# Supplementary material for: Crystal structure of 1H-imidazole-1-methanol
Source: Acta Crystallogr E Crystallogr Commun. 2022 Mar 10;78(Pt 4):377–80. doi: 10.1107/S2056989022002614 (PMC8983985; doi:10.1107/S2056989022002614)
Supplement: Supplementary file 1 [file e-78-00377-sup1.cif]

##############################################################################
#                                                                            #
# This CIF contains the data in a paper accepted for publication in          #
# Acta Crystallographica Section E. It conforms to the requirements of       #
# Notes for Authors for Acta Crystallographica Section E, and has been       #
# peer reviewed under the auspices of the IUCr Commission on Journals.       #
#                                                                            #
# Full details of the Crystallographic Information File format               #
# are given in the paper "The Crystallographic Information File (CIF):       #
# a New Standard Archive File for Crystallography" by S. R. Hall, F. H.      #
# Allen and I. D. Brown [Acta Cryst. (1991), A47, 655-685].                  #
#                                                                            #
# The current version of the core CIF dictionary is obtainable from          #
# ftp://ftp.iucr.org/pub/cif_core.dic.                                       #
#                                                                            #
# Software is freely available for graphical display of the structure(s)     #
# in this CIF. For information consult the CIF software page                 #
# http://www.iucr.org/resources/cif/software.                                #
#                                                                            #
# This file may be used for bona fide research purposes within the           #
# scientific community so long as proper attribution is given to the journal # 
# article from which it was obtained.                                        #
#                                                                            #
##############################################################################
data_I
_audit_creation_method
;
Olex2 1.5
(compiled 2021.12.09 svn.r5202d8cf for OlexSys, GUI svn.r6439)
;
_journal_date_recd_electronic     2022-02-16
_journal_date_accepted     2022-03-07
_journal_name_full     'Acta Crystallographica, Section E'
_journal_year     2022
_journal_volume     78
_journal_issue      4
_journal_page_first     0
_journal_page_last     0
_journal_paper_category     GO
_journal_paper_doi     10.1107/S2056989022002614
_journal_coeditor_code     PK2662
_publ_contact_author_name     'Deidra L. Gerlach'
_publ_contact_author_address
;
Department of Chemistry and Biochemistry
University of Wisconsin-Eau Claire
101 Roosevelt Ave
Eau Claire, WI, 54702, USA
;
_publ_contact_author_email     'gerlacdl@uwec.edu'
_publ_contact_author_fax     ?
_publ_contact_author_phone     '715-832-6-3272'
_publ_section_title
;
Crystal structure of 1<i>H</i>-imidazole-1-methanol
;
loop_
    _publ_author_name
    _publ_author_footnote
    _publ_author_address
    'Wysocki, Megan M.' .
;
Department of Chemistry and Biochemistry
University of Wisconsin-Eau Claire
101 Roosevelt Ave
Eau Claire, WI, 54702, USA
;
    'Puzovic, Gorana' .
;
Department of Chemistry and Biochemistry
University of Wisconsin-Eau Claire
101 Roosevelt Ave
Eau Claire, WI, 54702, USA
;
    'Dowell, Keith L.' .
;
Department of Chemistry and Biochemistry
University of Wisconsin-Eau Claire
101 Roosevelt Ave
Eau Claire, WI, 54702, USA
;
    'Reinheimer, Eric W.' .
;
Rigaku Americas Corporation
9009 New Trails Drive
The Woodlands, TX, 77381, USA
;
    'Gerlach, Deidra L.' .
;
Department of Chemistry and Biochemistry
University of Wisconsin-Eau Claire
101 Roosevelt Ave
Eau Claire, WI, 54702, USA
;
_publ_section_synopsis
;
The crystal structure of methanol imidazole featuring a tri-molecule
hydrogen-bonded macrocycle is described.
;
_chemical_name_systematic
;
1<i>H</i>-Imidazole-1-methanol
;
_chemical_name_common     'hydroxymethylimidazole'
_chemical_formula_moiety     'C4 H6 N2 O'
_chemical_formula_sum     'C4 H6 N2 O'
_chemical_formula_iupac     'C4 H6 N2 O'
_chemical_formula_weight     98.11
_chemical_melting_point     328
_space_group_crystal_system     monoclinic
_space_group_name_H-M_alt     'P 1 21/n 1'
_space_group_name_Hall     '-P 2yn'
loop_
    _space_group_symop_operation_xyz
    'x, y, z'
    '-x+1/2, y+1/2, -z+1/2'
    '-x, -y, -z'
    'x-1/2, -y-1/2, z-1/2'
_cell_length_a     10.6201(8)
_cell_length_b     8.0201(8)
_cell_length_c     18.2085(16)
_cell_angle_alpha     90
_cell_angle_beta     91.262(7)
_cell_angle_gamma     90
_cell_volume     1550.5(2)
_cell_formula_units_Z     12
_cell_measurement_reflns_used     945
_cell_measurement_theta_min     2.2420
_cell_measurement_theta_max     22.4520
_cell_measurement_temperature     293(2)
_exptl_crystal_description     plate
_exptl_crystal_colour     colourless
_exptl_crystal_size_max     0.385
_exptl_crystal_size_mid     0.195
_exptl_crystal_size_min     0.126
_exptl_crystal_density_diffrn     1.261
_exptl_crystal_density_meas     ?
_exptl_crystal_density_method     ?
_exptl_crystal_F_000     624
loop_
    _exptl_crystal_face_index_h
    _exptl_crystal_face_index_k
    _exptl_crystal_face_index_l
    _exptl_crystal_face_perp_dist
    10 7 -9 0.0775
    -2 -10 9 0.1090
    -7 -9 9 0.1063
    0 11 -9 0.0755
    -2 -9 -16 0.1048
    -1 9 15 0.0826
    5 1 5 0.1215
    1 -1 -1 0.1721
    -5 -1 -4 0.1818
    12 -5 8 0.1855
    -1 3 -24 0.0378
    -5 -1 24 0.0630
    1 0 -5 0.0597
    0 -1 5 0.1031
    1 5 2 0.0660
_exptl_absorpt_coefficient_mu     0.094
_exptl_absorpt_correction_type     analytical
_exptl_absorpt_process_details
;
[multi-faceted crystal analytical numeric absorption correction (Clark &
Reid, 1995) and spherical harmonic empirical absorption correction
implemented
in SCALE3 ABSPACK scaling algorithm]
;
_exptl_absorpt_correction_T_min     0.87617
_exptl_absorpt_correction_T_max     1.00000
_exptl_special_details
;
A clear, colorless platelike crystal of C~4~H~6~N~2~O was grown from a dioxane
reaction mixture slurry. The crystal of dimensions 0.39 x 0.20 x 0.13 mm was
mounted on MiTeGen loop with Parabar oil and diffraction data was collected.
The asymmetric unit includes three units of the C~4~H~6~N~2~O molecule. The
three crystallographically unique molecules are linked through hydrogen
bonding in a head-to-tail fashion creating the pseudo-superstructure
(C~4~H~6~N~2~O)~3~. Diffraction data was collected with a Rigaku XtaLAB Mini
II benchtop X-ray diffractometer with a fine-focus sealed Mo-target X-ray tube
(\l = 0.71073 \%A) operated at 600 W power (50 kV, 12 mA) and a HyPix-Bantam
Hybrid Photon Counting (HPC) Detector. The X-ray intensities were measured at
293(2) K; the detector was placed at a distance 4.50 cm from the crystal. The
collected frames were integrated with the CrysAlisPro 1.171.41.103a (Rigaku
Oxford Diffraction, 2020) software package using a narrow-frame algorithm.
Data were corrected for absorption effects using a multifaceted crystal
analytical numeric absorption correction (Clark & Reid, 1995) and spherical
harmonic empirical absorption correction implemented in the SCALE3 ABSPACK
scaling algorithm. The space group was assigned using the GRAL algorithm
within the CrysAlisPro 1.171.41.103a software package, solved with ShelXT
(Sheldrick, 2015a) and refined with ShelXL (Sheldrick, 2015b) and the
graphical interface Olex2 v1.3 (Dolomanov <i>et al.</i>, 2009).
;
_diffrn_ambient_temperature     293(2)
_diffrn_source     'fine-focus sealed X-ray tube'
_diffrn_radiation_type     'Mo K\a'
_diffrn_radiation_wavelength     0.71073
_diffrn_radiation_monochromator     graphite
_diffrn_measurement_device_type     'XtaLAB Mini II'
_diffrn_measurement_device     'two-circle diffractometer'
_diffrn_measurement_method     '\w scans'
_diffrn_detector     'HyPix-Bantam Hybrid Pixel Array Detector'
_diffrn_detector_area_resol_mean     10.0000
_diffrn_reflns_number     10521
_diffrn_reflns_av_R_equivalents     0.0257
_diffrn_reflns_av_unetI/netI     0.0308
_diffrn_reflns_theta_min     2.199
_diffrn_reflns_theta_max     25.122
_diffrn_reflns_theta_full     25.122
_diffrn_measured_fraction_theta_max     1.000
_diffrn_measured_fraction_theta_full     1.000
_diffrn_reflns_limit_h_min     -12
_diffrn_reflns_limit_h_max     12
_diffrn_reflns_limit_k_min     -9
_diffrn_reflns_limit_k_max     9
_diffrn_reflns_limit_l_min     -21
_diffrn_reflns_limit_l_max     20
_diffrn_radiation_probe     x-ray
_refine_special_details     ?
_reflns_number_total     2764
_reflns_number_gt     1722
_reflns_threshold_expression     'I > 2\s(I)'
_refine_ls_structure_factor_coef     Fsqd
_refine_ls_matrix_type     full
_refine_ls_R_factor_all     0.0789
_refine_ls_R_factor_gt     0.0410
_refine_ls_wR_factor_gt     0.0962
_refine_ls_wR_factor_ref     0.1100
_refine_ls_goodness_of_fit_ref     1.024
_refine_ls_restrained_S_all     1.035
_refine_ls_number_reflns     2764
_refine_ls_number_parameters     197
_refine_ls_number_restraints     3
_refine_ls_hydrogen_treatment     mixed
_refine_ls_weighting_scheme     calc
_refine_ls_weighting_details
              'w=1/[\s^2^(Fo^2^)+(0.0507P)^2^+0.1174P] where P=(Fo^2^+2Fc^2^)/3'
_atom_sites_solution_hydrogens     mixed
_atom_sites_solution_primary     dual
_atom_sites_solution_secondary     ?
_refine_ls_shift/su_max     0.000
_refine_ls_shift/su_mean     0.000
_refine_diff_density_max     0.113
_refine_diff_density_min     -0.131
_refine_ls_extinction_method
;
SHELXL2014/7 (Sheldrick 2015b)
;
_refine_ls_extinction_coef     0.0103(17)
_refine_ls_extinction_expression
                                  'Fc^*^=kFc[1+0.001xFc^2^\l^3^/sin(2\q)]^-1/4^'
loop_
    _atom_type_symbol
    _atom_type_description
    _atom_type_scat_dispersion_real
    _atom_type_scat_dispersion_imag
    _atom_type_scat_source
    'C' 'C' 0.0033 0.0016
                         'International Tables Vol C Tables 4.2.6.8 and 6.1.1.4'
    'H' 'H' 0.0000 0.0000
                         'International Tables Vol C Tables 4.2.6.8 and 6.1.1.4'
    'N' 'N' 0.0061 0.0033
                         'International Tables Vol C Tables 4.2.6.8 and 6.1.1.4'
    'O' 'O' 0.0106 0.0060
                         'International Tables Vol C Tables 4.2.6.8 and 6.1.1.4'
_computing_data_collection
;
CrysAlisPro (Rigaku OD, 2021)
;
_computing_cell_refinement
;
CrysAlisPro (Rigaku OD, 2021)
;
_computing_data_reduction
;
CrysAlisPro (Rigaku OD, 2021)
;
_computing_structure_solution
;
<i>SHELXT2014/5</i> (Sheldrick, 2015a)
;
_computing_structure_refinement
;
<i>SHELXL2014/7</i> (Sheldrick, 2015b)
;
_computing_molecular_graphics
;
<i>OLEX2</i> (Dolomanov <i>et al.</i>,  2009)
;
_computing_publication_material
;
<i>OLEX2</i> (Dolomanov <i>et al.</i>,  2009)
;
loop_
    _atom_site_type_symbol
    _atom_site_label
    _atom_site_fract_x
    _atom_site_fract_y
    _atom_site_fract_z
    _atom_site_U_iso_or_equiv
    _atom_site_adp_type
    _atom_site_calc_flag
    _atom_site_occupancy
    _atom_site_disorder_assembly
    _atom_site_disorder_group
    O O1 0.77310(12) 0.4000(2) 0.34750(8) 0.0820(5) Uani d 1 . .
    H H1 0.7375 0.3864 0.3075 0.123 Uiso calc 1 . .
    O O3 0.13306(15) 0.3271(2) 0.40368(8) 0.0817(5) Uani d 1 . .
    O O2 0.35971(13) 0.3114(2) 0.05475(7) 0.0858(5) Uani d 1 . .
    H H2A 0.3164 0.3045 0.0914 0.129 Uiso calc 1 . .
    N N1 0.58494(13) 0.40154(18) 0.41424(8) 0.0586(4) Uani d 1 . .
    N N5 0.11264(13) 0.25149(18) 0.27851(8) 0.0561(4) Uani d 1 . .
    N N3 0.56345(14) 0.29933(19) 0.10954(9) 0.0623(4) Uani d 1 . .
    N N6 0.20362(14) 0.2999(2) 0.17339(9) 0.0685(5) Uani d 1 . .
    N N2 0.38798(15) 0.3171(2) 0.41771(10) 0.0719(5) Uani d 1 . .
    N N4 0.67175(16) 0.3827(2) 0.20794(9) 0.0797(5) Uani d 1 . .
    C C10 0.21491(16) 0.2301(2) 0.23800(11) 0.0639(5) Uani d 1 . .
    H H10 0.2861 0.1721 0.2541 0.077 Uiso calc 1 . .
    C C12 0.02984(17) 0.3416(2) 0.23675(11) 0.0652(5) Uani d 1 . .
    H H12 -0.0501 0.3765 0.2498 0.078 Uiso calc 1 . .
    C C8 0.64563(18) 0.4199(2) 0.08737(12) 0.0683(6) Uani d 1 . .
    H H8 0.6546 0.4598 0.0398 0.082 Uiso calc 1 . .
    C C11 0.08636(19) 0.3702(3) 0.17301(11) 0.0698(6) Uani d 1 . .
    H H11 0.0508 0.4296 0.1339 0.084 Uiso calc 1 . .
    C C2 0.46790(19) 0.4180(3) 0.38673(11) 0.0713(6) Uani d 1 . .
    H H2 0.4457 0.4928 0.3496 0.086 Uiso calc 1 . .
    C C4 0.57914(19) 0.2808(3) 0.46627(11) 0.0715(6) Uani d 1 . .
    H H4 0.6458 0.2406 0.4952 0.086 Uiso calc 1 . .
    C C6 0.5837(2) 0.2836(3) 0.18242(12) 0.0735(6) Uani d 1 . .
    H H6 0.5395 0.2097 0.2116 0.088 Uiso calc 1 . .
    C C3 0.4592(2) 0.2309(3) 0.46797(11) 0.0724(6) Uani d 1 . .
    H H3 0.4287 0.1490 0.4990 0.087 Uiso calc 1 . .
    C C7 0.71035(19) 0.4689(3) 0.14715(14) 0.0752(6) Uani d 1 . .
    H H7 0.7729 0.5501 0.1477 0.090 Uiso calc 1 . .
    C C1 0.69704(19) 0.4933(3) 0.39245(13) 0.0814(6) Uani d 1 . .
    H H1A 0.6713 0.5942 0.3668 0.098 Uiso calc 1 . .
    H H1B 0.7449 0.5258 0.4361 0.098 Uiso calc 1 . .
    C C9 0.0979(2) 0.2020(3) 0.35501(12) 0.0816(7) Uani d 1 . .
    H H9A 0.0106 0.1727 0.3628 0.098 Uiso calc 1 . .
    H H9B 0.1488 0.1038 0.3650 0.098 Uiso calc 1 . .
    C C5 0.4684(2) 0.2148(3) 0.06467(13) 0.0879(7) Uani d 1 . .
    H H5A 0.5030 0.1893 0.0171 0.105 Uiso calc 1 . .
    H H5B 0.4464 0.1103 0.0879 0.105 Uiso calc 1 . .
    H H3A 0.218(2) 0.332(3) 0.4093(12) 0.102(8) Uiso d 1 . .
loop_
    _atom_site_aniso_label
    _atom_site_aniso_U_11
    _atom_site_aniso_U_22
    _atom_site_aniso_U_33
    _atom_site_aniso_U_12
    _atom_site_aniso_U_13
    _atom_site_aniso_U_23
    O1 0.0559(9) 0.1021(11) 0.0885(10) 0.0078(8) 0.0108(7) 0.0001(9)
    O3 0.0564(10) 0.1227(13) 0.0662(9) 0.0023(8) 0.0103(7) -0.0077(9)
    O2 0.0682(10) 0.1331(13) 0.0563(8) -0.0164(9) 0.0034(7) 0.0034(9)
    N1 0.0498(9) 0.0594(9) 0.0665(10) 0.0011(8) -0.0004(7) -0.0084(9)
    N5 0.0466(9) 0.0645(10) 0.0574(9) -0.0078(7) 0.0063(7) 0.0055(8)
    N3 0.0534(9) 0.0638(10) 0.0702(11) 0.0037(8) 0.0149(8) -0.0010(9)
    N6 0.0578(10) 0.0845(12) 0.0635(11) -0.0012(9) 0.0095(8) 0.0008(9)
    N2 0.0554(10) 0.0796(11) 0.0805(12) -0.0047(9) -0.0062(9) -0.0010(10)
    N4 0.0668(11) 0.0933(13) 0.0791(12) 0.0025(9) 0.0057(9) 0.0062(11)
    C10 0.0457(11) 0.0722(13) 0.0740(13) 0.0037(10) 0.0041(9) 0.0058(11)
    C12 0.0457(11) 0.0773(13) 0.0725(13) 0.0078(10) 0.0027(10) -0.0010(11)
    C8 0.0551(12) 0.0723(14) 0.0783(14) 0.0049(11) 0.0191(11) 0.0139(12)
    C11 0.0673(13) 0.0761(14) 0.0655(13) 0.0034(11) -0.0071(10) 0.0048(11)
    C2 0.0624(13) 0.0704(13) 0.0807(14) 0.0078(11) -0.0082(11) 0.0103(12)
    C4 0.0604(13) 0.0911(16) 0.0625(12) 0.0091(11) -0.0090(9) 0.0065(12)
    C6 0.0705(13) 0.0794(14) 0.0714(14) 0.0028(10) 0.0175(10) 0.0156(11)
    C3 0.0729(14) 0.0784(14) 0.0658(13) -0.0035(12) 0.0037(10) 0.0086(11)
    C7 0.0572(12) 0.0699(14) 0.0988(17) 0.0004(11) 0.0065(12) 0.0073(13)
    C1 0.0642(13) 0.0802(14) 0.1004(16) -0.0145(12) 0.0140(11) -0.0131(13)
    C9 0.0713(14) 0.1005(17) 0.0732(14) -0.0241(12) 0.0082(11) 0.0170(14)
    C5 0.0811(16) 0.0994(17) 0.0840(15) -0.0118(14) 0.0237(12) -0.0260(14)
_geom_special_details
;
 All esds (except the esd in the dihedral angle between two l.s. planes)
 are estimated using the full covariance matrix.  The cell esds are taken
 into account individually in the estimation of esds in distances, angles
 and torsion angles; correlations between esds in cell parameters are only
 used when they are defined by crystal symmetry.  An approximate (isotropic)
 treatment of cell esds is used for estimating esds involving l.s. planes.
;
loop_
    _geom_bond_atom_site_label_1
    _geom_bond_atom_site_label_2
    _geom_bond_site_symmetry_2
    _geom_bond_distance
    _geom_bond_publ_flag
    O1 H1 . 0.8200 ?
    O1 C1 . 1.383(2) ?
    O3 C9 . 1.384(3) ?
    O3 H3A . 0.91(3) ?
    O2 H2A . 0.8200 ?
    O2 C5 . 1.399(3) ?
    N1 C2 . 1.336(2) ?
    N1 C4 . 1.357(2) ?
    N1 C1 . 1.462(2) ?
    N5 C10 . 1.337(2) ?
    N5 C12 . 1.358(2) ?
    N5 C9 . 1.460(2) ?
    N3 C8 . 1.369(2) ?
    N3 C6 . 1.346(2) ?
    N3 C5 . 1.452(3) ?
    N6 C10 . 1.306(2) ?
    N6 C11 . 1.367(2) ?
    N2 C2 . 1.309(2) ?
    N2 C3 . 1.363(2) ?
    N4 C6 . 1.305(3) ?
    N4 C7 . 1.375(2) ?
    C10 H10 . 0.9300 ?
    C12 H12 . 0.9300 ?
    C12 C11 . 1.338(2) ?
    C8 H8 . 0.9300 ?
    C8 C7 . 1.334(3) ?
    C11 H11 . 0.9300 ?
    C2 H2 . 0.9300 ?
    C4 H4 . 0.9300 ?
    C4 C3 . 1.336(3) ?
    C6 H6 . 0.9300 ?
    C3 H3 . 0.9300 ?
    C7 H7 . 0.9300 ?
    C1 H1A . 0.9700 ?
    C1 H1B . 0.9700 ?
    C9 H9A . 0.9700 ?
    C9 H9B . 0.9700 ?
    C5 H5A . 0.9700 ?
    C5 H5B . 0.9700 ?
loop_
    _geom_angle_atom_site_label_1
    _geom_angle_atom_site_label_2
    _geom_angle_atom_site_label_3
    _geom_angle_site_symmetry_1
    _geom_angle_site_symmetry_3
    _geom_angle
    _geom_angle_publ_flag
    C1 O1 H1 . . 109.5 ?
    C9 O3 H3A . . 110.9(15) ?
    C5 O2 H2A . . 109.5 ?
    C2 N1 C4 . . 106.01(16) ?
    C2 N1 C1 . . 127.22(18) ?
    C4 N1 C1 . . 126.76(17) ?
    C10 N5 C12 . . 106.44(15) ?
    C10 N5 C9 . . 126.65(17) ?
    C12 N5 C9 . . 126.66(16) ?
    C8 N3 C5 . . 127.10(18) ?
    C6 N3 C8 . . 105.55(17) ?
    C6 N3 C5 . . 127.22(17) ?
    C10 N6 C11 . . 104.29(15) ?
    C2 N2 C3 . . 104.31(17) ?
    C6 N4 C7 . . 104.10(18) ?
    N5 C10 H10 . . 123.8 ?
    N6 C10 N5 . . 112.49(17) ?
    N6 C10 H10 . . 123.8 ?
    N5 C12 H12 . . 126.9 ?
    C11 C12 N5 . . 106.23(17) ?
    C11 C12 H12 . . 126.9 ?
    N3 C8 H8 . . 126.6 ?
    C7 C8 N3 . . 106.73(18) ?
    C7 C8 H8 . . 126.6 ?
    N6 C11 H11 . . 124.7 ?
    C12 C11 N6 . . 110.54(18) ?
    C12 C11 H11 . . 124.7 ?
    N1 C2 H2 . . 123.7 ?
    N2 C2 N1 . . 112.59(18) ?
    N2 C2 H2 . . 123.7 ?
    N1 C4 H4 . . 126.6 ?
    C3 C4 N1 . . 106.74(17) ?
    C3 C4 H4 . . 126.6 ?
    N3 C6 H6 . . 123.5 ?
    N4 C6 N3 . . 113.06(18) ?
    N4 C6 H6 . . 123.5 ?
    N2 C3 H3 . . 124.8 ?
    C4 C3 N2 . . 110.35(19) ?
    C4 C3 H3 . . 124.8 ?
    N4 C7 H7 . . 124.7 ?
    C8 C7 N4 . . 110.6(2) ?
    C8 C7 H7 . . 124.7 ?
    O1 C1 N1 . . 112.21(16) ?
    O1 C1 H1A . . 109.2 ?
    O1 C1 H1B . . 109.2 ?
    N1 C1 H1A . . 109.2 ?
    N1 C1 H1B . . 109.2 ?
    H1A C1 H1B . . 107.9 ?
    O3 C9 N5 . . 112.38(16) ?
    O3 C9 H9A . . 109.1 ?
    O3 C9 H9B . . 109.1 ?
    N5 C9 H9A . . 109.1 ?
    N5 C9 H9B . . 109.1 ?
    H9A C9 H9B . . 107.9 ?
    O2 C5 N3 . . 112.05(17) ?
    O2 C5 H5A . . 109.2 ?
    O2 C5 H5B . . 109.2 ?
    N3 C5 H5A . . 109.2 ?
    N3 C5 H5B . . 109.2 ?
    H5A C5 H5B . . 107.9 ?
loop_
    _geom_torsion_atom_site_label_1
    _geom_torsion_atom_site_label_2
    _geom_torsion_atom_site_label_3
    _geom_torsion_atom_site_label_4
    _geom_torsion_site_symmetry_1
    _geom_torsion_site_symmetry_2
    _geom_torsion_site_symmetry_3
    _geom_torsion_site_symmetry_4
    _geom_torsion
    _geom_torsion_publ_flag
    N1 C4 C3 N2 . . . . 0.2(2) ?
    N5 C12 C11 N6 . . . . 0.0(2) ?
    N3 C8 C7 N4 . . . . -0.1(2) ?
    C10 N5 C12 C11 . . . . 0.0(2) ?
    C10 N5 C9 O3 . . . . 90.6(2) ?
    C10 N6 C11 C12 . . . . 0.0(2) ?
    C12 N5 C10 N6 . . . . 0.0(2) ?
    C12 N5 C9 O3 . . . . -82.8(2) ?
    C8 N3 C6 N4 . . . . -0.4(2) ?
    C8 N3 C5 O2 . . . . -80.2(2) ?
    C11 N6 C10 N5 . . . . 0.0(2) ?
    C2 N1 C4 C3 . . . . -0.3(2) ?
    C2 N1 C1 O1 . . . . -102.0(2) ?
    C2 N2 C3 C4 . . . . 0.0(2) ?
    C4 N1 C2 N2 . . . . 0.3(2) ?
    C4 N1 C1 O1 . . . . 77.3(2) ?
    C6 N3 C8 C7 . . . . 0.3(2) ?
    C6 N3 C5 O2 . . . . 95.1(2) ?
    C6 N4 C7 C8 . . . . -0.2(2) ?
    C3 N2 C2 N1 . . . . -0.2(2) ?
    C7 N4 C6 N3 . . . . 0.3(2) ?
    C1 N1 C2 N2 . . . . 179.75(16) ?
    C1 N1 C4 C3 . . . . -179.76(17) ?
    C9 N5 C10 N6 . . . . -174.54(17) ?
    C9 N5 C12 C11 . . . . 174.51(18) ?
    C5 N3 C8 C7 . . . . 176.39(18) ?
    C5 N3 C6 N4 . . . . -176.51(19) ?
loop_
    _geom_hbond_atom_site_label_D
    _geom_hbond_atom_site_label_H
    _geom_hbond_atom_site_label_A
    _geom_hbond_site_symmetry_A
    _geom_hbond_distance_DH
    _geom_hbond_distance_HA
    _geom_hbond_distance_DA
    _geom_hbond_angle_DHA
    O1 H1 N4 . 0.82 1.93 2.741(2) 170.6
    O2 H2A N6 . 0.82 1.94 2.753(2) 175.1
    O3 H3A N2 . 0.91(3) 1.81(3) 2.715(2) 174(2)
_shelx_space_group_comment
;
The symmetry employed for this shelxl refinement is uniquely defined
by the following loop, which should always be used as a source of
symmetry information in preference to the above space-group names.
They are only intended as comments.
;
_shelx_estimated_absorpt_T_min     0.965
_shelx_estimated_absorpt_T_max     0.988
_shelx_hkl_file
;
   0   0   2   91.01    1.34
   0   0  -2   37.01    1.26
   0   0  -2   89.47    1.43
   0   0   2    0.20    1.00
   0   0  -2   74.85    1.37
   0   0   2   16.70    1.06
   0   0   3   -0.52    0.95
   0   0  -3   -0.34    1.18
   0   0  -3    2.02    1.00
   0   0   3    0.57    1.04
   0   0  -3    0.09    1.09
   0   0   3    0.31    0.85
   0   0   4 4276.20   85.45
   0   0  -4 4220.68   85.63
   0   0   4 4310.39   85.57
   0   0  -4 4285.57   85.55
   0   0  -4 4212.35   85.55
   0   0   4 4250.15   85.53
   0   0   5   -0.39    1.35
   0   0  -5    1.87    1.66
   0   0   5   -1.69    1.08
   0   0   5   -0.05    1.51
   0   0  -5    0.50    1.48
   0   0   5   -0.51    1.41
   0   0  -6 1641.34   25.20
   0   0   6 1635.20   24.81
   0   0   6 1660.29   25.07
   0   0   6 1676.60   24.99
   0   0  -6 1628.45   25.05
   0   0   7    0.22    1.49
   0   0   7   -3.05    1.29
   0   0  -7    0.56    1.91
   0   0   7   -0.57    1.75
   0   0   7   -0.71    1.48
   0   0  -7   -0.36    1.73
   0   0  -8   84.35    3.04
   0   0   8   83.50    2.52
   0   0   8   92.33    2.93
   0   0   8   90.35    2.67
   0   0  -8   87.28    2.85
   0   0   9   -1.27    1.54
   0   0  -9    0.53    2.13
   0   0   9   -4.64    1.30
   0   0   9    1.76    1.97
   0   0   9   -0.57    1.68
   0   0  -9    0.09    1.88
   0   0  10    0.71    1.71
   0   0 -10    1.54    2.31
   0   0  10    3.73    2.07
   0   0 -10    4.07    1.97
   0   0  10    5.23    1.70
   0   0  11    0.52    1.67
   0   0 -11    0.79    2.23
   0   0  11   -1.48    2.02
   0   0 -11    0.81    1.91
   0   0  12  133.07    4.83
   0   0 -12  130.06    5.30
   0   0  12  133.97    5.18
   0   0 -12  133.49    5.14
   0   0 -13   -2.20    2.44
   0   0 -13   -1.50    2.11
   0   0 -14   46.39    3.53
   0   0 -14   58.25    3.43
   0   0 -15   -0.74    2.93
   0   0 -15    1.11    2.29
   0   0 -16  101.44    5.09
   0   0 -16  101.33    4.67
   0   0 -17    0.21    3.08
   0   0 -17   -0.89    2.29
   0   0 -18    1.56    3.08
   0   0 -19   -3.79    3.09
   0   0 -20    0.50    3.18
   0   0 -21    2.09    3.37
   0   1   0    0.77    0.88
   0   1   0   -0.07    0.44
   0  -1   0    1.59    0.77
   0   1   0    1.65    0.63
   0  -1   0    0.90    0.59
   0   1   1  253.13    3.80
   0  -1  -1  258.19    3.58
   0   1   1  260.17    3.57
   0   1   1  258.15    3.83
   0  -1  -1  252.02    3.81
   0  -1  -1  251.08    3.75
   0   1   1  263.59    3.76
   0  -1  -1  265.44    3.79
   0   1  -2    2.36    0.71
   0  -1   2    2.43    0.72
   0   1   2    1.97    1.04
   0  -1  -2    2.56    1.13
   0   1   2    2.85    0.86
   0   1   2    4.78    0.88
   0  -1  -2    2.76    1.14
   0   1   2    2.01    1.16
   0   1   2    2.94    1.26
   0  -1  -2    4.22    1.26
   0  -1  -3  176.74    5.54
   0   1   3  178.68    5.52
   0  -1   3  181.11    5.34
   0   1  -3  181.78    5.36
   0  -1  -3  182.24    5.59
   0   1  -3  184.65    5.21
   0  -1   3  185.42    5.20
   0  -1  -4 1506.22   42.45
   0   1   4 1555.51   42.43
   0   1  -4 1517.41   42.33
   0  -1   4 1535.05   42.30
   0  -1  -4 1489.75   42.49
   0   1  -4 1546.85   42.20
   0  -1   4 1553.60   42.19
   0  -1   5 2501.53   66.64
   0   1   5 2478.56   66.76
   0  -1  -5 2377.33   66.79
   0   1  -5 2427.26   66.67
   0   1  -5 2471.35   66.52
   0  -1   5 2476.08   66.49
   0  -1  -5 2437.17   66.82
   0  -1  -6  733.99   21.34
   0   1  -6  767.85   21.10
   0   1  -6  746.15   21.22
   0   1   6  751.16   21.29
   0  -1   6  751.12   21.16
   0   1  -6  740.94   21.21
   0   1  -6  755.08   21.03
   0  -1   6  767.85   21.00
   0  -1  -6  734.26   21.35
   0   1  -7    3.15    1.43
   0  -1   7    5.04    1.53
   0   1  -7    3.36    1.70
   0  -1  -7    3.68    1.97
   0   1  -7    3.71    1.61
   0   1  -7    3.77    1.40
   0  -1  -7    3.11    1.94
   0  -1   7    4.64    1.31
   0   1   7   -1.73    1.13
   0   1  -8    0.70    1.40
   0  -1   8   -0.54    1.62
   0  -1  -8    1.20    2.17
   0   1  -8    2.17    1.89
   0   1  -8    2.00    1.64
   0   1  -8    1.53    1.51
   0  -1   8    1.85    1.40
   0   1   8    1.65    1.47
   0  -1  -8   -0.48    2.05
   0   1  -9  158.54    5.36
   0  -1  -9  161.46    5.96
   0   1  -9  163.78    5.77
   0  -1   9  172.62    5.62
   0   1   9  171.17    5.70
   0   1  -9  170.23    5.58
   0   1   9  174.59    5.66
   0  -1  -9  155.28    5.80
   0  -1   9  170.62    5.38
   0   1  -9  160.63    5.44
   0   1  10  397.44   11.92
   0  -1 -10  398.40   12.38
   0   1 -10  403.86   11.82
   0   1 -10  397.00   12.20
   0   1  10  403.30   12.13
   0   1 -10  413.09   12.05
   0  -1  10  416.66   11.85
   0  -1 -10  399.31   12.32
   0   1 -10  391.65   11.92
   0   1  11   82.80    3.43
   0  -1 -11   72.70    3.88
   0   1 -11   81.58    3.86
   0   1  11   82.22    3.75
   0   1 -11   78.71    3.45
   0  -1 -11   82.78    3.85
   0   1  12    4.39    1.76
   0   1 -12    3.30    2.32
   0  -1 -12    6.52    2.43
   0   1  12    4.95    2.09
   0   1 -12    6.87    1.86
   0  -1 -12    3.42    2.29
   0  -1 -13    2.65    2.81
   0   1 -13    1.94    2.37
   0   1  13   -0.40    2.26
   0  -1 -13   -1.70    2.37
   0   1 -13   -1.99    1.85
   0  -1 -14  155.38    6.32
   0   1 -14  154.33    6.13
   0   1  14  154.45    5.95
   0  -1 -14  156.40    6.16
   0   1 -14  153.81    5.63
   0   1 -15   10.71    2.77
   0  -1 -15    4.97    2.96
   0   1  15    6.01    2.63
   0  -1 -15    7.12    2.71
   0  -1 -16  139.50    6.29
   0   1 -16  145.71    6.19
   0  -1 -16  135.45    6.04
   0  -1 -17    5.69    3.23
   0   1 -17    5.26    3.09
   0  -1 -17    6.76    2.97
   0  -1 -18   72.85    4.93
   0   1 -18   88.45    4.92
   0  -1 -18   81.91    4.72
   0  -1 -19    1.71    3.24
   0   1 -19   -3.85    3.23
   0  -1 -19    1.75    2.83
   0   1 -20    8.35    3.31
   0  -1 -20   10.84    3.55
   0   1 -21   -2.01    3.24
   0  -1 -21   -4.88    3.51
   0   2   0 9981.30   66.10
   0  -2   0 9555.99   64.40
   0   2   0 9824.69   64.38
   0   2   0 9977.70   65.47
   0  -2   0 9667.27   65.92
   0  -2   0 9599.21   65.13
   0   2   0 9689.12   65.02
   0  -2  -1 8906.07  239.03
   0   2   1 9656.18  239.09
   0   2  -1 9906.84  238.95
   0  -2  -1 9558.71  238.77
   0  -2   1 9935.63  239.01
   0  -2   1 9999.00  239.15
   0  -2  -1 9677.14  239.07
   0   2   1 9810.88  239.09
   0  -2   1 9575.80  238.76
   0  -2  -1 9469.55  238.96
   0   2  -1 9593.76  238.75
   0   2   1 9569.40  238.92
   0   2  -2    0.08    0.81
   0   2   2    1.37    1.73
   0  -2  -2   -2.36    0.93
   0  -2   2    1.10    0.63
   0  -2   2    0.10    1.50
   0  -2  -2   -0.33    1.30
   0   2   2    1.09    1.15
   0   2  -2    0.50    0.68
   0  -2  -2    0.76    0.79
   0   2   2    0.06    1.65
   0  -2  -2    0.82    1.48
   0   2   2    0.40    1.28
   0  -2  -2   -0.22    1.48
   0   2   2    0.05    1.50
   0  -2   2   -0.16    0.84
   0  -2  -2   -0.71    1.68
   0  -2   3 2489.97   67.62
   0   2  -3 2498.60   67.64
   0  -2  -3 2395.06   67.90
   0  -2  -3 2419.75   67.87
   0   2   3 2447.97   67.84
   0  -2  -3 2450.75   67.96
   0   2   3 2483.63   68.07
   0  -2  -3 2406.06   68.00
   0   2   3 2432.44   67.91
   0   2   3 2477.68   67.65
   0   2   3 2515.67   67.98
   0  -2   3 2473.23   67.57
   0  -2  -3 2465.45   68.03
   0   2  -4 1858.86   11.62
   0  -2   4 1873.83   11.52
   0  -2  -4 1789.16   12.50
   0  -2  -4 1828.29   12.69
   0   2   4 1839.37   12.51
   0   2   4 1834.34   12.48
   0  -2  -4 1789.82   12.91
   0   2   4 1864.05   13.36
   0   2   4 1853.81   11.74
   0   2   4 1909.90   13.05
   0  -2   4 1880.56   10.97
   0  -2  -4 1822.62   13.19
   0  -2  -5    4.47    1.74
   0  -2   5    4.46    1.21
   0   2  -5    3.19    1.21
   0   2   5    2.97    1.61
   0   2   5    5.15    1.40
   0  -2  -5    4.64    1.69
   0   2   5    6.61    1.42
   0  -2  -5    4.19    1.87
   0   2   5    3.90    1.78
   0  -2   5    4.23    0.86
   0   2  -6  179.33    5.61
   0  -2   6  181.48    5.54
   0  -2  -6  181.49    5.95
   0   2   6  182.06    5.84
   0   2   6  181.27    5.67
   0  -2  -6  168.07    5.84
   0  -2  -6  181.11    6.10
   0  -2   6  177.08    5.28
   0   2  -6  180.84    5.32
   0  -2  -7   77.78    3.55
   0   2  -7   73.07    3.08
   0  -2   7   80.48    3.05
   0   2   7   75.08    3.31
   0   2   7   83.35    3.17
   0  -2  -7   78.73    3.35
   0  -2   7   75.47    2.66
   0  -2  -7   79.15    3.63
   0   2  -7   76.74    2.73
   0  -2  -8  229.25    7.59
   0   2  -8  226.94    7.23
   0  -2   8  242.61    7.15
   0   2   8  236.77    7.39
   0   2   8  228.43    7.24
   0  -2  -8  222.53    7.63
   0  -2   8  226.20    6.83
   0   2  -8  231.12    6.90
   0  -2  -9  571.60   17.22
   0   2  -9  568.17   16.91
   0   2  -9  537.10   16.84
   0  -2   9  612.83   16.83
   0   2   9  622.36   16.96
   0   2  -9  593.75   16.61
   0  -2  -9  570.13   17.27
   0   2 -10   53.42    2.67
   0  -2 -10   58.41    3.46
   0   2 -10   60.79    3.12
   0  -2  10   67.62    2.88
   0   2  10   55.41    2.90
   0   2 -10   57.19    2.59
   0  -2 -10   57.73    3.52
   0   2 -11    2.00    1.97
   0  -2 -11    4.92    2.50
   0  -2 -11    1.04    2.32
   0   2 -11    2.59    1.48
   0   2 -12   -0.26    2.16
   0  -2 -12    0.95    2.54
   0  -2 -12    2.09    2.49
   0  -2 -13  131.35    5.84
   0   2 -13  141.34    5.49
   0   2  13  143.66    5.45
   0  -2 -13  134.92    5.76
   0  -2 -14   50.17    3.81
   0   2 -14   45.67    3.34
   0   2  14   48.29    3.35
   0  -2 -14   38.81    3.58
   0   2 -15    1.17    2.56
   0  -2 -15   -1.59    2.98
   0  -2 -15   -3.15    2.94
   0  -2 -16   -1.91    3.27
   0   2 -16   -1.97    2.70
   0  -2 -16    3.77    3.00
   0  -2 -17    4.77    3.23
   0   2 -17   17.65    3.12
   0  -2 -17   17.63    3.50
   0   2 -18   -1.02    2.95
   0  -2 -18    1.68    3.26
   0  -2 -18    2.30    3.18
   0   2 -19    0.22    2.96
   0  -2 -19    6.06    3.40
   0  -2 -19   -2.17    3.29
   0  -2 -20    4.25    3.59
   0   2 -20    1.82    3.06
   0  -2 -20    1.76    3.21
   0  -2 -21    2.23    3.60
   0  -2 -21    1.82    3.47
   0   3   0    1.04    2.05
   0   3   0    0.50    1.40
   0   3   0    0.53    0.77
   0  -3   0    0.10    0.83
   0  -3   0    1.19    1.84
   0  -3   0    2.14    1.47
   0   3   0   -1.10    1.27
   0   3   1   20.65    2.32
   0  -3   1   19.19    0.93
   0   3  -1   21.73    2.44
   0   3   1   20.19    1.22
   0   3   1   19.06    1.64
   0  -3   1   23.19    1.95
   0  -3  -1   19.82    1.33
   0   3  -1   21.73    1.64
   0   3   1   17.54    1.58
   0  -3   1   19.78    2.16
   0  -3  -1   20.24    2.04
   0   3   1   12.98    2.00
   0   3  -1   20.34    1.39
   0  -3  -1   20.72    1.90
   0   3   1   19.23    1.65
   0  -3   1   19.51    1.53
   0  -3   2  246.37    6.96
   0   3   2  244.04    7.83
   0  -3   2  255.95    6.98
   0  -3   2  252.50    7.67
   0  -3  -2  255.53    7.33
   0  -3  -2  237.83    7.73
   0   3   2  246.69    7.58
   0   3   2  249.63    7.86
   0  -3   2  246.99    7.91
   0  -3   2  236.78    7.21
   0   3  -2  244.10    7.16
   0  -3  -2  254.03    7.67
   0   3   2  247.75    7.51
   0   3  -3  510.08   13.38
   0  -3  -3  450.47   13.84
   0  -3   3  504.70   13.35
   0  -3  -3  510.87   13.77
   0  -3   3  523.48   14.02
   0  -3  -3  501.15   14.00
   0  -3  -3  478.00   14.03
   0   3   3  509.80   14.18
   0   3   3  497.26   13.91
   0  -3   3  496.58   13.46
   0   3   3  514.64   13.95
   0  -3  -3  507.83   14.09
   0  -3  -4    4.62    1.61
   0  -3  -4    4.85    1.76
   0  -3   4    3.20    0.87
   0   3  -4    4.58    0.89
   0   3   4    5.36    1.39
   0  -3  -4    4.12    1.71
   0   3   4    4.74    1.51
   0  -3  -4    4.87    1.74
   0   3   4    4.10    2.08
   0   3   4    5.50    1.81
   0  -3  -4    3.41    2.08
   0  -3   4    5.24    0.88
   0   3  -5  554.49   15.52
   0  -3   5  548.10   15.48
   0  -3  -5  508.49   15.87
   0  -3  -5  540.69   15.93
   0   3   5  558.34   15.84
   0   3   5  537.75   16.21
   0  -3  -5  550.53   16.06
   0   3   5  555.67   15.89
   0   3   5  578.11   16.04
   0  -3  -5  550.56   16.19
   0  -3   5  556.82   15.34
   0  -3   5  558.45   15.34
   0  -3  -6  457.50   13.53
   0  -3   6  463.21   13.18
   0   3  -6  461.98   13.24
   0  -3  -6  444.93   13.65
   0   3   6  472.02   13.57
   0   3   6  469.68   13.55
   0   3   6  446.80   13.96
   0   3   6  451.97   13.26
   0  -3  -6  448.53   13.68
   0   3   6  496.62   13.78
   0  -3  -6  463.89   13.91
   0  -3   6  476.16   12.99
   0  -3   6  464.61   12.96
   0  -3   7   -0.43    0.99
   0  -3  -7   22.50    1.89
   0  -3   7   22.14    1.56
   0   3  -7   20.69    1.62
   0   3   7   19.30    1.99
   0  -3  -7   28.06    2.45
   0   3   7   20.97    1.72
   0   3   7   24.43    1.68
   0  -3  -7   17.56    2.54
   0  -3  -8   -1.03    1.44
   0   3  -8    1.54    1.39
   0  -3  -8    1.49    2.24
   0   3   8    1.50    1.39
   0   3   8    1.41    1.49
   0  -3  -8   -0.13    2.29
   0   3  -9   14.65    1.65
   0  -3  -9   17.97    2.54
   0   3   9   17.08    1.68
   0  -3  -9   15.45    2.55
   0   3 -10  206.50    6.77
   0  -3 -10  212.81    7.38
   0  -3 -10  210.79    7.51
   0  -3 -11   22.44    2.92
   0   3 -11   17.89    2.03
   0  -3 -11   21.26    2.94
   0  -3 -12    1.99    2.65
   0   3 -12    0.60    1.78
   0  -3 -12    4.66    2.83
   0   3 -13   68.82    3.49
   0  -3 -13   70.81    4.25
   0  -3 -13   77.74    4.38
   0   3 -14   10.11    2.20
   0  -3 -14   12.80    3.10
   0  -3 -14    4.89    3.10
   0  -3 -15    4.76    3.22
   0  -3 -15    7.32    3.16
   0  -3 -16   24.41    3.71
   0  -3 -16   29.44    3.73
   0  -3 -17   56.51    4.49
   0  -3 -17   53.71    4.29
   0  -3 -18   10.46    3.64
   0  -3 -18    9.83    3.38
   0  -3 -19    7.57    3.56
   0  -3 -19    2.10    3.52
   0  -3 -20    2.45    3.57
   0  -3 -20   -0.27    3.47
   0   4   0   37.34    3.06
   0   4   0   37.04    2.18
   0  -4   0   36.49    1.58
   0  -4   0   36.11    2.77
   0  -4   0   39.33    2.28
   0   4   0   39.42    2.04
   0  -4   1   11.48    0.83
   0   4   1   14.70    2.42
   0   4  -1   15.00    2.67
   0   4  -1   13.35    1.40
   0  -4   1   14.19    0.92
   0   4   1   14.60    1.67
   0  -4  -1   12.10    1.28
   0   4  -1   12.43    1.62
   0   4   1   13.82    1.11
   0   4   1   13.14    2.26
   0  -4   1   12.99    2.33
   0  -4  -1   14.67    2.25
   0   4   1   17.20    1.72
   0  -4   1   15.65    1.72
   0  -4  -1   15.96    2.04
   0   4   1   14.27    1.65
   0   4   2   31.85    2.77
   0   4  -2   33.85    3.08
   0  -4  -2   29.93    1.79
   0  -4   2   28.94    2.37
   0   4   2   28.24    1.60
   0  -4  -2   27.99    2.52
   0   4   2   29.41    2.10
   0   4   2   27.67    2.62
   0  -4   2   33.51    2.71
   0   4  -2   31.60    1.61
   0   4   2   28.94    2.07
   0  -4  -2   33.94    2.51
   0  -4   2   31.44    1.81
   0   4  -3    5.02    1.03
   0   4  -3    8.59    2.53
   0   4   3    7.04    2.27
   0  -4  -3    6.23    1.58
   0  -4   3    5.72    1.97
   0  -4   3    6.94    0.68
   0  -4   3    6.62    2.28
   0  -4  -3    5.17    2.08
   0   4   3    5.46    1.56
   0   4   3    7.62    2.27
   0  -4   3    7.14    1.29
   0   4   3    8.85    1.79
   0  -4  -3    7.97    2.15
   0   4  -4  174.99    5.26
   0  -4   4  182.18    6.22
   0  -4  -4  173.78    5.84
   0   4   4  186.30    6.00
   0   4   4  186.93    6.47
   0  -4   4  191.29    6.64
   0  -4  -4  182.30    6.27
   0   4   4  189.77    6.06
   0  -4   4  184.51    5.41
   0  -4  -4  182.83    6.27
   0   4  -5   70.68    2.51
   0  -4  -5   77.37    3.27
   0  -4   5   78.69    3.48
   0   4   5   77.83    3.87
   0   4   5   78.13    3.18
   0  -4  -5   75.09    3.75
   0  -4  -6    7.60    2.02
   0   4   6   10.14    1.67
   0   4   6   11.30    2.46
   0  -4  -6    7.38    2.33
   0  -4  -7   24.56    2.45
   0   4   7   29.23    2.95
   0  -4  -7   28.37    2.86
   0  -4  -8   24.62    2.59
   0  -4  -8   24.53    2.76
   0  -4  -9   81.01    4.03
   0  -4  -9   81.77    4.33
   0  -4 -10   49.31    3.40
   0  -4 -10   44.04    3.50
   0  -4 -11    3.19    2.62
   0  -4 -11   11.12    2.95
   0  -4 -12   59.78    3.95
   0  -4 -12   60.37    4.07
   0  -4 -13   27.03    3.45
   0  -4 -13   27.04    3.47
   0  -4 -14    9.45    3.29
   0  -4 -14    8.72    3.24
   0  -4 -15   55.25    4.22
   0  -4 -15   51.30    4.54
   0  -4 -16   -1.82    3.34
   0  -4 -16    0.25    3.46
   0  -4 -17    1.93    3.41
   0  -4 -17   -3.90    3.65
   0  -4 -18    7.92    3.53
   0  -4 -18    4.64    3.58
   0  -4 -19    0.53    3.43
   0  -4 -19    1.70    3.62
   0   5   0   -0.75    2.62
   0  -5   0   -0.88    2.22
   0  -5   0   -1.89    1.82
   0   5  -1   72.39    3.94
   0   5   1   71.02    3.93
   0   5   1   59.59    3.65
   0  -5   1   63.08    3.74
   0  -5  -1   69.01    3.63
   0  -5  -1   67.07    3.22
   0  -5   1   72.06    3.05
   0   5   2    0.90    2.56
   0   5  -2    0.62    2.54
   0  -5  -2    1.01    2.23
   0   5   2    1.46    2.26
   0  -5   2    6.46    2.35
   0  -5  -2    2.95    2.03
   0   5   2    3.76    1.55
   0   5  -3  205.47    7.64
   0   5   3  208.75    7.46
   0  -5   3  214.38    7.16
   0  -5   3  205.89    7.45
   0   5   3  216.60    7.42
   0  -5  -3  203.88    7.27
   0  -5  -3  204.54    7.08
   0   5  -4   38.26    3.40
   0  -5   4   35.75    2.73
   0  -5   4   37.84    3.16
   0  -5  -4   30.24    2.78
   0   5   4   33.30    2.98
   0  -5  -4   33.53    2.84
   0  -5   5   -0.13    2.15
   0  -5  -5    1.37    1.74
   0  -5  -5   -0.14    2.14
   0   5   5    0.64    2.42
   0  -5   5   -2.08    2.63
   0  -5  -5    0.84    2.45
   0  -5  -6  130.65    4.79
   0  -5   6  132.60    5.11
   0  -5   6  127.75    5.55
   0   5   6  124.78    5.42
   0  -5  -6  114.98    5.26
   0  -5  -7  189.80    6.55
   0  -5   7  199.81    6.91
   0   5   7  183.49    7.15
   0  -5  -7  185.36    7.04
   0  -5  -8    1.16    2.21
   0   5   8    1.69    2.74
   0  -5  -8   -1.20    2.68
   0  -5  -9   40.59    3.05
   0  -5  -9   36.60    3.54
   0  -5 -10   66.49    3.90
   0  -5 -10   69.97    4.37
   0  -5 -11    3.66    2.73
   0  -5 -11    3.89    2.89
   0  -5 -12   -1.26    2.81
   0  -5 -12    0.65    3.09
   0  -5 -13    4.65    3.12
   0  -5 -13   -0.23    3.19
   0  -5 -14    2.27    2.94
   0  -5 -14   -0.73    3.24
   0  -5 -15    1.10    3.19
   0  -5 -15   -0.77    3.44
   0  -5 -16    6.97    3.25
   0  -5 -16    5.34    3.53
   0  -5 -17    6.67    3.49
   0  -5 -17    0.28    3.73
   0  -5 -18   -0.78    3.39
   0  -5 -18   -0.29    3.63
   0   6   0   50.47    3.79
   0  -6   0   44.33    3.50
   0   6   0   48.60    3.52
   0   6   1    0.55    2.81
   0   6  -1    0.37    2.93
   0  -6   1    3.11    2.56
   0  -6  -1    1.06    2.36
   0   6   1    0.87    2.57
   0   6   2    1.48    2.97
   0   6  -2    2.43    2.92
   0  -6  -2    1.06    2.36
   0  -6   2    4.69    2.66
   0   6   2    0.18    2.64
   0  -6  -2    5.16    2.18
   0   6  -3   63.97    4.24
   0  -6  -3   66.39    3.87
   0  -6   3   61.89    4.09
   0   6   3   62.13    3.91
   0  -6  -3   71.27    3.66
   0   6  -4    8.90    3.08
   0  -6   4    9.04    2.43
   0  -6   4    7.47    2.75
   0   6   4   15.42    3.00
   0  -6  -4   14.41    2.80
   0  -6  -4   11.47    2.56
   0   6  -5   10.54    3.48
   0  -6   5   13.07    2.50
   0  -6  -5   15.26    2.75
   0  -6   5   11.39    2.91
   0   6   5   16.33    3.10
   0  -6  -5    8.36    2.76
   0   6  -6    1.85    3.15
   0  -6   6    0.16    2.41
   0  -6   6    2.33    2.87
   0   6   6   -0.39    2.83
   0  -6  -6   -0.17    2.60
   0   6  -7   -0.61    3.14
   0  -6   7    1.34    2.52
   0   6   7    4.47    3.00
   0  -6   7    0.66    2.88
   0  -6  -7    0.18    2.79
   0  -6   8    1.39    2.54
   0  -6   8    2.96    3.15
   0   6   8   -2.35    3.02
   0  -6  -8    3.24    2.84
   0  -6   9    5.57    2.62
   0  -6   9    4.01    3.23
   0  -6  -9    6.07    3.07
   0  -6  10   -1.12    2.65
   0  -6 -10   -2.56    3.02
   0  -6  11   17.79    3.07
   0  -6 -11   16.45    3.49
   0  -6 -12    3.58    3.31
   0  -6 -13    5.78    3.47
   0  -6 -14    2.90    3.47
   0  -6 -15    7.98    3.60
   0  -6 -16    3.15    3.85
   0   7   0    4.82    3.27
   0   7   0   -0.81    2.94
   0  -7   0    0.64    2.73
   0   7   1    2.41    3.29
   0   7  -1    2.63    3.29
   0  -7   1    1.50    2.81
   0   7  -1    5.17    2.85
   0  -7  -1    5.07    2.86
   0   7   1    5.12    2.98
   0   7  -2   16.25    3.63
   0   7   2   18.53    3.61
   0  -7  -2   21.31    3.23
   0   7   2   10.54    2.89
   0  -7   2   21.16    3.30
   0   7  -3    2.23    3.36
   0   7   3    2.28    2.95
   0  -7  -3    0.41    2.91
   0  -7   3   -1.13    2.97
   0   7  -4   -2.03    3.50
   0  -7  -4    1.64    2.75
   0   7   4    4.47    2.92
   0  -7   4   -1.62    3.05
   0   7  -5    7.28    3.49
   0   7   5    6.58    3.11
   0  -7  -5    8.99    2.92
   0  -7   5   12.25    3.29
   0  -7  -5    7.51    2.72
   0   7  -6    1.39    3.39
   0  -7   6   -1.66    2.76
   0  -7   6    0.73    3.22
   0   7   6    2.47    2.98
   0  -7  -6    2.42    2.81
   0   7  -7   -0.24    3.33
   0  -7   7    1.71    2.74
   0   7   7    8.08    3.20
   0  -7   7    5.48    3.25
   0  -7  -7    7.31    2.96
   0   7  -8    4.17    3.58
   0  -7   8    2.53    2.80
   0   7   8   -1.45    3.25
   0  -7   8    2.59    3.30
   0  -7  -8   11.28    3.10
   0   7  -9    1.53    3.59
   0   7   9    4.50    3.58
   0  -7   9   -1.87    3.34
   0  -7  -9   -0.66    3.08
   0   7 -10   18.60    3.95
   0  -7  10   10.19    3.65
   0  -7 -10   11.63    3.45
   0   7 -11   10.47    3.82
   0  -7  11    9.34    3.72
   0  -7 -11    1.96    3.39
   0   7 -12    2.00    3.38
   0  -7  12   -0.58    3.69
   0  -7 -12    2.58    3.30
   0  -7  13    7.79    3.77
   0  -7 -13   10.01    3.66
   0  -7  14    7.39    3.80
   0  -7 -14   -0.85    3.56
   0   8   0   -0.76    3.62
   0  -8   0   -2.23    3.22
   0   8   0    2.80    3.04
   0   8   1    1.28    3.53
   0   8  -1    1.53    3.77
   0   8   1    2.12    3.17
   0  -8   1    3.00    3.20
   0   8  -1    1.38    3.12
   0  -8  -1   -1.72    3.06
   0   8  -2   13.07    3.81
   0  -8   2   11.60    3.36
   0   8   2   13.95    3.33
   0  -8  -2   11.16    3.36
   0   8  -2   14.60    3.40
   0   8  -3   15.60    3.88
   0   8   3    2.85    3.13
   0  -8   3   12.40    3.51
   0  -8  -3   10.77    3.25
   0   8  -4   18.75    4.00
   0   8   4   23.32    3.82
   0  -8   4   19.82    3.76
   0  -8  -4   18.91    3.43
   0   8  -5   10.69    3.66
   0  -8   5    3.24    3.42
   0  -8  -5   11.09    3.21
   0   8   5    4.71    3.48
   0   8  -6    0.26    3.70
   0  -8   6    2.49    3.35
   0   8   6   -0.25    3.35
   0   8  -7   -4.50    3.93
   0  -8   7   -0.28    3.53
   0   8   7    6.46    3.42
   0   8  -8    1.07    3.67
   0  -8   8   -4.01    3.59
   0   8   8    3.22    3.51
   0   8  -9   15.67    3.89
   0   8   9    5.81    3.63
   0  -8   9    8.53    3.86
   0  -8  -9   19.13    3.62
   0   8 -10    6.29    3.78
   0  -8  10   -0.91    3.58
   0  -8 -10   -4.53    3.52
   0   8 -11    0.83    3.88
   0  -8  11    3.43    3.71
   0  -8 -11    1.58    3.53
   0   9   0   -1.75    3.95
   0  -9   0   -3.38    3.50
   0   9  -1    2.33    3.94
   0  -9   1   -0.85    3.44
   0  -9  -1    0.83    3.50
   0   9  -2    4.07    3.92
   0  -9  -2    3.01    3.39
   0  -9   2    0.86    3.31
   0   9  -3   -1.75    3.88
   0  -9  -3    2.71    3.27
   0  -9   3    4.07    3.69
   0   9  -4   -2.05    3.98
   0  -9   4    2.07    3.59
   0  -9  -4    3.74    3.35
   0   9   4    2.98    3.50
   0   9  -5    2.05    3.83
   0   9   5    4.13    3.63
   0  -9  -5    8.00    3.43
   0  -9   5    3.93    3.75
   0   9  -6   -2.35    4.01
   0   9   6    0.83    3.57
   0  -9   6    1.54    3.64
   0   9  -7   -4.72    4.11
   0   9   7   -1.14    3.57
   0  -9   7    0.94    3.64
   1   0 -21   18.93    3.76
   1   0 -20    3.01    3.23
   1   0 -19    7.40    3.16
   1   0 -18   -2.03    3.08
   1   0 -17    7.01    3.06
   1   0 -17    4.85    2.54
   1   0 -16    1.00    2.85
   1   0 -16    0.53    2.56
   1   0 -15  283.83    9.90
  -1   0  15  298.01    9.84
   1   0 -15  278.74    9.62
   1   0 -14   -0.17    2.51
  -1   0  14    1.13    2.56
   1   0 -14   -0.92    2.27
   1   0 -13    3.06    2.47
  -1   0  13    2.42    2.53
   1   0 -13    1.14    2.15
   1   0 -12   -2.37    2.29
  -1   0  12   -1.68    2.46
   1   0 -12   -0.13    2.09
   1   0 -11   52.66    3.26
  -1   0  11   44.97    3.16
   1   0 -11   54.70    3.06
   1   0 -10    1.71    2.16
  -1   0  10    2.37    2.24
  -1   0  10    1.20    1.56
   1   0 -10   -0.33    1.99
  -1   0   9   13.43    1.94
   1   0  -9   10.98    2.30
  -1   0   9   12.91    2.34
   1   0  -9    7.42    2.04
  -1   0   9   11.53    1.74
  -1   0   8    6.40    1.74
   1   0  -8   -0.10    1.91
  -1   0   8   -0.19    2.12
  -1   0   8   -0.62    1.55
   1   0  -8   -0.63    1.87
   1   0  -7  166.29    5.78
  -1   0   7  186.21    5.68
  -1   0   7  175.61    5.23
  -1   0   7  162.91    5.81
   1   0  -7  173.52    5.75
  -1   0   7  174.61    5.60
  -1   0   6   -0.09    1.03
  -1   0   6    1.56    1.50
   1   0  -6    0.59    1.72
  -1   0   6   -0.90    1.80
  -1   0   6    0.43    1.45
   1   0  -6   -1.72    1.68
   1   0  -5 2452.26   67.78
  -1   0   5 2485.07   67.38
  -1   0   5 2458.16   67.80
  -1   0   5 2401.56   67.70
   1   0  -5 2445.00   67.75
   1   0  -4   -0.76    1.43
  -1   0   4   -1.17    1.61
   1   0  -4    0.99    1.48
  -1   0   4    0.27    0.95
   1   0  -3  257.31    7.48
   1   0  -3  254.61    7.49
   1   0  -2    0.03    0.88
   1   0  -2    0.44    0.94
   1   0  -1    0.02    0.55
   1   0  -1   -0.67    0.61
  -1   0   0   -0.11    0.51
   1   0   0    0.44    0.46
  -1   0  -1   39.13    1.07
   1   0   1   39.20    1.10
   1   0   2    0.06    1.04
  -1   0  -2    1.56    1.09
   1   0   2    1.33    0.76
  -1   0  -2    1.45    0.87
   1   0   3 2334.61   63.89
  -1   0  -3 2271.65   63.87
  -1   0  -3 2284.08   63.92
  -1   0  -3 2335.63   63.66
  -1   0  -3 2325.40   63.79
   1   0   3 2352.19   63.78
   1   0   4   -0.92    1.54
  -1   0  -4   -0.59    1.59
  -1   0  -4   -0.22    1.00
   1   0   4   -0.04    1.23
  -1   0  -4   -1.27    1.48
   1   0   5 1047.43   29.09
  -1   0  -5 1026.08   29.11
  -1   0  -5 1056.71   28.87
   1   0   5 1021.60   29.16
   1   0   5 1037.63   28.96
  -1   0  -5 1052.62   29.02
   1   0   6   -1.82    1.79
  -1   0  -6   -0.50    1.84
   1   0   6    0.80    1.83
  -1   0  -6   -0.46    1.23
  -1   0  -6   -1.37    1.64
   1   0   6   -0.49    1.49
   1   0   7  397.27    4.49
  -1   0  -7  399.09    4.80
  -1   0  -7  403.84    3.89
   1   0   7  403.72    4.83
   1   0   7  395.75    4.18
  -1   0  -7  389.26    4.32
   1   0   8   -0.16    1.78
   1   0   8   -2.81    1.13
  -1   0  -8   -0.38    2.08
   1   0   8   -1.96    1.99
  -1   0  -8    2.03    1.81
   1   0   8    1.37    1.60
   1   0   9    0.36    1.82
   1   0   9   -1.29    1.09
  -1   0  -9   -0.74    2.20
   1   0   9    0.10    2.04
  -1   0  -9    0.97    1.84
   1   0   9    2.00    1.65
  -1   0 -10   -3.55    2.31
   1   0  10    2.13    1.94
   1   0  10   -0.09    1.60
  -1   0 -10   -0.39    1.93
  -1   0 -11  363.88   11.18
   1   0  11  342.40   10.81
  -1   0 -11  335.82   10.82
   1   0  11  375.24   10.75
  -1   0 -12    0.57    2.46
   1   0  12   -1.02    2.01
  -1   0 -12    0.60    2.06
  -1   0 -13   34.85    3.09
   1   0  13   25.46    2.57
  -1   0 -13   32.27    2.69
  -1   0 -14    3.21    2.66
   1   0  14    3.14    2.27
  -1   0 -14   -0.71    2.07
  -1   0 -15   11.35    3.04
  -1   0 -15    8.77    2.29
  -1   0 -16    1.77    3.05
  -1   0 -16    0.99    2.20
  -1   0 -17   -2.09    3.08
  -1   0 -18    1.34    3.15
  -1   0 -19  117.83    6.13
  -1   0 -20   -0.49    3.23
  -1   0 -21    2.86    3.63
   1  -1 -21    0.27    3.46
   1   1 -21    1.27    3.11
   1   1 -20    0.72    3.12
   1  -1 -20   -0.78    3.34
   1  -1 -20   -4.73    3.12
   1  -1 -19    0.99    3.18
   1   1 -19    5.28    3.11
   1  -1 -19    0.23    2.96
   1  -1 -18    8.64    3.25
   1   1 -18    6.74    3.09
   1  -1 -18    7.93    3.14
   1   1 -17   91.38    4.93
   1  -1 -17   93.41    5.13
  -1   1  17   91.18    4.94
   1  -1 -17   86.99    4.85
   1  -1 -16    5.40    3.12
   1   1 -16    4.61    2.77
  -1   1  16    8.72    3.00
   1  -1 -16    4.45    2.86
   1  -1 -15   48.48    3.91
   1   1 -15   60.85    3.85
  -1   1  15   49.24    3.82
   1  -1 -15   52.79    3.70
   1   1 -15   53.30    3.27
   1  -1 -14    2.71    2.71
   1   1 -14    0.83    2.54
  -1   1  14    3.56    2.54
   1  -1 -14   -1.21    2.53
   1   1 -14    4.43    2.09
   1   1 -13    4.77    2.37
   1  -1 -13    2.51    2.37
  -1   1  13    1.66    2.38
   1   1 -13    1.67    2.02
   1  -1 -13    1.93    2.41
   1  -1 -12   -1.08    2.42
   1   1 -12    3.11    2.10
  -1   1  12    1.68    2.23
   1   1 -12    0.35    1.96
   1  -1 -12    0.75    2.27
  -1   1  11   15.93    1.68
   1   1 -11   11.85    2.26
   1  -1 -11   10.75    2.39
  -1   1  11   14.36    2.35
  -1  -1  11   16.86    1.74
   1   1 -11   12.39    2.01
   1  -1 -11   12.30    2.42
   1   1 -10  168.26    6.06
  -1   1  10  177.80    5.52
   1  -1 -10  169.88    6.17
  -1   1  10  177.20    6.15
   1  -1 -10  167.11    6.28
  -1  -1  10  175.94    5.67
   1   1 -10  169.69    5.87
   1   1  -9 1939.56   52.52
   1   1  -9 1990.13   52.02
   1  -1  -9 1956.00   52.65
  -1  -1   9 2029.26   52.38
   1   1  -9 2012.14   52.44
   1  -1  -9 1946.54   52.64
   1   1  -9 1952.43   52.35
  -1  -1   9 2006.25   52.23
  -1  -1   8  341.41   10.30
   1   1  -8  336.10   10.43
   1   1  -8  347.74    9.97
   1  -1  -8  344.81   10.61
  -1   1   8  363.02   10.43
   1   1  -8  346.08   10.41
   1  -1  -8  348.80   10.62
   1   1  -8  333.71   10.28
  -1  -1   8  342.45   10.16
   1   1  -7 1107.95   21.64
   1  -1  -7 1120.11   21.81
  -1  -1   7 1113.12   21.50
   1   1  -7 1110.12   21.12
  -1   1   7 1132.12   21.63
   1   1  -7 1109.49   21.64
   1  -1  -7  307.40   20.79
   1   1  -7 1108.29   21.47
  -1  -1   7 1133.61   21.38
   1  -1  -7 1108.83   21.83
  -1   1   7  238.87   20.72
   1   1  -6  166.04    4.74
  -1   1   6  161.05    4.76
   1  -1  -6  160.59    4.84
  -1  -1   6  169.90    4.62
   1   1  -6  161.13    4.72
   1  -1  -6  162.23    4.96
   1   1  -6  170.95    4.61
  -1   1   6  164.36    4.70
  -1  -1   6  166.30    4.48
  -1   1   5 3676.08   79.82
  -1  -1   5 3737.87   79.75
   1  -1  -5 3680.99   79.91
   1   1  -5 3668.52   79.80
   1   1  -5 3700.66   79.87
   1  -1  -5 3670.88   79.98
  -1  -1   5 3711.91   79.66
   1   1  -5 3748.48   79.71
  -1  -1   4  728.93   17.28
  -1   1   4  725.48   17.36
   1  -1  -4  717.26   17.07
   1   1  -4  733.48   17.36
   1  -1  -4  722.23   17.43
  -1   1   4  720.51   17.49
   1  -1  -4  734.50   17.51
   1   1  -4  723.53   17.28
  -1  -1   4  730.74   17.23
  -1   1   3 8241.46  200.19
   1  -1  -3 8334.16  200.02
   1   1  -3 8465.99  200.20
   1  -1  -3 8252.82  200.23
  -1  -1   3 8364.03  200.15
  -1   1   3 8254.73  200.30
   1  -1  -3 8275.08  200.31
  -1  -1   3 8427.13  200.13
  -1  -1   2  184.01    5.27
  -1   1   2  184.56    5.25
   1   1  -2  178.95    5.29
   1  -1  -2  174.49    5.31
   1   1  -2  184.94    5.30
  -1   1   2  177.55    5.31
  -1   1   2  172.60    5.46
  -1   1   2  176.55    5.41
   1  -1  -2  176.61    5.43
   1  -1  -1    4.83    0.83
  -1   1   1    5.27    0.78
  -1  -1   1    6.70    0.86
   1   1  -1    4.62    0.98
   1   1  -1    4.61    1.15
  -1  -1   1    5.16    1.07
   1   1  -1    6.13    1.14
  -1  -1   1    4.65    1.09
   1  -1  -1    4.07    1.06
  -1   1   1    4.12    1.01
  -1  -1   0 1579.37   43.09
   1  -1   0 1582.86   43.17
  -1   1   0 1556.34   43.15
   1  -1   0 1557.21   43.17
  -1   1   0 1561.29   43.04
   1   1   0 1580.66   43.14
   1  -1   0 1561.19   43.05
  -1  -1   0 1558.16   43.14
   1   1   1   14.39    1.31
   1   1   1   12.02    1.15
  -1  -1  -1   15.22    1.16
  -1   1  -1   12.95    1.19
   1  -1   1   13.68    1.23
  -1  -1  -1   17.70    1.03
   1  -1   1   12.07    1.04
  -1  -1  -1   12.92    0.96
   1   1   1   13.93    1.04
  -1   1  -1   15.08    1.05
  -1  -1  -1   15.75    1.41
  -1   1  -2  862.86   23.74
   1  -1   2  874.55   23.93
   1   1   2  862.21   23.73
  -1  -1  -2  866.58   23.73
   1  -1   2  861.62   23.89
  -1   1  -2  845.20   23.91
  -1  -1  -2  844.60   23.98
  -1  -1  -3 4894.07  129.52
  -1   1  -3 4885.78  129.34
  -1  -1  -3 4914.81  129.48
   1   1   3 4938.85  129.26
  -1  -1  -3 4829.47  129.54
  -1   1  -4 1181.62    7.54
   1   1   4 1183.67    8.10
  -1  -1  -4 1212.73    8.33
   1  -1   4 1221.55    7.45
   1   1   4 1159.25    7.99
  -1  -1  -4 1197.00    8.12
   1   1   4  770.22    7.25
  -1  -1  -4 1219.43    8.43
   1  -1   4 1223.10    6.63
  -1   1  -4 1197.66    6.67
  -1   1  -5  305.93    6.00
  -1  -1  -5  294.82    6.21
   1  -1   5  309.46    5.82
  -1   1  -5  302.75    5.92
   1   1   5  292.68    6.07
   1  -1   5  310.97    5.51
  -1   1  -5  311.61    5.54
  -1  -1  -5  312.57    6.30
  -1   1  -6  444.56   10.46
  -1   1  -6  447.86   10.46
   1  -1   6  466.02   10.40
  -1  -1  -6  466.56   10.74
   1   1   6  461.03   10.55
   1  -1   6  460.74   10.14
  -1  -1  -6  456.87   10.72
  -1   1  -6  442.88   10.15
  -1   1  -7   40.87    2.33
  -1  -1  -7   41.86    2.76
  -1   1  -7   38.86    2.48
   1  -1   7   43.92    2.30
  -1   1  -7   38.60    2.23
   1   1   7   50.88    2.53
   1  -1   7   45.72    2.02
  -1  -1  -7   43.16    2.70
  -1   1  -7   41.15    2.01
   1   1   7   47.92    2.30
  -1   1  -8  297.64    9.06
  -1   1  -8  282.06    9.16
  -1  -1  -8  299.50    9.40
   1  -1   8  317.27    9.08
   1   1   8  296.58    9.22
  -1   1  -8  303.43    9.00
   1   1   8  305.31    8.96
   1  -1   8  299.16    8.85
  -1   1  -8  295.82    8.87
   1   1   8  301.27    9.15
  -1  -1  -8  294.72    9.34
  -1   1  -9  298.36    9.80
  -1   1  -9  324.65    9.65
   1  -1   9  321.07    9.66
  -1  -1  -9  309.89   10.04
   1   1   9  317.10    9.58
   1   1   9  332.12    9.86
  -1   1  -9  319.41    9.61
   1  -1   9  339.44    9.49
   1   1   9  328.79    9.77
  -1  -1  -9  300.26    9.91
  -1   1  -9  309.57    9.49
   1   1  10   24.28    2.32
  -1   1 -10   24.96    1.99
  -1  -1 -10   27.83    2.81
  -1   1 -10   25.87    2.51
  -1   1 -10   28.23    2.06
   1   1  10   28.51    2.14
  -1  -1 -10   23.57    2.46
   1  -1  10   27.81    1.89
  -1   1 -10   23.48    1.93
  -1  -1 -11  272.23    9.14
  -1   1 -11  272.03    8.92
   1   1  11  274.02    8.77
  -1   1 -11  287.57    8.61
   1   1  11  285.67    8.65
  -1   1 -11  272.53    8.54
  -1  -1 -11  263.45    8.95
   1   1  12   39.84    2.72
  -1  -1 -12   42.71    3.34
  -1   1 -12   37.11    2.92
   1   1  12   41.84    2.65
  -1   1 -12   35.97    2.39
  -1  -1 -12   34.42    2.94
   1   1  13    4.23    2.10
  -1   1 -13    4.45    2.38
  -1  -1 -13   -1.32    2.71
   1   1  13    1.98    2.03
  -1  -1 -13    2.40    2.31
  -1   1 -13    2.25    1.72
  -1  -1 -14    3.73    2.79
  -1   1 -14    5.00    2.65
   1   1  14    2.76    2.14
  -1  -1 -14    2.59    2.43
  -1  -1 -15    3.05    3.00
  -1   1 -15    4.17    2.88
  -1  -1 -15    1.55    2.71
  -1   1 -16   30.01    3.50
  -1  -1 -16   24.18    3.59
  -1  -1 -16   19.48    3.13
  -1   1 -17   30.01    3.49
  -1  -1 -17   21.05    3.56
  -1  -1 -17   26.65    3.45
  -1  -1 -18   -2.77    3.50
  -1   1 -18    6.79    3.07
  -1  -1 -18    1.65    2.84
  -1  -1 -19   -2.93    3.50
  -1   1 -19   -1.57    3.03
  -1  -1 -20    6.74    3.52
  -1   1 -20    2.85    3.09
  -1  -1 -21   -1.62    3.46
  -1   1 -21   -1.00    3.25
   1  -2 -21   -2.79    3.57
   1   2 -21    8.80    3.14
   1  -2 -21    1.05    3.24
   1  -2 -20    6.13    3.50
   1   2 -20   -0.46    2.94
   1  -2 -20   -0.25    3.21
   1  -2 -19   19.29    3.81
   1   2 -19   16.09    3.21
   1  -2 -19   23.29    3.64
   1   2 -18    1.66    2.82
   1  -2 -18    5.31    3.40
   1  -2 -18   -3.99    3.18
   1   2 -17   55.88    3.94
   1  -2 -17   57.43    4.43
   1  -2 -17   61.02    4.35
   1  -2 -16   14.34    3.15
   1   2 -16   10.28    2.82
  -1   2  16   14.28    3.10
   1  -2 -16   19.40    3.34
   1  -2 -15   -2.00    2.89
   1   2 -15   -2.05    2.66
  -1   2  15   -0.70    2.73
   1  -2 -15    1.81    2.88
   1  -2 -14  187.63    7.23
   1   2 -14  187.63    6.85
  -1   2  14  184.10    7.01
   1  -2 -14  176.56    7.14
   1   2 -13    0.88    2.20
   1  -2 -13    1.92    2.72
   1  -2 -13    3.04    2.63
   1  -2 -12   51.43    3.54
   1   2 -12   51.02    3.07
   1  -2 -12   49.00    3.55
   1   2 -12   47.19    2.75
   1   2 -11  148.29    5.66
   1  -2 -11  152.78    5.97
   1  -2 -11  162.07    6.09
   1   2 -11  159.83    5.37
   1   2 -10   41.09    2.67
   1  -2 -10   42.15    3.04
   1  -2 -10   44.49    3.20
   1   2 -10   42.24    2.41
   1  -2  -9   61.12    3.49
  -1  -2   9   71.24    3.05
   1   2  -9   67.76    3.24
   1  -2  -9   70.61    3.73
  -1  -2   9   70.95    2.79
   1   2  -9   68.61    2.88
   1   2  -8  134.11    4.79
   1  -2  -8  131.06    5.08
  -1  -2   8  139.82    4.64
  -1   2   8  134.24    4.86
   1   2  -8  134.64    4.92
   1  -2  -8  128.08    5.17
   1   2  -8  136.71    4.55
  -1  -2   8  136.60    4.43
   1  -2  -7    0.28    1.28
  -1  -2   7    1.08    1.47
   1   2  -7    2.39    1.63
   1  -2  -7    1.92    2.04
  -1   2   7    2.17    1.87
   1   2  -7    0.62    1.82
  -1  -2   7    1.67    1.20
   1  -2  -7    0.54    2.16
   1   2  -7    0.85    1.36
   1  -2  -6   19.22    2.12
  -1  -2   6   20.38    1.64
   1   2  -6   18.69    1.78
  -1   2   6   15.67    1.91
   1  -2  -6   17.59    1.56
  -1  -2   6   17.23    1.40
  -1   2   6   19.72    2.05
   1  -2  -6   14.54    2.21
  -1  -2   5  846.22   23.14
   1   2  -5  834.97   23.21
   1  -2  -5  827.85   23.13
   1  -2  -5  809.10   23.36
  -1   2   5  833.73   23.29
  -1   2   5  808.51   23.55
  -1  -2   5  821.40   23.05
  -1   2   5  838.42   23.40
   1  -2  -5  810.95   23.50
  -1  -2   4    0.26    1.30
   1  -2  -4    6.72    1.38
  -1  -2   4    5.88    1.18
   1   2  -4    5.53    1.33
  -1   2   4    4.72    1.52
   1  -2  -4    7.25    1.63
  -1   2   4    5.24    1.99
  -1   2   4    6.27    1.26
  -1  -2   4    5.87    1.12
  -1   2   4    3.68    1.71
   1  -2  -4    4.99    1.77
  -1  -2   3 3353.62   91.73
   1   2  -3 3433.80   91.99
  -1   2   3 3363.11   91.89
   1   2  -3 3423.69   91.78
   1  -2  -3 3241.96   91.83
   1  -2  -3 3387.38   91.87
  -1   2   3 3320.52   91.79
  -1   2   3 3244.01   92.08
  -1  -2   3 3325.32   91.79
   1  -2  -3 3308.99   91.99
  -1   2   3 3334.79   91.94
  -1   2   2    5.99    1.71
  -1  -2   2    5.73    1.29
   1   2  -2    7.19    1.18
   1   2  -2    1.56    1.30
   1   2  -2    5.78    1.73
  -1   2   2    5.20    1.20
  -1  -2   2    4.39    0.99
   1  -2  -2    4.88    1.16
  -1  -2   2    4.12    1.26
  -1   2   2    7.15    1.29
  -1   2   2    8.36    1.87
   1  -2  -2    5.82    1.76
  -1   2   2    4.01    1.53
   1  -2  -2    4.50    1.67
   1   2  -1 2297.57   63.08
  -1  -2   1 2319.09   63.06
  -1   2   1 2270.57   62.97
   1   2  -1 2300.37   63.32
   1  -2  -1 2283.52   62.98
  -1  -2   1 2413.55   63.35
  -1  -2   1 2367.23   63.11
   1   2  -1 2309.66   63.07
   1  -2  -1 2256.14   63.36
  -1  -2   1 2269.44   63.16
   1  -2  -1 2262.37   63.17
   1   2  -1 2259.16   63.13
  -1   2   1 2260.85   63.14
  -1  -2   0  499.68   14.79
   1   2   0  526.57   14.87
  -1  -2   0  522.84   14.56
   1  -2   0  526.62   14.84
  -1  -2   0  537.18   14.59
   1   2   0  527.00   14.57
   1  -2   0  506.21   14.88
   1  -2   0  525.33   14.57
  -1  -2   0  512.56   14.72
   1   2   0  505.10   14.67
  -1   2   0  515.27   14.54
   1   2   1 7579.15  207.57
   1  -2   1 7716.84  207.78
   1   2   1 7710.24  207.65
  -1  -2  -1 7588.75  207.66
   1  -2   1 7552.20  207.44
   1  -2   1 7546.82  207.81
  -1   2  -1 7561.73  207.76
   1   2   1 7461.61  207.66
  -1  -2  -1 7446.37  207.71
   1  -2   1 7555.06  207.42
  -1   2  -1 7635.92  207.41
   1  -2   2 1176.83   32.87
   1   2   2 1160.98   32.68
   1   2   2 1196.64   32.78
  -1  -2  -2 1167.72   32.74
  -1  -2  -2 1171.41   32.70
   1  -2   2 1199.32   32.61
   1   2   2 1193.57   32.68
   1  -2   2 1193.76   32.91
   1   2   2 1166.09   32.78
  -1  -2  -2 1158.20   32.84
  -1   2  -3  196.05    5.62
  -1  -2  -3  194.08    6.10
   1   2   3  200.56    6.17
  -1  -2  -3  199.71    6.06
  -1  -2  -3  192.87    5.94
  -1  -2  -3  192.38    5.91
   1  -2   3  196.09    6.25
   1   2   3  191.12    5.88
   1   2   3  206.13    6.17
  -1  -2  -3  203.84    6.30
   1  -2   4    1.87    0.93
  -1  -2  -4   -0.13    1.66
  -1   2  -4    2.00    1.06
  -1  -2  -4    1.92    1.51
  -1  -2  -4    1.35    1.51
   1   2   4    1.99    1.15
  -1  -2  -4    2.36    1.97
   1   2   4    2.32    1.72
  -1   2  -5  173.54    5.36
  -1  -2  -5  176.27    5.85
   1  -2   5  180.08    5.33
  -1  -2  -5  175.89    5.65
   1   2   5  174.31    5.41
  -1  -2  -5  178.37    5.71
  -1  -2  -5  183.88    6.03
  -1   2  -6  156.28    5.05
   1  -2   6  164.91    4.99
  -1  -2  -6  165.56    5.56
   1   2   6  158.74    5.32
   1   2   6  165.01    5.23
  -1  -2  -6  156.80    5.35
   1   2   6  158.37    5.00
  -1   2  -6  155.03    4.64
   1  -2   6  163.79    4.63
  -1  -2  -6  154.00    5.61
  -1   2  -7  385.03   11.46
   1   2   7  405.29   11.71
   1  -2   7  397.27   11.40
  -1  -2  -7  387.78   11.85
  -1  -2  -7  394.47   11.72
   1   2   7  399.19   11.59
   1  -2   7  397.20   11.08
   1   2   7  405.55   11.76
  -1   2  -7  378.59   11.10
  -1  -2  -7  401.19   11.97
  -1   2  -8   48.83    2.58
  -1   2  -8   43.72    2.54
  -1  -2  -8   47.75    3.16
   1  -2   8   52.45    2.40
   1   2   8   47.58    2.63
  -1  -2  -8   49.01    3.15
   1  -2   8   47.73    1.95
  -1   2  -8   47.96    1.98
  -1   2  -9   81.61    3.33
  -1   2  -9   77.08    3.44
   1  -2   9   78.41    3.24
  -1  -2  -9   75.70    3.88
   1   2   9   84.68    3.54
  -1   2  -9   84.03    2.92
  -1  -2  -9   83.78    4.00
  -1   2 -10    9.00    1.98
  -1  -2 -10    7.87    2.52
   1  -2  10    7.40    1.55
  -1   2 -10    8.57    1.25
  -1  -2 -10    8.39    2.42
  -1  -2 -11  102.91    4.57
  -1   2 -11   95.43    4.07
  -1  -2 -11   89.91    4.50
  -1   2 -12    1.90    2.09
  -1  -2 -12   -0.32    2.59
  -1  -2 -12   -3.48    2.43
  -1  -2 -13   -0.69    2.75
  -1   2 -13    1.82    2.34
  -1  -2 -13   -0.17    2.63
  -1   2 -14    2.28    2.46
  -1  -2 -14    0.37    2.99
   1   2  14    2.41    2.19
  -1  -2 -14   -0.90    2.86
  -1  -2 -15   56.43    4.29
  -1   2 -15   63.56    3.90
  -1  -2 -15   68.40    4.28
  -1  -2 -16    4.89    3.36
  -1   2 -16   11.86    2.84
  -1  -2 -16   12.06    3.20
  -1  -2 -17    6.58    3.32
  -1   2 -17    3.98    2.77
  -1  -2 -17    2.58    3.14
  -1  -2 -18   59.64    4.60
  -1   2 -18   60.13    4.11
  -1  -2 -18   51.79    4.28
  -1  -2 -19    4.30    3.53
  -1   2 -19   16.25    3.27
  -1  -2 -19    7.17    3.30
  -1  -2 -20    8.82    3.77
  -1  -2 -20    6.45    3.23
  -1  -2 -21   -0.56    3.65
   1  -3 -20   -0.27    3.36
   1  -3 -20    2.48    3.37
   1  -3 -19   -0.78    3.55
   1  -3 -19    4.54    3.54
   1  -3 -18    5.46    3.46
   1  -3 -18    1.02    3.24
   1  -3 -17    7.96    3.31
   1  -3 -17    7.80    3.52
   1  -3 -16   12.13    3.31
   1  -3 -16    8.13    3.26
   1   3 -15   40.18    3.01
   1  -3 -15   43.65    3.86
   1  -3 -15   32.27    3.71
   1   3 -14   12.07    2.31
   1  -3 -14   18.84    3.17
   1  -3 -14   14.28    3.16
   1  -3 -13    2.00    2.72
   1   3 -13   -1.55    1.94
   1  -3 -13    2.37    2.82
   1   3 -12   13.35    2.12
   1  -3 -12   14.58    2.77
   1  -3 -12    9.61    2.80
   1  -3 -11    4.45    2.57
   1   3 -11    7.21    1.79
   1  -3 -11    3.45    2.59
   1   3 -10   22.28    2.12
   1  -3 -10   21.15    2.65
   1  -3 -10   19.86    2.80
   1   3  -9  103.56    3.99
   1  -3  -9   98.52    4.42
   1  -3  -9  103.90    4.57
  -1  -3   8 1285.87   35.37
   1   3  -8 1270.95   35.51
   1  -3  -8 1266.21   35.81
   1  -3  -8 1241.62   35.39
   1  -3  -8 1273.31   36.04
   1  -3  -7  351.22    7.38
   1   3  -7  358.62    6.92
   1  -3  -7  361.49    6.89
  -1  -3   7  371.38    6.74
  -1   3   7  348.73    7.12
  -1   3   7  362.01    7.90
  -1   3   7  381.82    6.71
  -1   3   7  348.28    7.12
   1  -3  -7  346.10    7.73
   1  -3  -6   43.70    2.29
  -1  -3   6   35.57    1.86
   1   3  -6   39.63    2.02
  -1   3   6   36.16    2.28
   1  -3  -6   38.52    2.46
  -1   3   6   39.84    1.87
  -1   3   6   38.53    2.23
  -1   3   6   33.71    2.81
  -1  -3   6   37.91    1.74
  -1  -3   6   19.59    1.97
  -1   3   6   39.79    2.60
   1  -3  -6   38.11    2.82
   1   3  -5   83.34    3.03
  -1  -3   5   80.35    2.91
   1  -3  -5   82.01    3.31
   1  -3  -5   85.09    3.40
  -1   3   5   83.08    3.28
  -1   3   5   82.91    2.81
  -1   3   5   81.38    3.32
   1  -3  -5   81.21    3.57
  -1   3   5   89.98    3.95
  -1  -3   5   82.45    2.86
  -1   3   5   86.68    3.54
  -1  -3   5   84.33    2.96
   1  -3  -5   80.02    3.69
   1  -3  -4   44.69    2.34
  -1  -3   4   52.49    1.97
  -1   3   4   43.51    2.69
   1  -3  -4   43.24    2.41
   1   3  -4   44.96    2.05
   1   3  -4   43.85    2.82
  -1   3   4   45.65    2.23
   1  -3  -4   48.15    2.63
  -1   3   4   50.86    2.37
  -1   3   4   46.65    1.72
  -1   3   4   44.29    3.00
  -1  -3   4   50.56    2.08
  -1   3   4   44.31    2.56
   1  -3  -4   47.12    2.71
   1   3  -3  358.04    6.98
   1  -3  -3  356.52    6.20
  -1   3   3  344.14    6.76
  -1  -3   3  337.98    5.90
   1   3  -3  346.79    6.03
  -1   3   3  348.51    6.12
  -1  -3   3  361.63    6.45
   1  -3  -3  342.16    6.88
  -1   3   3  353.30    7.08
  -1  -3   3  356.00    6.14
   1  -3  -3  346.04    6.70
  -1   3   3  358.55    6.57
   1  -3  -2   97.06    2.81
   1   3  -2   91.34    2.77
  -1  -3   2   93.45    2.69
  -1   3   2   87.92    3.52
   1   3  -2   97.98    3.59
  -1  -3   2  103.95    3.18
  -1   3   2   99.86    2.78
   1  -3  -2   90.41    3.53
  -1   3   2   90.21    3.64
   1  -3  -2   92.12    3.23
  -1   3   2   97.67    3.16
  -1  -3   2   99.01    3.01
   1   3  -2   94.01    2.92
  -1   3   1   49.48    2.87
   1  -3  -1   48.45    1.60
  -1  -3   1   47.55    1.72
   1   3  -1   48.16    2.71
  -1  -3   1   45.31    1.78
  -1   3   1   48.64    1.57
   1   3  -1   50.70    1.99
  -1  -3   1   45.10    2.58
   1  -3  -1   45.49    2.62
  -1   3   1   52.70    2.36
  -1   3   1   47.74    2.13
   1  -3  -1   49.13    2.16
   1   3  -1   42.17    1.97
  -1  -3   1   48.29    2.16
   1   3   0    0.62    1.95
   1   3   0   -0.17    1.38
  -1  -3   0    0.32    1.00
  -1  -3   0   -0.32    1.79
  -1  -3   0   -0.80    1.16
   1   3   0    1.19    1.26
   1  -3   0    0.25    0.60
  -1  -3   0   -2.28    1.84
   1  -3   0    1.44    1.86
   1  -3   0    0.58    1.29
  -1  -3   0    0.51    1.60
  -1   3   0    1.56    1.26
   1   3   1   67.27    2.01
   1  -3   1   70.06    2.78
   1  -3   1   69.94    1.76
  -1  -3  -1   67.63    2.60
   1  -3   1   68.45    2.85
   1   3   1   67.20    2.58
  -1  -3  -1   68.00    2.60
   1   3   1   69.95    2.36
   1  -3   1   67.49    1.92
  -1   3  -1   69.81    1.89
   1  -3   2  204.58    6.58
   1   3   2  194.55    6.12
  -1  -3  -2  204.98    6.22
   1   3   2  207.25    6.32
  -1  -3  -2  198.71    6.41
   1  -3   2  205.56    6.01
   1   3   2  193.74    6.45
   1  -3   2  205.29    6.65
  -1  -3  -2  201.77    6.54
   1   3   2  199.34    6.32
  -1   3  -2  201.70    5.82
   1  -3   2  203.21    5.84
  -1  -3  -3   27.65    2.00
   1  -3   3   28.66    2.32
  -1  -3  -3   28.11    1.98
   1   3   3   25.83    1.77
   1   3   3   22.51    2.17
   1   3   3   24.52    1.83
  -1  -3  -3   28.66    2.07
   1  -3   3   26.03    2.37
  -1  -3  -3   28.14    2.02
  -1  -3  -3   36.89    2.54
   1   3   3   25.79    2.08
  -1   3  -4  664.72   18.43
  -1  -3  -4  659.67   19.01
   1  -3   4  670.84   19.32
  -1  -3  -4  646.52   18.97
   1   3   4  667.95   19.18
  -1  -3  -4  674.08   18.74
   1   3   4  672.19   18.90
  -1  -3  -4  659.79   19.04
   1   3   4  663.65   19.08
  -1  -3  -4  688.61   19.27
  -1   3  -5    2.75    0.93
  -1  -3  -5    2.42    1.96
   1  -3   5    2.49    0.88
   1   3   5    2.63    1.31
  -1  -3  -5    1.46    1.63
  -1  -3  -5    3.59    1.51
   1   3   5    2.25    1.83
  -1  -3  -5    4.12    2.37
  -1   3  -6   24.95    1.51
  -1  -3  -6   27.02    2.57
   1  -3   6   26.46    1.45
   1   3   6   26.30    1.75
  -1  -3  -6   25.26    2.14
  -1  -3  -6   24.66    2.75
  -1   3  -7  994.92   28.03
  -1  -3  -7  983.23   28.58
   1   3   7 1014.05   28.20
  -1  -3  -7 1032.57   28.80
  -1   3  -8  645.05   18.41
  -1  -3  -8  644.47   18.99
   1   3   8  658.68   18.50
  -1  -3  -8  634.08   19.13
  -1  -3  -9   88.75    4.17
  -1   3  -9   85.79    3.35
  -1  -3  -9   84.20    4.27
  -1  -3 -10    4.18    2.49
  -1   3 -10    7.27    1.63
  -1  -3 -10    5.06    2.59
  -1   3 -11    2.43    1.70
  -1  -3 -11    1.41    2.63
  -1  -3 -11    0.17    2.61
  -1  -3 -12  224.44    8.15
  -1   3 -12  229.38    7.50
  -1  -3 -12  222.95    8.26
  -1  -3 -13   30.38    3.45
  -1  -3 -13   30.69    3.44
  -1  -3 -14   -0.58    3.28
  -1  -3 -14    3.80    3.00
  -1  -3 -15   50.23    4.07
  -1  -3 -15   48.90    4.20
  -1  -3 -16   -3.75    3.41
  -1  -3 -16    3.14    3.13
  -1  -3 -17    1.88    3.34
  -1  -3 -17   -1.66    3.23
  -1  -3 -18   10.48    3.55
  -1  -3 -18   -5.93    3.31
  -1  -3 -19    1.57    3.41
  -1  -3 -19    0.26    3.31
  -1  -3 -20    0.27    3.57
  -1  -3 -20    0.81    3.56
   1  -4 -19    0.53    3.45
   1  -4 -19   -4.58    3.56
   1  -4 -18    0.51    3.27
   1  -4 -18    2.20    3.40
   1  -4 -17   17.76    3.50
   1  -4 -17   16.58    3.79
   1  -4 -16   59.33    4.38
   1  -4 -16   44.13    4.36
   1  -4 -15   16.18    3.32
   1  -4 -15   20.50    3.52
   1  -4 -14    5.61    3.03
   1  -4 -14    9.84    3.46
   1  -4 -13   77.21    4.54
   1  -4 -13   81.29    4.76
   1  -4 -12  251.52    8.84
   1  -4 -12  248.35    9.09
   1  -4 -11   19.28    2.90
   1  -4 -11   20.76    3.15
   1  -4 -10   14.32    2.48
   1  -4 -10   17.51    2.97
   1  -4  -9    3.47    2.26
   1  -4  -9    2.33    2.53
   1  -4  -8  320.65   10.13
  -1   4   8  318.65   10.68
   1  -4  -8  328.82   10.55
   1   4  -7   34.92    2.03
   1  -4  -7   40.48    2.66
  -1   4   7   37.70    3.17
   1  -4  -7   36.44    2.96
   1   4  -6  149.32    4.88
   1  -4  -6  153.55    5.31
  -1   4   6  153.87    5.12
  -1   4   6  153.20    5.93
   1  -4  -6  145.51    5.64
   1   4  -5  110.19    4.63
   1   4  -5   99.29    3.53
   1  -4  -5   99.20    3.87
  -1   4   5  110.02    3.76
  -1  -4   5  102.08    4.02
  -1   4   5  107.20    4.59
   1  -4  -5   94.87    4.31
  -1  -4   5  105.16    3.53
  -1   4   4   59.95    3.16
   1   4  -4   56.99    2.05
   1  -4  -4   57.51    2.41
   1   4  -4   63.30    3.26
  -1  -4   4   61.98    2.74
  -1   4   4   63.53    2.28
  -1   4   4   63.67    3.36
   1  -4  -4   60.68    3.08
  -1   4   4   62.56    2.79
  -1  -4   4   64.33    2.25
   1  -4  -4   57.02    3.01
   1   4  -3   -2.42    2.46
   1   4  -3    0.61    1.27
  -1   4   3   -3.65    2.33
   1  -4  -3    0.12    1.33
  -1   4   3   -0.16    1.14
  -1  -4   3    3.00    1.75
   1  -4  -3    0.37    2.05
  -1   4   3    0.26    2.16
  -1   4   3   -0.51    1.78
   1  -4  -3   -1.94    1.97
  -1  -4   3    1.29    1.40
   1  -4  -2  171.04    3.07
   1   4  -2  166.84    4.56
  -1   4   2  180.58    4.50
  -1  -4   2  174.07    2.98
  -1   4   2  174.86    4.60
  -1  -4   2  177.18    4.51
   1  -4  -2  160.58    4.35
  -1  -4   2  183.04    3.57
  -1   4   2  168.47    3.71
   1   4  -2  180.65    3.37
   1  -4  -2  173.58    3.90
   1  -4  -1   63.26    2.19
   1   4  -1   65.54    3.57
  -1   4   1   73.14    3.54
  -1  -4   1   62.89    2.29
  -1   4   1   38.47    2.45
   1   4  -1   64.91    2.65
  -1  -4   1   66.22    2.35
   1  -4  -1   65.18    3.43
  -1  -4   1   62.05    3.35
  -1   4   1   66.34    2.72
  -1  -4   1   59.33    2.81
   1  -4  -1   62.61    2.86
   1   4  -1   70.30    2.64
  -1   4   0  760.19   21.54
  -1  -4   0  705.25   20.60
   1  -4   0  752.65   20.31
   1   4   0  736.99   21.42
   1   4   0  752.03   20.88
  -1   4   0  733.27   21.01
  -1   4   0  732.85   20.30
  -1  -4   0  726.15   21.26
   1  -4   0  726.64   21.36
   1   4   0  731.71   21.15
   1   4   0  734.50   20.84
  -1   4   0  724.74   20.71
  -1  -4   0  736.09   20.97
   1  -4   0  735.42   20.79
   1   4   1  311.35    9.89
   1   4   1  299.87    8.99
  -1  -4  -1  302.89    9.06
   1   4   1  310.30    9.25
  -1   4  -1  314.06    9.38
   1  -4   1  300.78    9.79
   1   4   1  314.15    9.60
  -1  -4  -1  301.70    9.61
   1   4   1  299.75    9.26
  -1  -4  -1  325.34    9.51
  -1   4  -1  321.54    9.00
   1  -4   1  307.47    9.04
   1  -4   2    0.66    1.96
  -1  -4  -2    1.88    1.53
   1   4   2    0.64    1.17
   1  -4   2    0.52    1.14
  -1  -4  -2    0.83    1.94
   1   4   2   -1.66    2.03
   1  -4   2   -0.13    2.18
  -1  -4  -2    1.09    2.10
  -1   4  -2    0.28    0.96
   1   4   2   -1.40    1.61
   1  -4   2   -0.13    1.10
   1  -4   3  961.28   27.39
  -1  -4  -3  952.83   26.98
   1   4   3  974.73   26.88
   1  -4   3  948.40   27.54
   1   4   3  955.37   27.35
   1   4   3  982.54   27.13
  -1  -4  -3  943.55   27.27
  -1  -4  -3  959.12   27.33
   1  -4   3  954.02   26.54
   1   4   3  956.21   27.13
  -1  -4  -4  444.73   13.07
   1  -4   4  445.65   13.42
   1   4   4  451.14   12.93
   1   4   4  449.29   13.07
   1  -4   4  454.24   13.63
  -1  -4  -4  439.39   13.17
  -1  -4  -4  446.14   12.67
  -1  -4  -4  424.94   13.22
   1   4   4  438.50   13.42
  -1  -4  -4  448.69   13.48
   1  -4   5   55.98    3.19
  -1  -4  -5   55.11    2.95
   1  -4   5   59.78    3.46
  -1  -4  -5   58.41    2.46
   1   4   5   58.74    2.68
   1   4   5   55.48    3.32
  -1  -4  -5   62.31    3.03
  -1  -4  -5   57.78    3.48
  -1  -4  -6    3.49    1.97
   1   4   6    1.42    1.38
   1   4   6    6.14    2.27
   1  -4   6    1.49    2.40
  -1  -4  -6    0.70    2.53
  -1  -4  -7   29.65    2.69
  -1  -4  -7   28.62    2.94
  -1  -4  -8    6.08    2.33
  -1  -4  -8    7.42    2.65
  -1  -4  -9    0.98    2.42
  -1  -4  -9    3.19    2.59
  -1  -4 -10    1.67    2.54
  -1  -4 -10    2.86    2.69
  -1  -4 -11    3.45    2.75
  -1  -4 -11    0.94    2.79
  -1  -4 -12    6.56    3.07
  -1  -4 -12    7.36    2.98
  -1  -4 -13    2.85    2.96
  -1  -4 -13    0.63    3.07
  -1  -4 -14   30.40    3.70
  -1  -4 -14   33.11    3.87
  -1  -4 -15   24.47    3.70
  -1  -4 -15   15.34    3.47
  -1  -4 -16    5.94    3.40
  -1  -4 -16    0.74    3.27
  -1  -4 -17   25.74    3.94
  -1  -4 -17   25.23    3.94
  -1  -4 -18    6.42    3.50
  -1  -4 -18   12.88    3.58
  -1  -4 -19    0.27    3.65
  -1  -4 -19   -1.68    3.45
   1  -5 -18    6.20    3.41
   1  -5 -18    2.64    3.69
   1  -5 -17    2.94    3.22
   1  -5 -17    6.23    3.62
   1  -5 -16    1.62    3.08
   1  -5 -16   10.61    3.79
   1  -5 -15   10.25    3.12
   1  -5 -15    1.56    3.52
   1  -5 -14    0.20    3.01
   1  -5 -14   -2.72    3.32
   1  -5 -13   21.52    3.34
   1  -5 -13   23.64    3.61
   1  -5 -12   11.86    2.86
   1  -5 -12   12.38    3.32
   1  -5 -11    8.65    2.77
   1  -5 -11    1.26    3.13
   1  -5 -10   30.03    3.03
   1  -5 -10   36.33    3.59
   1  -5  -9   35.02    2.99
  -1   5   9   43.62    3.69
   1  -5  -9   32.22    3.36
   1   5  -8   -0.17    2.73
   1  -5  -8    0.50    2.10
  -1  -5   8    1.23    2.07
  -1   5   8    3.28    2.92
   1  -5  -8   -0.52    2.57
   1   5  -7   -2.70    2.75
   1  -5  -7   -0.90    1.95
  -1  -5   7    0.26    2.02
  -1   5   7    3.64    2.70
   1  -5  -7   -0.64    2.51
   1   5  -6    8.80    2.81
  -1  -5   6    6.16    2.03
  -1   5   6    3.54    2.75
   1  -5  -6    4.89    2.44
   1   5  -5   10.62    2.89
  -1  -5   5   12.90    2.14
  -1   5   5   13.61    2.80
   1  -5  -5    9.80    2.44
  -1   5   4   21.14    2.83
   1   5  -4   22.63    3.04
  -1  -5   4   19.55    2.29
  -1   5   4   20.83    2.85
   1  -5  -4   25.51    2.71
  -1  -5   4   21.54    2.88
   1  -5  -4   20.67    2.48
  -1   5   3  137.27    5.68
   1   5  -3  146.97    5.88
  -1   5   3  145.86    5.84
   1  -5  -3  133.56    5.65
  -1  -5   3  150.04    5.85
   1  -5  -3  150.72    5.34
  -1   5   2   -1.62    2.45
   1   5  -2   -2.42    2.50
   1  -5  -2    3.66    2.31
  -1  -5   2    2.30    2.25
  -1   5   2   -0.16    2.37
  -1  -5   2   -1.07    1.67
   1  -5  -2   -0.41    1.86
   1   5  -1   29.54    2.93
  -1   5   1   27.56    3.09
   1   5  -1   30.57    1.97
   1  -5  -1   30.96    2.95
  -1   5   1   33.28    2.96
  -1  -5   1   32.20    2.82
   1  -5  -1   25.74    2.19
  -1  -5   1   31.33    2.28
  -1   5   0    7.18    2.62
   1   5   0    8.39    2.68
  -1  -5   0    8.98    2.41
   1  -5   0    5.80    2.29
   1   5   0    9.75    2.32
   1  -5   0    7.84    1.62
  -1  -5   0   11.26    2.05
  -1   5  -1   58.59    3.93
   1   5   1   53.64    3.61
   1   5   1   61.67    3.34
  -1  -5  -1   63.63    3.43
   1  -5   1   54.03    3.44
   1   5   1   62.64    2.74
  -1  -5  -1   56.00    3.14
  -1   5  -2   41.03    3.35
   1   5   2   37.50    2.85
  -1  -5  -2   35.17    2.80
   1  -5   2   39.66    3.11
  -1  -5  -2   32.63    2.79
   1  -5   3   11.25    2.26
  -1  -5  -3   10.90    1.75
  -1  -5  -3   12.26    2.27
   1  -5   3   13.46    2.57
   1   5   3    9.96    2.42
  -1  -5  -3   13.49    2.46
  -1  -5  -4    4.62    1.73
   1  -5   4    6.25    2.23
   1   5   4    0.15    2.45
   1  -5   4    3.64    2.41
  -1  -5  -4    2.39    2.11
  -1  -5  -4    2.49    2.41
   1  -5   5   13.43    2.59
  -1  -5  -5   12.83    2.15
   1  -5   5   14.61    2.69
  -1  -5  -5   15.35    2.33
   1   5   5   13.35    2.59
  -1  -5  -5   12.93    2.72
  -1  -5  -6  227.23    7.60
   1  -5   6  231.34    8.01
   1  -5   6  229.12    8.25
   1   5   6  223.45    8.01
  -1  -5  -6  236.80    8.16
  -1  -5  -7   18.48    2.56
   1  -5   7   27.21    2.89
   1  -5   7   29.38    3.26
   1   5   7   26.48    3.05
  -1  -5  -7   26.41    3.26
  -1  -5  -8   10.08    2.54
   1  -5   8    4.66    2.87
  -1  -5  -8    6.04    2.86
  -1  -5  -9    0.74    2.52
  -1  -5  -9   -1.88    2.86
  -1  -5 -10    1.91    2.64
  -1  -5 -10    0.20    3.05
  -1  -5 -11   12.55    3.10
  -1  -5 -11    5.01    3.23
  -1  -5 -12    1.11    2.96
  -1  -5 -12   -1.10    3.24
  -1  -5 -13   32.17    3.82
  -1  -5 -13   41.31    4.15
  -1  -5 -14   34.74    3.87
  -1  -5 -14   32.35    3.89
  -1  -5 -15    4.44    3.38
  -1  -5 -15    3.54    3.44
  -1  -5 -16   -1.88    3.33
  -1  -5 -16   -0.80    3.51
  -1  -5 -17   -2.75    3.45
  -1  -5 -17   -1.11    3.54
  -1  -5 -18   -0.79    3.47
  -1  -5 -18   -2.60    3.93
   1  -6 -16   10.47    3.79
   1  -6 -15    8.94    3.77
   1  -6 -14    6.14    3.50
   1  -6 -13   25.55    3.88
   1  -6 -12   10.56    3.49
   1   6 -11   29.19    3.61
   1  -6 -11   23.49    3.64
   1   6 -10    5.25    3.19
   1  -6 -10    3.24    3.13
   1   6  -9   17.48    3.65
  -1   6   9   21.44    3.68
   1  -6  -9   21.61    3.36
   1   6  -8   43.86    3.86
  -1  -6   8   40.99    3.23
  -1   6   8   36.89    3.87
   1  -6  -8   41.53    3.79
   1   6  -7   -1.96    3.01
  -1  -6   7    0.76    2.35
  -1   6   7    1.27    3.08
  -1  -6   7    2.88    3.11
   1  -6  -7    2.51    2.72
   1   6  -6    2.30    3.07
  -1  -6   6    2.21    2.26
  -1  -6   6    1.49    2.82
  -1   6   6    0.83    2.98
   1  -6  -6    3.17    2.63
   1   6  -5   26.19    3.38
  -1  -6   5   24.43    2.60
  -1  -6   5   31.11    3.40
  -1   6   5   35.12    3.45
   1  -6  -5   27.63    2.81
   1   6  -4    1.13    2.81
  -1   6   4    0.18    2.91
  -1   6   4    6.17    2.83
  -1  -6   4   -4.36    2.92
   1  -6  -4    0.91    2.48
   1  -6  -4    1.43    2.29
   1   6  -3   22.26    3.30
  -1   6   3   24.24    3.27
  -1  -6   3   26.54    3.21
  -1   6   3   23.67    3.31
   1  -6  -3   24.08    2.91
   1  -6  -3   21.28    2.55
  -1   6   2   19.15    3.10
   1   6  -2   22.05    3.15
  -1  -6   2   21.45    3.02
  -1   6   2   21.01    3.15
   1  -6  -2   24.75    3.08
   1   6  -1    7.64    2.84
  -1   6   1    7.11    2.82
   1   6  -1    2.17    2.40
   1  -6  -1    6.68    2.67
  -1  -6   1    5.38    2.66
  -1   6   1    4.77    2.65
   1   6   0    2.05    2.86
  -1   6   0    2.78    2.85
  -1  -6   0    3.66    2.49
   1   6   0    2.37    2.36
   1  -6   0    3.35    2.62
  -1   6  -1   41.62    3.65
   1   6   1   44.94    3.28
   1  -6   1   38.60    3.34
  -1  -6  -1   46.15    3.40
  -1  -6  -1   44.37    3.06
  -1   6  -2   16.64    3.23
  -1  -6  -2   15.25    2.70
   1  -6   2   15.50    3.01
   1   6   2   15.61    2.70
  -1  -6  -2   10.98    2.61
  -1   6  -3  136.11    6.20
   1   6   3  130.72    5.60
  -1  -6  -3  137.50    5.65
   1  -6   3  125.44    5.81
  -1  -6  -3  136.17    5.57
  -1   6  -4    2.62    3.12
   1  -6   4    0.83    2.51
   1   6   4    7.27    2.70
   1  -6   4   -0.60    2.74
  -1  -6  -4   -0.66    2.53
  -1  -6  -4    2.52    2.58
   1  -6   5   52.62    3.51
   1  -6   5   44.68    3.83
   1   6   5   46.05    3.60
  -1  -6  -5   48.44    3.35
  -1  -6  -5   43.69    3.69
   1  -6   6    1.05    2.49
   1  -6   6   -0.84    2.88
   1   6   6   -0.74    2.64
  -1  -6  -6    2.28    2.39
  -1  -6  -6    2.12    2.80
   1  -6   7   37.45    3.35
   1  -6   7   37.10    3.79
   1   6   7   38.88    3.72
  -1  -6  -7   40.46    3.69
   1  -6   8    8.11    3.09
  -1  -6  -8    9.67    3.20
   1  -6   9   19.79    3.10
   1  -6   9   22.20    3.60
  -1  -6  -9   19.09    3.53
   1  -6  10    6.01    2.76
   1  -6  10    7.71    3.42
  -1  -6 -10    7.83    3.32
   1  -6  11    7.89    2.88
   1  -6  11    5.72    3.35
  -1  -6 -11    4.80    3.14
   1  -6  12    5.91    3.38
  -1  -6 -12    2.64    3.28
  -1  -6 -13    0.75    3.31
  -1  -6 -14    2.36    3.15
  -1  -6 -14    0.26    3.60
  -1  -6 -15    3.65    3.22
  -1  -6 -15    9.29    3.78
  -1  -6 -16    7.74    3.49
  -1  -6 -16    5.16    3.64
   1  -7 -14   10.26    3.67
   1  -7 -13    3.53    3.54
   1  -7 -12    3.62    3.39
   1   7 -11   -2.60    3.43
  -1  -7  11    1.44    3.50
   1  -7 -11   -3.44    3.48
   1   7 -10    3.50    3.32
  -1   7  10    5.35    3.58
  -1  -7  10   11.67    3.68
   1  -7 -10    3.50    3.29
   1   7  -9    3.91    3.25
  -1  -7   9   -1.61    3.39
  -1   7   9   -0.26    3.44
   1  -7  -9    1.11    2.97
   1   7  -8    5.48    3.49
  -1   7   8    7.44    3.45
  -1  -7   8    5.23    3.56
   1  -7  -8   10.28    3.32
   1   7  -7   10.65    3.41
  -1   7   7   13.01    3.48
  -1  -7   7   13.12    3.61
   1  -7  -7   15.99    3.09
   1   7  -6    8.10    3.25
  -1  -7   6    6.35    3.19
  -1   7   6    8.27    3.28
   1  -7  -6    8.33    2.86
   1   7  -5   12.46    3.40
  -1  -7   5   12.45    3.34
  -1   7   5   11.97    3.41
   1   7  -4    0.44    3.40
  -1   7   4    6.46    3.17
   1  -7  -4    1.50    2.87
  -1  -7   4    6.36    3.16
  -1   7   3    1.08    3.14
   1   7  -3   -3.11    3.45
  -1   7   3   -4.44    3.21
  -1  -7   3    2.00    2.94
   1  -7  -3    1.30    2.92
   1   7  -2   -1.11    3.24
  -1   7   2   -0.87    3.33
   1  -7  -2   -5.42    3.08
   1   7  -2   -1.10    2.71
  -1  -7   2   -1.30    2.91
  -1   7   2    0.88    3.12
   1   7  -1    8.63    3.60
  -1   7   1    8.21    3.23
  -1   7   1   11.55    3.23
  -1  -7   1    5.94    2.97
   1  -7  -1    8.53    2.97
   1   7  -1    7.18    2.85
  -1   7   0   71.25    4.83
   1   7   0   82.86    4.99
   1  -7   0   78.32    4.64
  -1  -7   0   71.97    4.55
  -1   7   0   74.81    4.77
   1   7   0   82.70    4.51
  -1   7  -1   15.48    3.63
   1   7   1   14.69    3.04
  -1  -7  -1   12.39    2.99
   1  -7   1   10.87    3.21
  -1   7  -2    9.17    3.49
   1  -7   2   10.50    3.20
   1   7   2    8.56    2.76
  -1  -7  -2    6.03    2.83
  -1   7  -3   15.71    3.66
  -1  -7  -3   16.51    2.96
   1   7   3   15.27    3.17
   1  -7   3   21.49    3.44
  -1   7  -4   26.61    4.09
   1  -7   4   24.33    3.55
   1   7   4   28.23    3.39
  -1  -7  -4   26.29    3.33
  -1  -7  -4   24.67    3.22
  -1   7  -5   28.89    4.02
   1  -7   5   24.46    3.21
   1  -7   5   30.83    3.74
   1   7   5   29.80    3.43
  -1  -7  -5   23.80    3.21
  -1  -7  -5   29.74    3.24
  -1   7  -6    0.25    3.55
   1  -7   6    1.60    2.76
   1  -7   6   -0.98    3.15
   1   7   6    1.92    2.96
  -1  -7  -6    2.13    2.56
  -1  -7  -6    1.17    2.90
  -1   7  -7   15.94    3.71
   1  -7   7    6.35    2.84
   1   7   7    9.59    3.17
   1  -7   7   11.44    3.25
  -1  -7  -7    7.80    3.20
  -1   7  -8   37.53    4.49
   1  -7   8   50.10    3.93
   1   7   8   38.07    4.02
   1  -7   8   45.13    4.25
  -1  -7  -8   41.93    3.95
   1  -7   9    1.72    2.94
   1  -7   9   -0.52    3.30
  -1  -7  -9    1.81    3.25
   1  -7  10    3.35    2.97
   1  -7  10    7.60    3.50
  -1  -7 -10   -0.71    3.37
   1  -7  11    2.53    3.06
   1  -7  11   -1.40    3.58
  -1  -7 -11   -1.98    3.53
   1  -7  12   -4.49    3.17
   1  -7  12   -5.16    3.54
   1  -7  13    3.16    3.12
   1  -7  13   -7.39    3.89
  -1  -7 -13    0.54    3.51
   1  -7  14    8.48    3.91
  -1  -7 -14    6.47    3.69
   1   8 -11   -3.96    3.74
   1  -8 -11   -2.11    3.45
   1   8 -10    2.89    3.45
  -1   8  10    2.06    3.84
  -1  -8  10    1.54    3.65
   1  -8 -10   -3.01    3.33
   1   8  -9    2.62    3.66
  -1   8   9    6.01    3.78
  -1  -8   9    1.19    3.72
   1   8  -8    3.89    3.66
  -1   8   8    1.66    3.60
  -1  -8   8   -2.89    3.63
   1   8  -7   -1.03    3.81
  -1  -8   7    2.80    3.53
  -1   8   7   -0.54    3.49
   1   8  -6   15.92    3.90
  -1   8   6   17.24    3.83
  -1  -8   6   19.95    3.82
   1   8  -5   -1.55    3.69
  -1  -8   5    0.80    3.44
  -1   8   5   -2.60    3.73
   1   8  -4   11.58    3.80
  -1  -8   4    4.71    3.43
  -1   8   4   15.30    3.58
   1  -8  -4    7.90    3.10
   1   8  -3    6.68    3.67
  -1  -8   3    4.09    3.20
   1  -8  -3    6.70    3.19
  -1   8   3    7.22    3.27
  -1   8   2   -3.28    3.77
   1   8  -2   -3.59    3.68
  -1  -8   2   -0.50    3.17
  -1   8   2    5.79    3.36
   1  -8  -2    3.50    3.17
   1   8  -1    1.04    3.58
  -1   8   1    5.80    3.73
   1  -8  -1    0.25    3.15
  -1   8   1    4.24    3.46
  -1  -8   1   -2.67    3.09
  -1   8   0   17.01    3.98
  -1  -8   0   22.32    3.51
  -1   8   0   16.34    3.69
   1  -8   0   23.23    3.74
  -1   8  -1    4.57    3.62
  -1  -8  -1    4.04    3.09
   1  -8   1   11.58    3.37
  -1   8  -1    3.16    3.14
  -1   8  -2    3.59    3.69
   1  -8   2    2.33    3.30
  -1  -8  -2   -0.23    3.14
  -1   8  -3    5.72    3.78
  -1  -8  -3   10.16    3.13
   1  -8   3    9.17    3.40
  -1   8  -4    2.36    3.80
   1  -8   4   -0.53    3.39
  -1  -8  -4    6.60    3.15
  -1   8  -5   -0.27    3.95
   1  -8   5    5.99    3.39
   1   8   5    3.98    3.25
  -1  -8  -5    3.58    2.91
  -1   8  -6    1.35    3.66
   1   8   6    1.20    3.29
   1  -8   6   -2.22    3.32
  -1   8  -7   -3.03    3.78
   1  -8   7    6.36    3.04
   1  -8   7    4.82    3.47
   1   8   7    1.00    3.30
  -1   8  -8   -1.43    3.90
   1  -8   8   -3.00    3.25
   1  -8   8   -0.87    3.62
   1   8   8    0.52    3.42
  -1  -8  -8   -0.23    3.34
  -1   8  -9    2.67    4.08
   1  -8   9    1.77    3.62
  -1  -8  -9   -2.67    3.27
  -1   8 -10    1.75    3.98
   1  -8  10    1.50    3.62
  -1  -8 -10    4.31    3.59
  -1   8 -11    3.54    3.86
   1  -8  11    2.15    3.81
  -1  -8 -11   -1.06    3.40
   1   9  -7    8.47    4.17
  -1  -9   7    3.75    3.81
  -1   9   7   10.01    3.99
   1   9  -6    0.29    4.10
  -1  -9   6    5.52    3.62
  -1   9   6   -3.52    3.92
   1   9  -5    6.71    3.98
  -1  -9   5    6.60    3.94
  -1   9   5    4.63    3.71
   1   9  -4    4.38    4.07
   1  -9  -4   -1.39    3.48
  -1  -9   4    5.57    3.76
  -1   9   4    1.14    3.56
   1   9  -3   -0.59    3.93
  -1  -9   3    3.43    3.51
   1  -9  -3    5.57    3.48
  -1   9   3   -1.68    3.73
  -1  -9   2   11.80    3.47
  -1   9   2   14.02    3.77
   1  -9  -2    5.08    3.59
  -1   9   1   10.08    4.02
   1  -9  -1    7.12    3.60
  -1  -9   1   10.52    3.60
  -1   9   1    7.25    3.79
  -1   9   0    0.86    3.81
   1  -9   0   -0.29    3.59
  -1  -9   0   -1.92    3.43
  -1   9   0    9.71    3.73
  -1   9  -1   14.48    4.28
   1  -9   1   17.17    3.80
  -1  -9  -1   10.25    3.54
  -1   9  -1    6.08    3.63
  -1   9  -2    1.46    3.83
   1  -9   2   -0.59    3.44
  -1  -9  -2   -1.06    3.29
  -1   9  -2   -1.36    3.47
  -1   9  -3    3.20    3.95
   1  -9   3   10.98    3.80
  -1   9  -3    5.99    3.66
  -1  -9  -3   12.58    3.41
  -1   9  -4   -2.63    4.05
   1  -9   4   -0.60    3.63
  -1   9  -5   -4.46    4.06
   1  -9   5   -3.93    3.60
  -1   9  -6    4.49    4.16
   1  -9   6    5.25    3.68
  -1   9  -7   11.77    4.28
   1  -9   7   11.65    4.01
   2   0 -21    0.53    3.36
   2   0 -20    9.15    3.42
   2   0 -19   -1.94    3.26
   2   0 -18   19.29    3.27
   2   0 -18   19.95    2.98
   2   0 -17   -4.34    2.93
  -2   0  17   -4.65    3.39
   2   0 -17    1.38    2.58
   2   0 -16   -1.63    2.80
  -2   0  16   -4.00    3.30
   2   0 -16    0.75    2.64
   2   0 -15    1.15    2.78
  -2   0  15   -1.51    3.03
   2   0 -15    0.35    2.60
   2   0 -14    8.04    2.77
  -2   0  14   13.68    2.95
   2   0 -14   15.74    2.68
   2   0 -13    0.66    2.51
  -2   0  13   -0.17    2.77
   2   0 -13    0.77    2.40
   2   0 -12   26.81    2.83
  -2   0  12   31.66    2.97
   2   0 -12   32.60    2.82
   2   0 -11    1.13    2.19
  -2   0  11    0.43    2.40
   2   0 -11   -1.87    2.17
   2   0 -10    8.34    2.27
  -2   0  10    9.73    2.35
   2   0 -10   11.69    2.24
   2   0  -9   -0.35    2.03
  -2   0   9   -0.85    2.34
   2   0  -9    0.56    2.07
  -2   0   9   -1.22    1.60
   2   0  -8   70.82    3.37
  -2   0   8   69.11    3.11
  -2   0   8   69.05    3.51
   2   0  -8   68.83    3.35
  -2   0   8   66.93    3.04
  -2   0   7   -0.08    1.66
   2   0  -7   -0.09    1.84
  -2   0   7    1.79    2.11
  -2   0   7    2.55    1.49
   2   0  -7   -0.83    1.94
   2   0  -6  705.59   18.34
  -2   0   6  716.43   18.43
   2   0  -6  694.30   18.35
   2   0  -5    0.22    1.69
   2   0  -5   -0.96    1.81
  -2   0   5   -0.16    1.95
   2   0  -4 1754.38   24.70
   2   0  -4 1649.45   24.24
   2   0  -4 1684.32   24.70
   2   0  -3   -0.78    1.51
   2   0  -3   -1.03    1.08
   2   0  -3   -0.91    1.61
   2   0  -2 2824.68   77.97
   2   0  -2 2859.75   77.67
   2   0  -2 2832.77   77.77
  -2   0   2 2784.46   77.76
   2   0  -2 2880.46   78.03
  -2   0   1    0.12    0.77
   2   0  -1   -0.56    0.96
   2   0  -1   -0.99    1.22
   2   0   0  191.37    3.84
   2   0   0  197.08    4.10
   2   0   0  191.98    4.23
  -2   0   0  194.04    4.17
  -2   0  -1    0.53    1.27
   2   0   1   -0.87    0.92
   2   0   1    1.59    1.37
  -2   0  -1    1.81    1.33
  -2   0  -1    0.80    1.14
  -2   0  -2 1015.59   28.30
   2   0   2 1031.21   28.36
  -2   0  -2  994.61   28.26
   2   0   2 1033.10   28.24
   2   0   3   -0.57    1.65
   2   0   3    1.24    1.24
  -2   0  -3    0.77    1.78
  -2   0  -3    1.07    1.43
   2   0   4 5074.72  138.12
  -2   0  -4 5039.38  138.14
  -2   0  -4 5004.54  137.95
   2   0   4 5010.78  137.91
   2   0   5    1.49    1.88
  -2   0  -5    0.07    1.72
  -2   0  -5    1.92    2.06
  -2   0  -5    0.97    0.93
  -2   0  -5   -0.62    1.60
   2   0   5    0.31    1.36
   2   0   6  419.01   12.67
  -2   0  -6  428.05   12.64
  -2   0  -6  423.58   12.80
  -2   0  -6  441.51   12.16
   2   0   6  428.01   12.40
  -2   0  -6  428.04   12.50
   2   0   7    0.09    1.94
  -2   0  -7   -1.53    1.98
   2   0   7   -1.26    1.91
  -2   0  -7    0.45    1.10
   2   0   7   -0.66    1.49
  -2   0  -7   -1.27    1.79
   2   0   8    6.46    2.09
  -2   0  -8    5.92    2.11
   2   0   8    5.15    1.92
  -2   0  -8    9.50    1.29
   2   0   8    8.72    1.72
  -2   0  -8    9.05    1.95
  -2   0  -9   -1.24    2.21
   2   0   9    0.22    2.04
   2   0   9   -0.48    1.51
  -2   0  -9    0.46    1.93
  -2   0 -10  391.06   12.01
   2   0  10  375.29   11.87
   2   0  10  392.28   11.55
  -2   0 -10  395.07   11.76
  -2   0 -11    4.35    2.46
   2   0  11    0.12    2.19
  -2   0 -11   -0.88    2.06
  -2   0 -12  293.66    9.92
   2   0  12  313.44    9.80
  -2   0 -12  303.02    9.64
  -2   0 -13   -0.16    2.65
   2   0  13    2.12    2.38
  -2   0 -13    0.26    2.10
  -2   0 -14   72.66    4.25
   2   0  14   71.41    3.86
  -2   0 -14   72.98    3.77
  -2   0 -15    2.40    2.84
   2   0  15    1.43    2.62
  -2   0 -15    1.20    2.10
  -2   0 -16    2.75    3.08
  -2   0 -17    0.84    3.07
  -2   0 -18   37.99    3.93
  -2   0 -19    0.95    3.27
  -2   0 -20   10.66    3.46
  -2   0 -21   -5.23    3.56
   2  -1 -21    2.19    3.30
   2   1 -21    5.21    3.31
   2   1 -20   13.67    3.36
   2  -1 -20   21.73    3.74
   2  -1 -20   13.52    3.50
   2   1 -19    0.47    2.95
   2  -1 -19    3.99    3.28
   2  -1 -19   -1.18    3.02
   2   1 -18    9.61    3.10
   2  -1 -18    5.44    3.10
  -2   1  18    3.74    3.26
   2  -1 -18    4.72    2.85
   2   1 -17    2.11    2.94
   2  -1 -17   -1.79    3.14
  -2   1  17    1.05    3.13
   2  -1 -17    4.71    2.91
   2   1 -16   51.33    3.94
   2  -1 -16   54.88    4.10
  -2   1  16   51.41    4.04
   2  -1 -16   48.38    3.96
   2   1 -15    0.74    2.64
   2  -1 -15    1.38    2.75
  -2   1  15   -2.85    2.84
   2   1 -15    0.97    2.29
   2  -1 -15   -0.58    2.73
   2   1 -14   18.00    2.72
   2  -1 -14   18.50    2.95
  -2   1  14   16.44    2.89
   2   1 -14   13.75    2.55
   2  -1 -14   12.78    2.77
   2  -1 -13  112.26    5.03
   2   1 -13  100.25    4.82
  -2   1  13  114.05    5.13
   2  -1 -13  108.56    5.03
   2   1 -13  111.12    4.73
   2   1 -12   51.50    3.26
   2  -1 -12   52.45    3.44
  -2   1  12   52.30    3.55
   2   1 -12   52.97    3.16
   2  -1 -12   49.25    3.45
   2   1 -11   22.66    2.48
   2  -1 -11   20.32    2.62
  -2   1  11   19.98    2.75
   2   1 -11   27.52    2.45
   2  -1 -11   19.53    2.57
   2   1 -10  711.37   20.99
   2  -1 -10  702.28   21.06
   2  -1 -10  709.37   21.11
  -2  -1  10  739.87   20.69
   2   1 -10  732.50   20.89
   2   1  -9  279.75    9.13
   2  -1  -9  294.69    9.31
  -2  -1   9  289.25    9.39
  -2  -1   9  298.03    8.90
   2   1  -9  289.41    9.06
   2  -1  -9  284.76    9.28
  -2  -1   8  289.67    8.97
  -2   1   8  299.66    9.08
   2   1  -8  294.17    8.46
   2   1  -8  296.54    9.20
   2  -1  -8  293.43    9.25
  -2  -1   8  298.40    9.41
   2   1  -8  306.38    9.17
   2  -1  -8  288.10    9.00
  -2  -1   8  300.86    8.94
   2  -1  -8  285.80    9.31
   2   1  -8  297.54    9.11
  -2   1   8  280.14    9.01
   2  -1  -7    2.36    0.85
   2  -1  -7   -1.74    2.02
  -2  -1   7    4.38    1.45
  -2   1   7    0.08    1.71
   2   1  -7    1.11    1.87
   2   1  -7    0.97    1.79
  -2  -1   7    0.41    2.24
   2  -1  -7    1.62    1.51
   2   1  -7    3.04    1.77
  -2   1   7    3.50    1.77
  -2  -1   7   -0.65    1.52
   2  -1  -7    3.89    2.05
   2   1  -6  510.19   14.59
   2  -1  -6  508.90   13.94
   2  -1  -6  506.37   14.60
  -2  -1   6  501.90   14.41
  -2   1   6  502.46   14.48
  -2  -1   6  479.47   14.67
   2  -1  -6  484.91   14.45
   2  -1  -6  484.63   14.67
   2   1  -6  504.74   14.52
  -2  -1   6  498.38   14.40
  -2   1   5   35.64    2.10
   2   1  -5   35.38    1.55
  -2  -1   5   32.19    1.83
   2  -1  -5   31.42    2.19
   2   1  -5   33.25    2.24
   2  -1  -5   30.45    1.98
  -2   1   5   29.77    2.30
  -2  -1   5   31.25    2.46
   2   1  -5   35.71    2.21
   2  -1  -5   34.02    2.43
  -2  -1   5   30.97    1.94
  -2   1   4   68.98    2.74
  -2   1   4   68.22    2.16
   2   1  -4   69.53    2.32
   2   1  -4   66.59    2.90
   2  -1  -4   65.99    2.87
  -2  -1   4   58.12    2.53
  -2  -1   4   69.42    3.04
  -2   1   4   63.00    2.87
   2  -1  -4   59.13    2.65
   2   1  -4   68.02    2.86
  -2  -1   4   68.61    2.69
   2  -1  -4   68.42    3.02
  -2  -1   3  159.50    6.10
  -2   1   3  212.53    6.26
   2  -1  -3  217.45    6.37
  -2  -1   3  219.10    6.03
   2   1  -3  210.82    6.36
  -2  -1   3  213.82    6.48
  -2   1   3  208.47    6.37
   2  -1  -3  211.06    6.30
   2  -1  -3  215.50    6.46
  -2   1   3  207.59    6.36
  -2  -1   3  214.04    6.28
   2   1  -2 3044.35   69.00
   2  -1  -2 2919.87   68.92
  -2   1   2 2905.59   68.86
  -2  -1   2 2914.69   68.73
   2   1  -2 2874.80   68.91
  -2   1   2 2912.15   68.97
  -2   1   2 2883.91   68.94
  -2  -1   2 3012.47   69.06
   2  -1  -2 2865.01   69.00
   2  -1  -1 1045.68    9.86
  -2   1   1 1050.20    9.72
   2   1  -1 1056.08   10.17
  -2   1   1 1043.35    9.85
   2   1  -1 1044.16    9.75
  -2   1   1 1025.80    9.89
   2   1  -1 1025.55   10.14
  -2  -1   1 1186.31   10.55
   2  -1  -1 1019.52    9.99
   2  -1   0 6733.43  183.84
   2   1   0 6728.83  183.96
  -2   1   0 6768.41  183.80
   2  -1   0 6679.86  183.91
  -2   1   0 6609.59  183.88
  -2   1   0 6545.60  183.88
   2   1   0 6580.26  183.75
  -2   1   0 6598.62  183.83
   2  -1   0 6592.42  183.86
  -2  -1   0 6678.57  183.99
  -2   1  -1 2134.24   58.36
  -2  -1  -1 2173.85   58.55
   2  -1   1 2134.16   58.51
  -2   1  -1 2087.96   58.41
   2  -1   1 2099.18   58.46
  -2  -1  -1 2120.99   58.57
  -2   1  -1 2122.59   58.36
  -2   1  -2 3181.38   86.30
  -2   1  -2 3176.25   86.12
   2   1   2 2996.09   86.29
  -2  -1  -2 3169.16   86.31
  -2   1  -2 3173.08   86.15
  -2   1  -2 3123.40   86.26
   2  -1   2 3128.92   86.17
  -2  -1  -2 3161.77   86.33
  -2   1  -2 3108.40   86.21
   2  -1   3  421.31    5.58
   2  -1   3  429.15    5.71
  -2   1  -3  430.08    6.14
  -2  -1  -3  430.37    6.20
   2   1   3  414.86    5.92
  -2   1  -3  429.94    5.36
  -2   1  -4  230.19    5.73
   2  -1   4  235.68    5.67
  -2  -1  -4  227.14    6.08
  -2   1  -4  220.70    6.08
   2  -1   4  245.91    5.73
  -2  -1  -4  233.95    6.06
   2  -1   4  234.65    5.45
  -2   1  -4  231.16    5.46
  -2   1  -5   -0.14    1.14
   2  -1   5   12.86    1.15
  -2   1  -5   11.37    1.69
  -2  -1  -5   14.48    1.89
  -2   1  -5   15.07    2.26
  -2  -1  -5   12.93    2.13
  -2  -1  -5   13.36    2.06
   2   1   5   -1.34    1.03
  -2   1  -5   14.73    1.30
  -2   1  -6   51.36    2.49
  -2  -1  -6   48.56    2.63
   2  -1   6   33.87    2.17
   2   1   6   47.91    2.56
   2   1   6   54.95    1.73
  -2  -1  -6   48.73    2.73
   2   1   6   52.47    2.29
   2  -1   6   50.94    1.91
  -2   1  -6   51.74    2.01
  -2  -1  -6   52.18    2.68
  -2   1  -7  303.01    9.05
  -2  -1  -7  287.68    9.25
  -2   1  -7  285.94    9.04
  -2  -1  -7  296.58    9.35
   2   1   7  304.78    8.61
   2  -1   7  287.55    9.17
   2   1   7  293.70    9.13
   2   1   7  299.55    9.04
  -2   1  -7  303.31    8.77
  -2  -1  -7  288.13    9.24
   2  -1   7  304.50    8.69
  -2   1  -8   14.63    1.82
  -2   1  -8   10.86    2.13
  -2  -1  -8   10.26    2.34
   2  -1   8    9.68    2.10
   2   1   8   13.03    2.03
   2   1   8   11.10    1.37
   2   1   8   11.83    1.77
  -2   1  -8   10.45    1.60
   2  -1   8   10.75    1.43
  -2  -1  -8   10.52    2.27
  -2   1  -9  236.64    7.34
   2  -1   9  236.70    7.24
  -2   1  -9  227.84    7.50
  -2  -1  -9  223.58    7.68
   2   1   9  231.55    6.95
  -2   1  -9  225.38    7.07
   2   1   9  225.59    7.30
   2  -1   9  229.13    6.99
  -2   1  -9  218.43    7.05
  -2  -1  -9  235.01    7.63
   2   1  10   94.84    4.17
  -2  -1 -10   97.48    4.33
  -2   1 -10   86.87    4.07
   2   1  10   91.81    3.46
  -2   1 -10   99.17    3.55
  -2   1 -10   87.39    3.53
  -2  -1 -10  100.40    4.19
  -2   1 -11   76.35    3.70
  -2  -1 -11   77.37    4.07
   2   1  11   74.54    3.78
  -2  -1 -11   75.31    3.78
  -2   1 -11   70.40    3.11
  -2   1 -12    2.33    2.47
  -2  -1 -12    6.76    2.70
   2   1  12    3.71    2.32
  -2  -1 -12    3.37    2.42
  -2   1 -12    3.07    1.53
  -2  -1 -13   57.42    3.98
   2   1  13   60.82    3.56
  -2   1 -13   59.11    3.60
  -2  -1 -13   55.89    3.61
  -2   1 -14   49.39    3.65
  -2  -1 -14   49.94    3.90
   2   1  14   53.93    3.51
  -2  -1 -14   64.81    3.74
  -2   1 -15   21.89    3.26
  -2  -1 -15   30.68    3.65
   2   1  15   35.06    3.12
  -2  -1 -15   30.95    3.10
  -2  -1 -16   55.98    4.37
  -2   1 -16   69.21    4.15
  -2  -1 -16   47.47    3.82
  -2   1 -17    7.04    3.19
  -2  -1 -17    2.19    3.16
  -2  -1 -17   10.39    3.13
  -2  -1 -18    3.02    3.30
  -2   1 -18   -1.70    3.07
  -2   1 -19   -2.02    3.23
  -2  -1 -19    3.94    3.35
  -2   1 -20    0.48    3.26
  -2  -1 -20   -6.48    3.58
  -2   1 -21    7.21    3.29
  -2  -1 -21   -2.98    3.67
   2  -2 -21   -1.68    3.46
   2   2 -21    0.25    3.13
   2  -2 -21    4.65    3.33
   2  -2 -20   -3.22    3.48
   2   2 -20    2.43    3.03
   2  -2 -20    2.64    3.40
   2  -2 -19    1.28    3.28
   2   2 -19    3.23    2.93
   2  -2 -19    5.84    3.37
   2  -2 -18    6.08    3.14
   2   2 -18    6.77    2.90
   2  -2 -18    9.43    3.27
   2   2 -17   -1.64    2.89
   2  -2 -17   -0.23    3.09
  -2   2  17   -2.57    3.18
   2  -2 -17    1.15    3.09
   2   2 -16   34.57    3.37
   2  -2 -16   29.96    3.58
  -2   2  16   33.11    3.59
   2  -2 -16   22.98    3.46
   2   2 -15   38.89    3.35
   2  -2 -15   39.33    3.64
  -2   2  15   37.28    3.63
   2  -2 -15   41.17    3.70
   2   2 -14    4.05    2.50
   2  -2 -14   11.43    2.87
   2  -2 -14    4.32    2.82
  -2   2  14    5.51    2.76
   2  -2 -13   16.51    2.77
   2   2 -13    9.45    2.61
   2  -2 -13   13.15    2.95
   2   2 -13    9.74    2.13
   2  -2 -12   49.29    3.40
   2   2 -12   46.27    3.22
   2  -2 -12   50.35    3.56
   2   2 -12   40.89    2.80
   2  -2 -11   10.89    2.43
   2   2 -11    6.84    2.21
   2   2 -11   14.65    2.06
   2  -2 -11    8.81    2.74
   2   2 -10  177.39    6.34
   2  -2 -10  184.45    6.52
   2   2 -10  182.48    6.14
   2  -2 -10  177.88    6.70
   2  -2  -9    3.27    2.18
   2   2  -9    4.71    1.95
  -2  -2   9    5.29    1.60
  -2  -2   9    4.14    1.44
   2  -2  -9    3.92    2.32
   2   2  -9    5.50    1.72
  -2  -2   8    8.12    1.61
   2  -2  -8    2.84    2.13
   2   2  -8    7.79    1.94
  -2  -2   8    7.72    1.46
   2  -2  -8    9.76    2.33
   2   2  -8    7.68    1.81
   2  -2  -7 1021.72   13.94
  -2   2   7 1023.21   13.62
   2   2  -7 1011.50   13.74
   2  -2  -7 1063.69   12.86
  -2  -2   7 1006.91   13.37
   2  -2  -7 1003.28   14.23
  -2  -2   7 1022.06   13.22
   2   2  -6   62.82    2.61
   2   2  -6   63.35    2.42
  -2   2   6   50.85    2.48
  -2  -2   6   56.31    2.27
   2  -2  -6   61.55    2.68
  -2   2   6   55.90    2.88
  -2  -2   6   58.73    2.29
   2  -2  -6   57.63    3.01
  -2   2   6   54.72    2.62
   2   2  -5    1.44    1.55
  -2   2   5    3.44    1.38
  -2   2   5    3.12    1.58
  -2  -2   5    1.62    1.27
   2   2  -5    3.55    1.56
   2  -2  -5    3.16    1.75
   2  -2  -5   -1.60    1.29
   2   2  -5    2.26    1.73
  -2   2   5    2.78    2.06
  -2   2   5    2.54    1.72
   2  -2  -5    3.05    1.94
  -2  -2   5    2.58    1.33
   2   2  -4  543.96   14.19
  -2   2   4  521.57   13.98
   2   2  -4  544.33   14.09
   2  -2  -4  521.78   14.14
  -2   2   4  538.92   14.08
  -2  -2   4  529.20   14.04
  -2   2   4  531.03   14.42
   2  -2  -4  539.41   14.39
  -2  -2   4  540.61   14.06
  -2  -2   4  414.37   14.19
  -2   2   4  537.83   14.23
  -2   2   3 1692.99   46.04
  -2   2   3 1671.65   45.99
   2  -2  -3 1639.87   46.03
   2   2  -3 1663.42   46.07
  -2  -2   3 1631.38   45.99
  -2  -2   3 1664.20   46.03
   2   2  -3 1680.31   46.09
  -2   2   3 1636.90   46.31
  -2  -2   3 1765.90   46.23
   2  -2  -3 1629.73   46.21
  -2   2   3 1633.00   46.12
  -2  -2   2  153.93    4.71
  -2  -2   2  145.37    4.79
   2   2  -2  151.77    4.85
  -2   2   2  148.78    4.58
   2  -2  -2  146.52    4.66
  -2  -2   2  160.53    4.43
  -2   2   2  148.14    5.14
   2   2  -2  121.01    4.81
   2  -2  -2  150.02    4.91
  -2  -2   2  145.95    4.92
  -2   2   2  150.10    4.82
  -2  -2   1  160.52    5.12
   2   2  -1  171.21    5.16
  -2   2   1  159.03    4.79
  -2  -2   1  166.33    5.06
   2  -2  -1  152.33    4.84
   2   2  -1  167.89    4.69
  -2   2   1  156.50    5.18
   2  -2  -1  159.87    5.36
  -2   2   1  153.22    5.22
   2   2  -1  187.84    5.26
   2  -2  -1  157.29    5.10
  -2  -2   1  148.73    5.22
  -2   2   1  154.90    5.01
  -2  -2   0 2108.93   56.87
  -2  -2   0 2030.24   56.94
   2  -2   0 2051.96   56.65
  -2   2   0 2091.57   56.63
   2  -2   0 2039.60   57.04
  -2  -2   0 2075.88   56.90
  -2   2   0 2085.58   56.97
   2  -2   0 2025.23   57.05
   2   2   0 2103.29   56.67
  -2   2   0 2013.32   56.96
   2  -2   0 2033.67   56.79
   2   2   0 2042.70   56.93
  -2   2   0 2042.21   56.75
  -2  -2   0 2055.83   56.99
  -2   2  -1   54.96    2.03
   2  -2   1   56.55    2.79
  -2  -2  -1   62.70    2.66
   2  -2   1   59.18    2.73
   2   2   1   63.47    2.30
  -2   2  -1   63.48    2.37
  -2  -2  -1   59.41    2.24
  -2   2  -1   61.12    2.63
  -2   2  -1   62.30    2.16
  -2  -2  -1   66.44    2.83
   2  -2   1   58.20    2.22
   2   2   1   58.73    2.62
  -2   2  -2  809.82   22.33
   2   2   2  815.32   22.66
  -2  -2  -2  809.03   22.73
   2  -2   2  805.06   22.83
  -2   2  -2  807.85   22.33
  -2   2  -2  802.11   22.56
   2  -2   2  790.23   22.77
  -2  -2  -2  807.73   22.48
  -2  -2  -2  808.74   22.52
  -2   2  -2  809.70   22.72
  -2   2  -2  802.64   22.31
  -2  -2  -2  811.81   22.84
   2   2   2  811.31   22.74
   2   2   3 2660.88   76.98
   2  -2   3 2696.82   76.66
  -2   2  -3 2645.88   76.95
   2  -2   3 2655.92   76.91
  -2  -2  -3 2612.15   76.87
  -2  -2  -3 2653.79   76.74
   2  -2   3 2613.82   77.06
  -2  -2  -3 2664.83   77.15
   2   2   3 2640.36   77.04
  -2   2  -3 2642.54   76.56
   2   2   4    0.14    1.55
   2  -2   4   -0.26    0.98
  -2   2  -4    0.20    0.98
  -2  -2  -4    0.06    1.43
  -2  -2  -4    1.53    1.76
   2   2   4   -0.11    0.96
   2  -2   4   -0.72    1.61
   2  -2   4    0.08    1.79
  -2   2  -4   -0.33    0.61
  -2  -2  -4    0.69    1.95
  -2   2  -5  809.36    6.06
  -2  -2  -5  807.03    7.46
   2  -2   5  816.33    7.06
  -2  -2  -5  798.98    7.13
   2   2   5  822.25    5.56
   2  -2   5  841.88    7.33
  -2  -2  -5  830.34    6.91
  -2  -2  -5  809.95    7.65
  -2   2  -5  822.67    4.73
  -2   2  -6  292.89    8.86
  -2  -2  -6  301.03    9.32
  -2  -2  -6  292.46    9.22
   2   2   6  304.42    8.65
   2  -2   6  294.49    9.15
   2  -2   6  303.27    8.46
   2   2   6  301.71    9.17
  -2   2  -6  297.32    8.46
  -2  -2  -6  305.08    9.43
  -2   2  -7  226.21    7.40
  -2   2  -7  234.80    7.25
  -2  -2  -7  221.04    7.66
  -2  -2  -7  249.11    7.64
   2   2   7  235.27    6.91
   2  -2   7  235.33    7.51
   2  -2   7  241.30    6.75
   2   2   7  247.45    7.52
  -2   2  -7  220.55    6.75
  -2  -2  -7  249.82    7.82
  -2   2  -8   20.77    2.10
  -2  -2  -8   23.81    2.63
  -2   2  -8   23.17    1.33
  -2  -2  -8   23.17    2.75
  -2   2  -9   -1.28    1.84
  -2  -2  -9    0.13    2.34
  -2  -2  -9    2.42    2.37
  -2   2  -9    0.35    0.98
  -2   2 -10   34.17    2.57
  -2  -2 -10   34.46    3.12
   2  -2  10   41.22    2.27
  -2  -2 -10   44.91    3.19
  -2  -2 -11   42.34    3.55
  -2   2 -11   51.08    3.03
  -2  -2 -11   43.08    3.29
  -2  -2 -12  329.40   11.04
  -2   2 -12  329.03   10.59
  -2  -2 -12  351.05   11.09
  -2  -2 -13   54.35    4.16
  -2   2 -13   71.19    3.76
  -2  -2 -13   70.91    4.19
  -2  -2 -14    0.38    3.00
  -2   2 -14   -3.35    2.54
   2   2  14   -0.49    2.47
  -2  -2 -14    0.91    2.84
  -2   2 -15   21.31    3.14
  -2  -2 -15   17.75    3.46
   2   2  15   24.06    2.89
  -2  -2 -15   18.79    3.30
  -2   2 -16    2.83    2.70
  -2  -2 -16    1.30    3.36
  -2  -2 -16    4.22    2.90
  -2  -2 -17    2.52    3.34
  -2   2 -17    1.33    2.77
  -2  -2 -17    2.13    3.14
  -2   2 -18   27.40    3.55
  -2  -2 -18   26.28    4.02
  -2  -2 -18   36.44    3.84
  -2  -2 -19    1.27    3.50
  -2  -2 -19    1.88    3.09
  -2  -2 -20    4.85    3.74
  -2  -2 -20   -2.70    3.35
   2  -3 -20    7.68    3.57
   2  -3 -20    1.41    3.72
   2  -3 -19    1.83    3.22
   2  -3 -19    5.66    3.39
   2  -3 -18    2.24    3.29
   2  -3 -18    8.81    3.40
   2  -3 -17    0.71    3.05
   2  -3 -17   -2.24    3.44
   2   3 -16    3.39    2.37
   2  -3 -16    3.12    3.02
   2  -3 -16    8.55    3.28
   2   3 -15   20.48    2.77
   2  -3 -15   15.09    3.24
   2  -3 -15   31.17    3.73
   2  -3 -14    7.65    2.91
   2   3 -14   10.54    2.38
   2  -3 -14    7.54    3.27
   2   3 -13  163.24    6.29
   2  -3 -13  177.28    6.77
   2  -3 -13  168.27    6.96
   2   3 -12   84.34    3.95
   2  -3 -12   81.11    4.32
   2  -3 -12   78.10    4.43
   2   3 -11    6.62    2.13
   2  -3 -11   13.30    2.55
   2  -3 -11    8.41    2.66
   2   3 -10    2.53    1.93
   2  -3 -10    2.88    2.26
   2  -3 -10    1.84    2.52
   2  -3  -9   26.12    2.62
   2   3  -9   29.97    2.37
   2  -3  -9   26.42    2.83
   2   3  -8 1100.49   30.92
  -2  -3   8 1100.53   30.72
   2  -3  -8 1094.38   31.09
  -2   3   8 1077.78   31.38
   2  -3  -8 1084.04   31.34
   2  -3  -7  145.50    5.06
   2   3  -7  136.94    4.75
   2   3  -7  160.36    5.07
  -2  -3   7  144.43    4.63
  -2   3   7  147.99    4.89
  -2   3   7  145.45    5.51
   2  -3  -7  149.83    5.45
  -2  -3   7   86.30    4.55
   2   3  -6  497.67   14.23
   2   3  -6  495.55   14.08
  -2  -3   6  484.25   13.89
   2  -3  -6  481.88   14.17
  -2   3   6  469.50   14.03
  -2   3   6  458.10   14.52
   2  -3  -6  484.62   14.47
  -2  -3   6  460.26   14.11
  -2  -3   6  497.22   13.87
  -2   3   5    6.36    1.85
   2   3  -5    7.02    2.01
  -2  -3   5    5.65    1.70
   2   3  -5    5.13    1.56
  -2   3   5    8.95    1.62
  -2  -3   5    4.89    1.26
   2  -3  -5    5.33    1.66
  -2   3   5    5.73    2.27
   2  -3  -5    6.47    2.13
  -2   3   5    5.88    1.82
   2   3  -4   61.02    2.71
  -2  -3   4   60.08    2.53
  -2   3   4   67.93    2.69
  -2   3   4   63.42    3.00
   2   3  -4   65.71    3.14
   2  -3  -4   61.33    2.72
  -2  -3   4   62.40    2.60
  -2   3   4   67.20    2.96
  -2   3   4   61.29    3.32
  -2   3   4   66.38    2.99
   2  -3  -4   65.93    3.19
  -2  -3   4   67.01    2.81
   2   3  -3  505.06   13.98
  -2   3   3  491.13   13.52
  -2   3   3  499.09   13.93
   2   3  -3  527.61   13.72
  -2  -3   3  473.88   13.50
   2  -3  -3  482.01   13.57
  -2  -3   3  518.58   13.56
  -2   3   3  491.27   13.92
  -2   3   3  495.72   14.21
  -2  -3   3  491.38   13.73
   2  -3  -3  504.47   13.93
  -2   3   3  509.29   13.79
   2   3  -2  598.40   16.91
   2   3  -2  601.79   17.23
  -2   3   2  594.02   16.67
  -2  -3   2  624.74   17.15
  -2  -3   2  582.27   16.81
   2  -3  -2  599.77   16.73
   2  -3  -2  573.30   17.29
  -2   3   2  575.34   17.36
  -2   3   2  588.49   16.92
   2   3  -2  586.86   17.03
   2  -3  -2  600.67   17.05
  -2  -3   2  599.46   17.00
  -2  -3   1  137.02    4.54
  -2   3   1  145.61    4.28
  -2  -3   1  140.29    4.87
   2  -3  -1  144.56    4.34
  -2  -3   1  142.05    4.65
   2   3  -1  146.11    4.42
  -2   3   1  143.51    4.15
   2  -3  -1  136.64    5.09
   2   3  -1  134.83    4.72
  -2  -3   1  143.35    4.85
   2  -3  -1  140.68    4.72
  -2   3   1  140.42    4.59
  -2  -3   0    0.57    1.21
   2   3   0   -0.48    1.56
  -2  -3   0   -0.08    1.68
  -2  -3   0   -1.67    1.46
   2  -3   0    0.08    0.78
   2   3   0   -0.23    1.08
  -2   3   0   -0.26    0.67
  -2   3   0    0.59    1.59
   2  -3   0   -0.10    1.94
  -2   3   0   -0.25    0.96
   2   3   0   -1.78    1.47
  -2   3   0   -0.62    1.09
  -2  -3   0   -0.08    1.82
   2  -3   0    0.05    1.30
  -2   3  -1  201.07    5.54
  -2  -3  -1  195.33    6.31
   2  -3   1  194.25    6.48
  -2  -3  -1  195.55    6.16
   2  -3   1  193.27    6.51
  -2  -3  -1  192.05    6.26
  -2   3  -1  199.47    6.35
   2   3   1  195.83    6.11
  -2  -3  -1  204.05    6.42
   2  -3   1  192.34    5.87
   2   3   1  187.62    6.20
  -2   3  -1  189.25    5.77
   2  -3   2  359.03   10.90
   2   3   2  359.96   10.49
   2  -3   2  345.92   10.87
  -2   3  -2  360.65   10.74
   2   3   2  368.74   10.58
  -2  -3  -2  355.88   10.46
  -2  -3  -2  353.43   10.55
  -2  -3  -2  362.79   10.82
   2   3   2  353.68   10.64
   2  -3   2  355.41   10.14
  -2   3  -2  361.45   10.10
   2   3   3    6.62    1.75
  -2   3  -3    6.44    0.70
   2  -3   3    7.98    2.02
   2   3   3    6.50    1.47
  -2   3  -3    8.93    0.69
   2   3   3    7.14    1.82
  -2  -3  -3    7.87    1.50
   2  -3   3    6.72    1.44
   2  -3   3    9.21    2.08
  -2  -3  -3    5.87    1.53
  -2   3  -3    7.31    0.67
  -2  -3  -3    7.73    2.20
   2   3   4  425.15   12.28
   2  -3   4  425.98   11.72
  -2  -3  -4  418.34   12.43
  -2   3  -4  417.51   11.74
   2  -3   4  411.04   12.18
   2  -3   4  416.36   12.61
   2   3   4  423.24   12.09
  -2  -3  -4  419.18   12.15
  -2  -3  -4  407.48   12.24
  -2  -3  -4  412.95   12.60
   2   3   4  416.04   12.41
  -2   3  -5   45.02    1.85
   2  -3   5   46.99    1.77
   2   3   5   40.85    2.41
  -2  -3  -5   41.51    2.70
   2  -3   5   43.85    2.40
  -2  -3  -5   44.24    2.52
   2   3   5   46.01    2.09
   2  -3   5   42.51    2.88
  -2  -3  -5   46.60    2.44
   2   3   5   43.87    2.64
  -2  -3  -5   45.14    3.17
  -2   3  -6   24.90    1.57
  -2  -3  -6   21.95    2.44
   2  -3   6   22.66    2.42
  -2  -3  -6   25.99    2.24
   2   3   6   23.15    1.59
   2  -3   6   22.79    2.00
  -2  -3  -6   23.48    2.10
  -2  -3  -6   26.33    2.86
  -2   3  -7   84.52    3.08
  -2  -3  -7   85.14    3.96
   2  -3   7   78.45    3.51
  -2  -3  -7   84.46    3.63
  -2  -3  -7   93.27    4.28
  -2   3  -8   20.29    1.68
  -2  -3  -8   17.74    2.53
  -2  -3  -8   22.81    2.41
  -2  -3  -8   21.78    2.89
  -2  -3  -9  133.84    5.41
  -2   3  -9  131.66    4.65
  -2  -3  -9  147.01    5.70
  -2  -3 -10   47.55    3.50
  -2   3 -10   42.81    2.48
  -2  -3 -10   41.42    3.47
  -2  -3 -11  163.95    6.58
  -2   3 -11  166.49    5.82
  -2  -3 -11  179.41    6.69
  -2  -3 -12    0.35    3.01
  -2  -3 -12   -1.65    2.96
  -2  -3 -13   42.30    3.72
  -2  -3 -13   34.38    3.57
  -2  -3 -14   68.43    4.54
  -2  -3 -14   63.88    4.55
  -2  -3 -15   -0.21    3.43
  -2  -3 -15    5.96    3.10
  -2  -3 -16    3.16    3.32
  -2  -3 -16    2.01    3.06
  -2  -3 -17    7.38    3.51
  -2  -3 -17   -1.86    3.32
  -2  -3 -18    5.00    3.56
  -2  -3 -18    6.65    3.48
  -2  -3 -19    2.37    3.65
  -2  -3 -19    1.54    3.40
  -2  -3 -20    1.66    3.60
  -2  -3 -20    4.26    3.47
   2  -4 -19   -0.27    3.30
   2  -4 -19   -0.29    3.45
   2  -4 -18   -1.02    3.34
   2  -4 -18   -1.11    3.53
   2  -4 -17    6.51    3.22
   2  -4 -17    1.34    3.46
   2  -4 -16    2.28    3.14
   2  -4 -16    0.26    3.22
   2  -4 -15    1.72    2.92
   2  -4 -15   -2.94    3.29
   2  -4 -14   10.86    2.97
   2  -4 -14    5.59    3.20
   2  -4 -13    0.19    2.67
   2  -4 -13    2.64    3.02
   2  -4 -12    3.49    2.60
   2  -4 -12    2.29    3.00
   2  -4 -11   31.94    3.07
   2  -4 -11   34.26    3.56
   2  -4 -10   56.74    3.53
   2   4 -10   58.69    3.43
   2  -4 -10   58.88    3.96
   2   4  -9   43.01    3.09
   2   4  -9   40.90    2.52
   2  -4  -9   40.35    2.98
  -2   4   9   45.19    3.68
   2  -4  -9   47.40    3.38
   2   4  -8   17.13    2.49
   2  -4  -8   15.04    2.23
   2   4  -8   14.47    1.85
  -2   4   8   12.97    2.75
   2  -4  -8   14.03    2.71
   2  -4  -7   78.11    3.65
   2   4  -7   88.02    3.97
   2   4  -7   81.79    3.40
  -2   4   7   86.22    4.37
   2  -4  -7   87.19    4.13
  -2  -4   6    1.47    1.50
   2   4  -6   -0.49    1.47
   2   4  -6   -1.10    2.20
   2  -4  -6    0.29    1.66
  -2   4   6    0.08    1.61
  -2   4   6    0.63    2.46
   2  -4  -6    0.27    2.37
  -2   4   5   -0.33    2.03
   2   4  -5    1.60    1.42
   2   4  -5   -1.09    2.25
  -2  -4   5    1.93    1.47
   2  -4  -5    0.34    1.51
  -2  -4   5   -0.17    1.56
  -2   4   5    1.48    1.39
  -2   4   5   -1.65    2.35
   2  -4  -5   -2.01    2.23
  -2   4   4  141.42    4.67
   2   4  -4  141.08    4.06
   2   4  -4  141.24    4.83
   2  -4  -4  146.29    4.04
  -2  -4   4  148.30    4.17
  -2   4   4  137.05    3.91
  -2   4   4  140.37    5.11
   2  -4  -4  138.95    4.60
  -2  -4   4  151.68    4.17
  -2   4   4  147.86    4.39
  -2  -4   3    5.26    1.70
   2   4  -3    4.22    2.32
   2   4  -3    0.54    1.47
  -2   4   3    3.44    2.16
  -2  -4   3    5.90    1.56
   2  -4  -3    6.20    1.26
  -2   4   3    3.12    1.15
  -2   4   3    3.54    2.37
   2  -4  -3    2.52    2.15
   2  -4  -3    1.13    1.91
  -2   4   3    7.36    1.70
   2   4  -2   16.12    2.56
  -2   4   2   10.89    2.58
   2   4  -2   12.83    1.66
  -2   4   2   14.60    1.21
  -2  -4   2   12.43    1.30
   2  -4  -2   13.85    1.25
  -2  -4   2   12.21    1.51
  -2   4   2   14.81    2.54
   2  -4  -2   18.12    2.41
  -2  -4   2   10.64    1.89
  -2   4   2   13.19    1.77
   2  -4  -2   12.55    1.92
  -2   4   1  141.22    5.52
   2  -4  -1  148.41    4.34
  -2  -4   1  138.36    4.59
  -2  -4   1  140.00    4.68
   2   4  -1  138.38    4.62
  -2  -4   1  152.34    5.35
   2  -4  -1  138.76    5.40
  -2  -4   1  145.18    5.04
   2  -4  -1  135.41    4.84
  -2   4   1  147.59    4.78
   2   4  -1  144.10    4.81
  -2  -4   0    0.19    1.18
   2   4   0   -0.81    1.56
  -2  -4   0    0.83    1.42
   2   4   0    2.05    1.23
   2  -4   0   -0.39    2.22
   2   4   0   -2.88    1.78
  -2  -4   0    0.66    2.06
  -2  -4   0   -0.77    1.97
   2  -4   0    0.34    1.41
  -2   4   0    1.43    1.33
  -2  -4  -1    2.23    1.22
   2   4   1    2.22    1.67
   2   4   1    0.94    1.24
   2  -4   1    1.80    2.02
   2  -4   1    4.52    2.23
  -2  -4  -1    1.64    1.89
   2   4   1    0.71    1.71
   2  -4   1    0.61    1.25
  -2  -4  -1   -0.82    2.16
  -2   4  -1    0.74    1.11
   2  -4   2  183.81    6.37
   2   4   2  180.24    5.70
   2  -4   2  183.89    6.45
  -2  -4  -2  176.83    6.05
   2   4   2  176.82    6.02
  -2  -4  -2  171.71    6.18
   2   4   2  186.50    5.96
   2  -4   2  176.38    5.40
   2   4   3  502.37   14.17
   2  -4   3  470.03   14.65
   2   4   3  484.90   14.38
   2  -4   3  491.41   14.76
  -2  -4  -3  481.60   14.32
  -2  -4  -3  489.86   14.59
   2   4   4   42.22    2.32
   2  -4   4   45.56    3.05
  -2  -4  -4   41.96    2.63
   2   4   4   45.66    2.82
   2  -4   4   42.45    3.07
  -2  -4  -4   43.61    2.53
  -2  -4  -4   42.70    2.43
  -2  -4  -4   50.41    3.16
   2  -4   5   -0.54    2.14
  -2  -4  -5    1.61    2.01
   2   4   5   -1.16    1.53
  -2  -4  -5   -1.33    1.63
  -2  -4  -5    0.19    1.67
   2  -4   5   -0.99    2.26
  -2  -4  -5    2.88    2.41
  -2  -4  -6  357.46   11.38
  -2  -4  -6  367.21   11.04
   2  -4   6  370.07   11.68
  -2  -4  -6  386.77   11.73
  -2  -4  -7   13.55    2.48
  -2  -4  -7   15.06    2.06
   2  -4   7   16.71    2.68
  -2  -4  -7   20.12    2.87
  -2  -4  -8  102.04    4.65
   2  -4   8  109.95    4.90
  -2  -4  -8  110.04    5.09
  -2  -4  -9   15.43    2.70
  -2  -4  -9   20.00    3.18
  -2  -4 -10   19.31    2.98
  -2  -4 -10   21.23    3.25
  -2  -4 -11   35.83    3.60
  -2  -4 -11   37.32    3.72
  -2  -4 -12   84.44    4.75
  -2  -4 -12   80.45    4.99
  -2  -4 -13   10.44    3.37
  -2  -4 -13   10.73    3.28
  -2  -4 -14    4.59    3.37
  -2  -4 -14   10.99    3.43
  -2  -4 -15   -1.11    3.43
  -2  -4 -15    5.86    3.38
  -2  -4 -16    9.14    3.56
  -2  -4 -16    6.86    3.55
  -2  -4 -17   -1.23    3.46
  -2  -4 -17    0.51    3.39
  -2  -4 -18   -3.09    3.66
  -2  -4 -18    4.28    3.53
  -2  -4 -19   11.39    3.91
  -2  -4 -19    3.07    3.75
   2  -5 -18    4.62    3.32
   2  -5 -18   -1.48    3.62
   2  -5 -17   -2.44    3.16
   2  -5 -17    1.72    3.65
   2  -5 -16    7.64    3.21
   2  -5 -16    4.13    3.61
   2  -5 -15   36.21    3.66
   2  -5 -15   38.63    4.22
   2  -5 -14   29.34    3.42
   2  -5 -14   33.58    4.12
   2  -5 -13   -2.49    2.81
   2  -5 -13   -3.58    3.47
   2  -5 -12   -1.43    2.81
   2  -5 -12    2.50    3.01
   2  -5 -11   52.29    3.60
   2  -5 -11   63.69    4.36
   2   5 -10   16.68    3.11
   2  -5 -10   21.46    2.69
  -2   5  10   16.72    3.47
   2  -5 -10   24.53    3.46
   2  -5  -9  322.53   10.15
   2   5  -9  316.59   10.43
  -2   5   9  307.48   10.86
   2  -5  -9  304.70   10.65
   2   5  -8   -0.63    2.72
   2  -5  -8    0.13    2.10
  -2   5   8    1.79    2.83
   2  -5  -8    3.21    2.74
   2   5  -7   18.88    2.80
  -2  -5   7   24.46    2.32
  -2   5   7   23.69    3.16
   2  -5  -7   19.93    2.88
   2   5  -6   11.29    2.67
  -2  -5   6   14.88    2.10
  -2   5   6   11.90    2.96
   2  -5  -6   10.78    2.59
  -2   5   5  293.49    9.59
   2   5  -5  292.30    9.76
  -2  -5   5  297.46    9.16
  -2   5   5  289.30    9.90
   2  -5  -5  282.68    9.51
   2   5  -4    5.64    2.68
  -2   5   4    6.18    2.58
  -2  -5   4    3.83    1.74
  -2   5   4    3.69    2.58
   2  -5  -4    3.64    2.17
  -2   5   3   -3.08    2.47
   2   5  -3   -1.69    2.63
  -2   5   3    0.69    2.64
   2  -5  -3   -0.48    2.32
   2  -5  -3    2.24    1.93
  -2  -5   3   -1.88    1.76
   2   5  -2   30.34    3.06
  -2   5   2   34.27    3.07
  -2   5   2   26.11    2.96
   2  -5  -2   25.34    2.79
  -2  -5   2   30.62    2.93
  -2  -5   2   26.23    2.35
   2  -5  -2   29.89    2.39
  -2   5   1    5.08    2.67
   2  -5  -1    3.55    2.35
  -2  -5   1    2.33    2.28
   2   5  -1    3.58    1.90
  -2  -5   1    0.95    1.90
   2  -5  -1    2.26    1.75
  -2   5   0   55.83    3.60
   2  -5   0   51.39    3.45
   2   5   0   51.88    2.97
  -2  -5   0   51.40    3.22
  -2  -5   0   51.24    3.01
   2  -5   1   16.78    2.61
  -2  -5  -1   19.96    2.38
   2   5   1   16.97    2.18
  -2  -5  -1   22.62    2.47
   2  -5   2   53.57    3.36
  -2  -5  -2   48.34    2.62
   2  -5   2   52.01    3.45
  -2  -5  -2   54.77    3.18
   2   5   2   54.98    3.05
  -2  -5  -2   57.65    3.27
   2  -5   3   13.66    2.49
  -2  -5  -3    9.64    1.90
   2   5   3   11.14    2.34
  -2  -5  -3    8.96    2.23
   2  -5   3    8.32    2.44
  -2  -5  -3   13.23    2.65
   2  -5   4   17.91    2.69
  -2  -5  -4   14.71    2.09
  -2  -5  -4   16.20    2.24
   2  -5   4   17.86    2.69
   2   5   4   14.87    2.34
  -2  -5  -4   17.12    2.72
  -2  -5  -5    0.92    1.95
   2  -5   5   -1.29    2.38
   2   5   5    0.43    2.24
   2  -5   5   -1.39    2.43
  -2  -5  -5   -0.49    1.87
  -2  -5  -5   -0.94    2.64
   2  -5   6   28.82    3.01
  -2  -5  -6   22.92    2.61
  -2  -5  -6   26.62    2.42
   2  -5   6   21.74    3.00
  -2  -5  -6   29.29    3.26
   2  -5   7   41.76    3.31
  -2  -5  -7   41.44    3.12
   2  -5   7   41.84    3.57
  -2  -5  -7   46.28    3.74
   2  -5   8    1.95    2.65
  -2  -5  -8    2.78    2.57
   2  -5   8    2.11    2.74
  -2  -5  -8   -0.57    2.99
  -2  -5  -9   46.12    3.52
   2  -5   9   55.13    4.02
  -2  -5  -9   52.68    4.10
  -2  -5 -10   33.96    3.50
   2  -5  10   35.73    3.56
  -2  -5 -10   32.70    3.75
  -2  -5 -11   30.97    3.53
   2  -5  11   37.86    3.67
  -2  -5 -11   27.67    3.83
  -2  -5 -12    3.08    3.09
   2  -5  12   -1.56    3.06
  -2  -5 -12   -3.62    3.45
  -2  -5 -13   45.66    3.97
  -2  -5 -13   34.73    4.18
  -2  -5 -14    6.71    3.32
  -2  -5 -14    2.95    3.39
  -2  -5 -15    6.18    3.51
  -2  -5 -15    6.65    3.52
  -2  -5 -16    1.21    3.43
  -2  -5 -16   -1.07    3.62
  -2  -5 -17    5.82    3.84
  -2  -5 -17    7.44    3.67
  -2  -5 -18   -2.91    3.70
  -2  -5 -18   -0.58    3.67
   2  -6 -16   -1.46    3.65
   2  -6 -15    7.01    3.60
   2  -6 -14    5.90    3.43
   2  -6 -13    0.26    3.34
   2  -6 -12   -1.96    3.15
   2  -6 -11    0.47    3.11
   2   6 -10    0.96    2.99
  -2   6  10    8.65    3.34
   2  -6 -10   -1.76    3.07
   2   6  -9   -0.38    3.00
  -2   6   9    2.84    3.22
   2  -6  -9   -1.04    2.92
   2   6  -8    0.95    3.02
  -2   6   8    3.62    3.13
   2  -6  -8    3.72    2.94
   2   6  -7   36.60    3.73
  -2   6   7   36.19    3.84
   2  -6  -7   37.56    3.41
   2   6  -6   13.97    3.11
  -2   6   6    9.93    3.18
   2  -6  -6    8.71    2.82
  -2   6   5   51.30    3.85
   2   6  -5   55.34    4.06
  -2  -6   5   56.42    4.11
  -2   6   5   55.96    4.11
   2  -6  -5   56.41    3.60
   2   6  -4    2.81    3.08
  -2   6   4    4.98    3.01
  -2  -6   4    3.38    2.77
   2  -6  -4    4.68    2.70
  -2   6   4    1.44    2.79
   2  -6  -4    3.95    2.30
   2   6  -3    4.50    2.97
  -2   6   3    7.13    2.85
  -2  -6   3    2.48    2.74
  -2   6   3   -1.22    2.85
   2  -6  -3    4.61    2.73
   2   6  -2   83.63    4.71
  -2   6   2   75.96    4.53
  -2   6   2   78.90    4.55
   2  -6  -2   77.32    4.38
  -2  -6   2   84.42    4.41
  -2   6   1    7.20    2.97
  -2   6   1    8.62    2.89
   2  -6  -1    9.49    2.77
   2   6  -1    7.52    2.35
  -2  -6   1   14.35    2.72
  -2   6   0   11.46    3.24
   2  -6   0    9.35    2.75
  -2  -6   0    8.19    2.59
   2   6   0    6.80    2.32
  -2  -6   0   12.24    2.47
  -2   6  -1    3.08    3.14
   2  -6   1   -1.56    2.69
  -2  -6  -1    2.65    2.48
   2   6   1    3.03    2.21
  -2  -6  -1    7.44    2.41
  -2   6  -2   34.88    3.66
   2  -6   2   24.94    3.32
   2   6   2   32.50    2.96
  -2  -6  -2   29.17    2.90
  -2  -6  -2   30.57    3.11
   2  -6   3   70.84    4.13
  -2  -6  -3   60.95    3.76
   2  -6   3   68.36    4.22
   2   6   3   64.57    3.78
  -2  -6  -3   61.85    3.92
   2  -6   4   41.94    3.58
  -2  -6  -4   49.65    3.29
   2  -6   4   50.44    3.86
   2   6   4   48.96    3.45
  -2  -6  -4   52.41    3.80
   2  -6   5   38.29    3.41
   2   6   5   24.97    3.11
   2  -6   5   31.58    3.49
  -2  -6  -5   31.15    2.81
  -2  -6  -5   38.51    3.54
   2  -6   6   15.14    3.04
   2  -6   6   12.31    3.06
   2   6   6   14.64    2.92
  -2  -6  -6   13.90    3.13
   2  -6   7    0.20    2.73
   2  -6   7    0.65    2.93
  -2  -6  -7    3.77    3.12
   2  -6   8   15.58    3.07
   2  -6   8   10.22    3.18
  -2  -6  -8   16.57    3.42
   2  -6   9    4.37    2.86
   2  -6   9    2.75    3.08
  -2  -6  -9    1.09    3.27
   2  -6  10    7.92    3.08
   2  -6  10   11.63    3.37
  -2  -6 -10    5.88    3.45
   2  -6  11   43.64    3.99
  -2  -6 -11   43.13    3.83
   2  -6  11   35.73    4.02
  -2  -6 -11   34.76    4.12
  -2  -6 -12   15.45    3.51
   2  -6  12   18.23    3.64
  -2  -6 -12   20.43    3.91
  -2  -6 -13   -0.21    3.18
   2  -6  13    0.78    3.24
  -2  -6 -13    1.53    3.50
  -2  -6 -14    1.33    3.35
   2  -6  14    2.41    3.49
  -2  -6 -14   -1.33    3.56
  -2  -6 -15    6.58    3.44
   2  -6  15   -4.95    3.44
  -2  -6 -15   -0.83    3.67
  -2  -6 -16    1.48    3.44
   2  -6  16    7.05    3.49
  -2  -6 -16   -2.00    3.82
   2  -7 -14    3.13    3.55
   2  -7 -13    2.73    3.63
   2  -7 -12    8.35    3.44
  -2   7  11    6.82    3.89
   2  -7 -11   -2.49    3.30
   2   7 -10   13.69    3.49
  -2   7  10    8.52    3.69
   2  -7 -10   10.21    3.46
   2   7  -9    4.23    3.30
   2  -7  -9    8.32    3.19
   2   7  -8   92.18    5.29
  -2  -7   8  101.34    5.67
  -2   7   8   93.98    5.67
   2  -7  -8   90.96    5.20
   2   7  -7   11.28    3.48
  -2  -7   7    8.90    3.57
  -2   7   7   10.33    3.76
   2  -7  -7   12.19    3.00
   2   7  -6    8.22    3.43
  -2   7   6    6.90    3.43
  -2  -7   6   -0.49    3.37
   2   7  -5   13.32    3.57
  -2   7   5   15.07    3.38
  -2   7   5   16.78    3.61
  -2  -7   5   14.22    3.35
  -2   7   4   56.33    4.44
   2   7  -4   54.59    4.54
  -2  -7   4   57.30    4.36
   2  -7  -4   52.07    4.11
  -2   7   4   48.49    4.30
   2   7  -3    9.37    3.52
  -2   7   3    9.19    3.47
  -2  -7   3    9.44    3.11
   2  -7  -3   11.21    3.20
  -2   7   3   14.87    3.58
  -2   7   2    2.57    3.23
  -2  -7   2    4.91    2.86
   2  -7  -2    3.16    2.96
  -2   7   2    4.20    3.27
  -2   7   1    8.28    3.38
  -2  -7   1    7.29    2.93
  -2   7   1    8.64    3.30
   2  -7  -1   10.87    3.20
  -2   7   0   13.25    3.48
   2  -7   0   21.27    3.28
  -2   7   0   14.95    3.28
  -2  -7   0   18.23    3.18
  -2   7  -1    4.73    3.36
   2  -7   1    1.38    3.16
  -2  -7  -1    1.76    2.83
  -2   7  -2    3.47    3.59
   2  -7   2    4.39    2.98
  -2  -7  -2    0.97    2.55
  -2   7  -3    4.71    3.77
  -2  -7  -3    9.34    2.65
   2  -7   3   13.07    3.26
  -2  -7  -3   13.06    3.09
  -2   7  -4   -2.41    3.48
  -2  -7  -4   -0.75    2.50
   2  -7   4   -0.47    3.08
  -2  -7  -4   -0.75    2.92
  -2   7  -5    1.21    3.45
   2  -7   5    1.26    2.84
   2  -7   5   -1.21    3.33
  -2  -7  -5    0.40    3.17
   2  -7   6   41.03    3.82
   2  -7   6   38.42    3.92
   2   7   6   45.57    3.90
  -2  -7  -6   42.02    3.94
   2  -7   7    1.10    2.94
   2  -7   7   -1.76    3.32
  -2  -7  -7   -4.10    3.33
   2  -7   8    4.92    3.05
   2  -7   8    5.39    3.19
  -2  -7  -8    6.99    3.38
   2  -7   9   -0.46    3.10
   2  -7   9    4.45    3.28
  -2  -7  -9    7.52    3.55
   2  -7  10    0.95    3.14
   2  -7  10    1.60    3.37
  -2  -7 -10    3.68    3.49
   2  -7  11   11.03    3.30
   2  -7  11    6.01    3.61
  -2  -7 -11    9.96    3.68
   2  -7  12   -0.50    3.26
   2  -7  12   -0.56    3.46
  -2  -7 -12   -3.17    3.82
   2  -7  13    3.61    3.42
   2  -7  13    3.16    3.56
  -2  -7 -13   -2.75    3.76
   2  -7  14    5.29    3.37
   2  -7  14    3.55    3.68
  -2  -7 -14    2.85    3.72
  -2   8  11    6.54    3.95
  -2  -8  11   -0.32    3.76
   2  -8 -11    1.32    3.42
   2   8 -10    0.76    3.81
  -2   8  10    1.21    3.86
  -2  -8  10    5.90    3.82
   2   8  -9    2.55    3.71
  -2   8   9    4.11    3.71
  -2  -8   9    1.21    3.68
   2   8  -8    1.79    3.61
  -2  -8   8    2.93    3.70
  -2   8   8    1.13    3.74
   2   8  -7    9.23    3.67
  -2   8   7    7.04    3.66
  -2  -8   7   12.19    3.71
   2   8  -6   11.54    3.87
  -2  -8   6   11.48    3.72
  -2   8   6    6.10    3.65
   2   8  -5   -1.03    3.50
  -2  -8   5   -2.12    3.27
  -2   8   5    5.69    3.64
  -2   8   4   -5.46    3.70
   2   8  -4    0.78    3.65
   2  -8  -4   -1.81    3.29
  -2  -8   4   -3.62    3.34
  -2   8   4    2.91    3.40
  -2   8   3   14.37    3.90
  -2  -8   3   21.77    3.51
  -2   8   3    8.53    3.64
   2  -8  -3   18.80    3.61
  -2   8   2   -0.75    3.74
  -2  -8   2    0.25    3.08
   2  -8  -2    8.53    3.43
  -2   8   2    1.33    3.37
  -2   8   1    1.50    3.56
  -2  -8   1   -0.96    3.20
  -2   8   1   -0.79    3.37
   2  -8  -1   -0.78    3.33
  -2   8   0    5.06    3.83
   2  -8   0    3.93    3.25
  -2  -8   0   -0.93    3.03
  -2   8   0    5.41    3.47
  -2   8  -1    3.09    3.60
  -2   8  -1   -1.29    3.44
   2  -8   1    0.26    3.24
  -2  -8  -1    0.92    2.95
  -2   8  -2    7.03    3.80
  -2  -8  -2    4.99    2.93
   2  -8   2    7.74    3.36
  -2   8  -3   -2.37    3.78
   2  -8   3   -3.49    3.39
  -2  -8  -3   -0.22    2.69
  -2   8  -4   11.34    4.10
   2  -8   4   13.29    3.60
  -2   8  -5   -0.85    3.99
   2  -8   5   -1.37    3.55
  -2   8  -6    0.29    4.03
   2  -8   6   11.72    3.49
  -2   8  -7    4.07    3.99
   2  -8   7    8.47    3.30
   2  -8   7    3.41    3.51
  -2  -8  -7    3.01    3.30
  -2   8  -8   28.00    4.59
   2  -8   8   29.12    4.00
   2  -8   8   29.87    4.30
  -2  -8  -8   19.37    3.85
  -2   8  -9   -0.58    4.02
   2  -8   9   -1.01    3.51
   2  -8   9    4.73    3.65
  -2  -8  -9   -0.75    3.61
   2  -8  10   -3.35    3.47
   2  -8  10   -0.90    3.60
  -2  -8 -10    1.83    3.59
   2  -8  11    9.69    3.67
   2  -8  11    4.29    3.67
  -2  -8 -11    6.24    3.64
   2   9  -6   -0.59    3.83
  -2  -9   6    2.13    3.64
  -2   9   6    0.31    3.78
  -2  -9   5   -0.30    3.70
  -2   9   5   -1.81    3.66
  -2   9   4   -1.19    3.73
  -2  -9   4    5.82    3.80
  -2   9   3   -0.85    3.90
  -2  -9   3    7.37    3.70
  -2   9   3    2.62    3.65
   2  -9  -3    2.61    3.48
  -2   9   2   -0.57    3.96
  -2   9   2    8.82    3.84
  -2  -9   2    1.93    3.57
   2  -9  -2    4.05    3.55
  -2   9   1    7.43    4.01
  -2  -9   1    6.22    3.44
  -2   9   1    7.05    3.76
   2  -9  -1    7.32    3.51
  -2   9   0   -0.86    4.00
  -2  -9   0   -2.93    3.37
  -2   9   0   -1.46    3.70
   2  -9   0    2.95    3.47
  -2   9  -1   -4.33    3.84
   2  -9   1    0.60    3.56
  -2  -9  -1    0.53    3.08
  -2   9  -1    2.03    3.59
  -2   9  -2    0.29    3.94
  -2   9  -2   -3.73    3.84
   2  -9   2   -0.60    3.59
  -2   9  -3    6.21    4.02
   2  -9   3    8.81    3.89
  -2   9  -4    3.88    3.98
   2  -9   4    1.22    3.67
  -2   9  -5    6.04    4.19
   2  -9   5    8.95    3.82
  -2   9  -6   -0.30    4.12
   2  -9   6    4.68    3.87
   3   0 -21   16.38    3.81
   3   0 -20    0.79    3.13
   3   0 -19    3.28    3.19
   3   0 -19   -1.15    2.79
   3   0 -18    1.67    2.98
  -3   0  18   -1.19    3.48
   3   0 -18    1.32    2.83
   3   0 -17  104.83    5.42
  -3   0  17   96.93    5.63
   3   0 -17  101.59    5.22
   3   0 -16    2.13    2.83
  -3   0  16    1.08    3.21
   3   0 -16   -2.40    2.84
   3   0 -15   38.92    3.60
  -3   0  15   41.02    3.93
   3   0 -15   43.77    3.57
   3   0 -14   -3.01    2.60
  -3   0  14   -0.97    3.08
   3   0 -14   -1.43    2.55
   3   0 -13  158.17    6.36
  -3   0  13  152.94    6.40
   3   0 -13  159.63    6.23
   3   0 -12   -0.33    2.39
  -3   0  12    2.58    2.74
   3   0 -12   -0.79    2.41
   3   0 -11  558.66   16.74
  -3   0  11  552.05   16.83
   3   0 -11  550.67   16.70
   3   0 -10   -0.70    2.10
  -3   0  10   -0.15    2.45
   3   0 -10    0.28    2.19
   3   0  -9  439.50   13.37
   3   0  -9  433.12   12.91
  -3   0   9  435.83   13.46
   3   0  -9  448.35   13.37
   3   0  -8    1.07    2.05
  -3   0   8   -1.75    2.28
   3   0  -8    0.40    1.49
   3   0  -8   -1.18    2.12
  -3   0   8    2.43    1.39
   3   0  -7   93.42    3.13
  -3   0   7   88.41    3.27
   3   0  -7   94.46    2.41
   3   0  -7   94.23    3.16
   3   0  -6    1.76    1.88
   3   0  -6    1.04    1.35
   3   0  -6   -0.40    1.90
  -3   0   6   -2.48    2.05
   3   0  -5  222.38    7.11
   3   0  -5  218.44    6.63
   3   0  -5  215.05    7.13
  -3   0   5  225.16    6.91
   3   0  -4   -1.09    1.73
   3   0  -4    0.62    1.16
   3   0  -4    1.10    1.81
   3   0  -3  174.68    5.73
   3   0  -3  174.68    5.08
  -3   0   3  173.64    5.22
   3   0  -3  174.41    5.25
   3   0  -3  179.72    5.80
   3   0  -2   -0.75    1.12
  -3   0   2    0.36    1.02
  -3   0   2    0.96    1.38
   3   0  -2    0.82    1.72
  -3   0   1 5724.32  153.87
  -3   0   1 5604.22  154.15
   3   0  -1 5470.82  153.98
   3   0  -1 5632.43  154.24
   3   0   0   -0.29    1.00
   3   0   0   -0.25    1.53
   3   0   0    0.70    1.61
  -3   0   0   -0.11    1.43
  -3   0   0    0.84    1.67
   3   0   1   33.15    2.02
  -3   0  -1   28.51    1.77
  -3   0  -1   31.83    2.10
   3   0   2    0.13    1.79
  -3   0  -2    1.05    1.64
   3   0   2    0.79    1.49
  -3   0  -2    1.63    1.68
  -3   0  -2   -0.12    0.79
   3   0   3 1074.79   12.75
  -3   0  -3 1071.53   12.54
  -3   0  -3 1105.46   11.26
   3   0   3 1067.16   12.24
  -3   0  -3 1060.79   12.34
   3   0   4    1.84    1.98
   3   0   4   -0.77    1.42
   3   0   4    2.11    1.07
   3   0   4    0.18    0.70
  -3   0  -4    0.61    2.12
  -3   0  -4   -2.02    1.68
   3   0   5  378.57   10.77
  -3   0  -5  359.28   10.79
   3   0   5  368.50    9.91
  -3   0  -5  374.71   10.47
   3   0   5  375.75   10.36
   3   0   6    0.61    2.11
   3   0   6    0.20    1.47
   3   0   6    2.98    1.32
  -3   0  -6    0.36    1.90
  -3   0  -6   -0.96    2.30
  -3   0  -6   -0.48    0.86
  -3   0  -6    0.99    1.75
   3   0   7  209.41    7.14
  -3   0  -7  214.98    7.04
  -3   0  -7  220.64    7.30
  -3   0  -7  216.19    6.26
  -3   0  -7  208.34    6.85
   3   0   7  212.76    6.68
   3   0   8    0.12    2.24
  -3   0  -8   -0.11    2.20
  -3   0  -8    4.53    2.61
  -3   0  -8    0.92    1.04
   3   0   8    0.39    1.48
  -3   0  -8   -2.95    2.06
  -3   0  -9   10.22    2.36
   3   0   9   12.66    2.47
   3   0   9   11.59    1.71
  -3   0  -9   13.40    2.21
  -3   0 -10    1.06    2.22
   3   0  10   -0.54    2.34
   3   0  10   -1.82    1.55
  -3   0 -10    1.42    2.04
  -3   0 -11   11.34    2.61
   3   0  11   11.31    2.50
  -3   0 -11    8.69    2.30
  -3   0 -12    3.43    2.66
   3   0  12   -4.25    2.59
  -3   0 -12   -0.25    2.16
  -3   0 -13  104.31    4.97
   3   0  13  102.20    4.85
  -3   0 -13  104.30    4.55
  -3   0 -14    0.89    3.00
   3   0  14    1.53    2.73
  -3   0 -14    0.99    2.13
  -3   0 -15   63.82    4.35
   3   0  15   66.36    4.19
  -3   0 -16    1.62    3.18
   3   0  16    1.50    2.86
  -3   0 -17   -0.64    3.18
  -3   0 -18    1.36    3.39
  -3   0 -19    0.95    3.50
  -3   0 -20   -1.75    3.35
  -3   0 -21   -0.53    3.59
   3   1 -21    7.63    3.40
   3  -1 -21    3.37    3.41
   3  -1 -21    5.31    3.43
   3   1 -20   -4.43    3.25
   3  -1 -20   -1.08    3.33
  -3   1  20   -4.13    3.73
   3  -1 -20    2.31    3.21
   3   1 -19    1.49    3.04
   3  -1 -19    5.90    3.25
  -3   1  19    5.95    3.60
   3  -1 -19    4.94    3.04
   3  -1 -18   -1.46    3.26
   3   1 -18    0.24    3.04
  -3   1  18    0.24    3.43
   3  -1 -18    1.89    3.05
   3   1 -17    1.79    3.07
   3  -1 -17    1.38    3.05
  -3   1  17    3.67    3.38
   3  -1 -17    1.13    2.88
   3   1 -16   -1.26    2.89
   3  -1 -16    3.70    3.00
  -3   1  16    4.14    3.20
   3   1 -16   -2.22    2.57
   3  -1 -16    0.22    2.97
   3  -1 -15   31.71    3.45
   3   1 -15   33.30    3.51
  -3   1  15   42.41    3.77
   3  -1 -15   30.82    3.47
   3   1 -15   28.79    3.09
   3  -1 -14   26.66    3.21
   3   1 -14   29.74    3.21
  -3   1  14   28.31    3.49
   3   1 -14   31.18    3.05
   3  -1 -14   31.28    3.35
   3  -1 -13   33.30    3.13
   3   1 -13   41.17    3.35
  -3   1  13   41.20    3.59
   3   1 -13   41.27    3.19
   3  -1 -13   37.47    3.36
   3  -1 -12   60.95    3.71
   3   1 -12   58.37    3.63
  -3   1  12   57.85    3.88
  -3  -1  12   58.97    4.03
   3   1 -12   58.91    3.53
   3  -1 -12   60.14    3.77
   3   1 -11   -0.60    2.22
   3  -1 -11   -0.62    2.28
  -3  -1  11    0.16    2.62
   3   1 -11    2.62    2.21
  -3   1  11    2.27    2.43
   3  -1 -11    1.44    2.46
   3   1 -10   -0.98    2.26
   3  -1 -10   -2.28    2.21
  -3  -1  10    2.41    2.57
   3   1 -10   -0.52    2.03
   3  -1 -10   -1.04    2.41
   3  -1  -9  141.22    5.57
   3   1  -9  150.27    5.57
  -3  -1   9  147.33    5.82
   3  -1  -9  151.66    5.71
   3   1  -9  158.88    5.60
   3   1  -8    4.75    0.90
   3   1  -8    2.93    2.08
   3  -1  -8    5.02    2.26
   3  -1  -8    5.90    1.58
  -3  -1   8    4.85    2.39
  -3  -1   8    5.78    1.63
   3  -1  -8    4.61    2.33
   3   1  -8    1.57    2.02
   3   1  -7   56.08    2.88
   3  -1  -7   55.20    2.79
  -3   1   7   53.26    2.51
   3  -1  -7   55.60    2.35
  -3  -1   7   56.24    3.15
  -3  -1   7   55.62    2.36
   3  -1  -7   59.20    2.94
   3   1  -7   56.11    2.77
  -3   1   6   10.34    1.74
   3   1  -6   10.07    2.04
   3  -1  -6    9.91    2.10
  -3  -1   6   -1.60    1.00
  -3  -1   6    8.70    2.30
   3  -1  -6    9.09    1.63
  -3  -1   6    8.95    1.66
   3  -1  -6    9.45    2.23
   3   1  -6   10.47    2.08
   3   1  -5  192.38    6.06
   3  -1  -5  191.84    6.09
  -3   1   5  192.01    5.89
  -3   1   5  191.19    5.22
  -3  -1   5  186.58    6.21
  -3   1   5  189.81    5.94
   3  -1  -5  195.09    5.84
  -3  -1   5  201.28    5.88
   3  -1  -5  193.59    6.22
  -3  -1   4    8.30    1.04
   3   1  -4    7.69    1.84
   3  -1  -4    7.81    1.90
  -3   1   4    6.78    1.52
  -3  -1   4    6.69    2.05
  -3   1   4    3.79    1.68
   3  -1  -4    5.93    1.47
   3  -1  -4    2.13    1.98
  -3   1   4    4.62    1.69
   3   1  -4    1.03    1.05
  -3  -1   4    8.13    1.35
   3  -1  -3 3503.95   12.27
  -3   1   3 3592.83   11.82
   3   1  -3 3773.60   13.40
   3   1  -3 3608.66    7.59
  -3  -1   3 3596.34   12.66
   3   1  -3 3574.23   12.10
  -3   1   3 3465.63   11.84
   3  -1  -3 3562.50   13.29
  -3   1   3 3578.61   12.44
  -3   1   2  187.14    5.03
   3   1  -2  196.52    5.38
   3  -1  -2  181.45    5.18
  -3   1   2  188.00    4.93
  -3  -1   2  186.11    5.15
   3   1  -2  181.28    5.05
  -3   1   2  189.63    5.05
  -3   1   2  188.84    5.12
  -3  -1   2  177.07    5.45
   3  -1  -2  180.87    5.30
   3   1  -1   91.47    3.51
  -3  -1   1   82.49    3.18
   3  -1  -1   86.51    3.32
  -3   1   1   96.61    3.13
  -3   1   1   91.25    3.10
  -3   1   1   94.49    3.12
  -3  -1   1   86.98    3.24
   3   1  -1   89.84    3.15
  -3  -1   1   71.05    3.79
   3  -1  -1   88.97    3.46
  -3   1   1   88.59    3.26
   3  -1   0 1300.60   35.55
   3   1   0 1311.92   35.69
  -3  -1   0 1320.65   35.60
  -3   1   0 1277.32   35.47
  -3   1   0 1274.89   35.46
   3  -1   0 1254.87   35.50
  -3   1   0 1244.75   35.46
   3   1   0 1287.10   35.35
  -3  -1   0 1264.76   35.73
  -3   1   0 1265.05   35.48
  -3   1  -1 1904.75   12.59
   3  -1   1 1859.85   12.78
  -3   1  -1 1898.45   12.85
  -3  -1  -1 1891.98   13.42
   3  -1   1 1851.59   12.87
  -3   1  -1 1844.26   12.44
  -3  -1  -1 1898.34   13.52
  -3   1  -2  134.02    4.36
  -3   1  -2  136.64    4.12
  -3  -1  -2  134.16    4.48
  -3   1  -2  141.78    4.23
   3  -1   2  132.58    4.14
  -3   1  -2  137.39    4.06
  -3   1  -2   79.96    4.04
  -3  -1  -2  130.19    4.55
   3   1   2  132.51    4.37
  -3   1  -3 1426.12   11.03
  -3  -1  -3 1417.73   11.29
  -3   1  -3 1391.17   10.51
  -3   1  -3 1382.03   11.20
   3  -1   3 1382.44   10.10
  -3   1  -3 1440.92   10.02
  -3  -1  -3 1386.71   11.20
  -3   1  -3 1377.29   10.19
   3  -1   4  210.24    3.09
  -3   1  -4  204.53    3.87
   3  -1   4  194.97    2.81
  -3  -1  -4  206.36    3.72
  -3   1  -4  179.31    2.79
   3  -1   5  298.90    8.78
  -3   1  -5  297.05    9.22
  -3  -1  -5  288.89    9.21
   3  -1   5  299.82    8.66
  -3  -1  -5  300.63    9.12
  -3   1  -5  294.84    8.65
   3   1   5  273.63    8.83
   3  -1   5  301.87    8.64
  -3   1  -6  631.43   12.79
  -3  -1  -6  617.26   12.91
   3  -1   6  625.78   12.43
  -3   1  -6  626.33   12.63
  -3   1  -6  632.62   13.06
  -3  -1  -6  610.09   13.01
   3  -1   6  651.58   12.27
  -3  -1  -6  640.07   12.84
  -3   1  -6  630.29   12.24
   3   1   6  644.96   12.61
   3  -1   6  643.50   12.18
  -3   1  -7    3.46    1.40
   3  -1   7    6.63    1.31
   3  -1   7    6.54    1.55
  -3   1  -7    1.90    1.95
  -3  -1  -7    7.80    2.19
  -3   1  -7    8.00    2.46
  -3  -1  -7    6.75    2.48
   3  -1   7   11.54    1.82
   3   1   7    5.76    1.68
  -3   1  -7    7.24    1.61
  -3  -1  -7    3.29    2.21
  -3  -1  -8  133.85    5.31
  -3   1  -8  131.94    5.06
  -3  -1  -8  140.57    5.42
   3   1   8  138.45    4.92
   3  -1   8  142.98    4.59
  -3   1  -8  146.49    4.80
  -3  -1  -8  146.34    5.31
   3   1   9  429.46   12.77
  -3   1  -9  402.40   12.48
  -3  -1  -9  398.90   12.69
  -3  -1  -9  410.43   12.83
  -3   1  -9  417.30   12.14
  -3  -1  -9  416.17   12.61
  -3   1 -10   -2.43    2.12
  -3  -1 -10    2.00    2.45
   3   1  10    0.84    2.34
  -3   1 -10    0.70    1.65
  -3  -1 -10    2.61    2.36
  -3   1 -11   69.12    3.85
  -3  -1 -11   77.84    4.13
   3   1  11   79.98    4.02
  -3   1 -11   71.72    3.18
  -3  -1 -11   73.49    3.96
  -3   1 -12    8.67    2.66
  -3  -1 -12   14.96    2.91
   3   1  12   10.85    2.70
  -3  -1 -12   13.17    2.60
  -3   1 -13  123.91    5.26
  -3  -1 -13  113.52    5.49
   3   1  13  120.46    5.30
  -3  -1 -13  119.67    5.25
  -3   1 -14   11.32    2.95
  -3  -1 -14    8.90    3.07
   3   1  14    2.24    2.77
  -3  -1 -14    4.12    2.70
  -3   1 -15    7.84    3.06
  -3  -1 -15   12.84    3.40
   3   1  15   12.37    2.95
  -3  -1 -15    8.30    2.89
  -3   1 -16    0.76    3.02
  -3  -1 -16    6.59    3.38
   3   1  16    4.65    2.82
  -3  -1 -16    2.37    2.77
  -3   1 -17    4.04    3.24
  -3  -1 -17    5.84    3.48
  -3  -1 -17    6.11    2.85
  -3   1 -18    2.78    3.24
  -3  -1 -18   -1.42    3.38
  -3  -1 -19    5.97    3.63
  -3   1 -19   -1.14    3.27
  -3   1 -20   -2.39    3.54
  -3  -1 -20    2.35    3.63
   3   2 -20   -1.27    3.12
   3  -2 -20    2.19    3.28
   3  -2 -20    2.74    3.42
   3  -2 -19    4.70    3.34
   3   2 -19   -1.21    3.04
  -3   2  19    2.01    3.30
   3  -2 -19   -1.85    3.39
   3  -2 -18   17.87    3.43
   3   2 -18   13.12    3.37
  -3   2  18   12.85    3.55
   3  -2 -18   15.43    3.42
   3  -2 -17   -1.41    3.04
   3   2 -17    3.93    3.04
  -3   2  17   -1.39    3.12
   3  -2 -17   -0.24    3.26
   3  -2 -16    1.11    2.89
   3   2 -16    5.16    2.94
  -3   2  16    1.99    3.12
   3  -2 -16   -0.23    3.10
   3  -2 -15   28.62    3.52
   3   2 -15   33.02    3.35
  -3   2  15   30.18    3.74
   3  -2 -15   38.10    3.79
   3  -2 -14    1.17    2.68
   3   2 -14    1.10    2.55
   3  -2 -14   -0.62    2.94
  -3   2  14    2.02    2.85
   3   2 -13  167.18    6.49
   3  -2 -13  178.54    6.74
   3   2 -13  162.37    6.27
   3  -2 -13  168.39    6.92
   3  -2 -12   25.36    2.97
   3   2 -12   28.39    2.78
   3  -2 -12   29.53    3.12
   3   2 -12   25.12    2.57
   3  -2 -11   99.86    4.63
   3   2 -11  108.12    4.62
   3   2 -11  100.59    4.34
   3  -2 -11   98.91    4.83
   3  -2 -10  147.35    5.77
   3   2 -10  147.02    5.64
   3   2 -10  154.95    5.58
   3  -2 -10  149.19    5.99
   3   2  -9    3.21    2.09
   3  -2  -9    0.40    2.14
  -3  -2   9    2.70    1.39
   3  -2  -9    4.66    2.33
   3  -2  -8  284.96    9.23
   3   2  -8  295.40    8.58
   3   2  -8  292.78    9.21
   3  -2  -8  285.21    9.48
  -3  -2   8  285.77    8.84
  -3   2   7  126.06    4.71
   3   2  -7  134.77    4.31
   3   2  -7  131.96    4.84
  -3  -2   7  126.16    4.54
   3  -2  -7  129.99    4.93
   3  -2  -7  134.13    4.73
  -3   2   7  132.40    5.04
  -3  -2   7  130.19    4.53
   3  -2  -7  124.34    5.07
  -3   2   6    5.14    1.18
   3   2  -6    5.06    1.48
  -3   2   6    5.06    1.75
   3   2  -6    2.46    1.90
   3  -2  -6    4.20    2.01
  -3  -2   6    4.36    1.49
  -3   2   6    4.46    2.14
   3   2  -6    6.54    1.81
   3  -2  -6    8.01    1.71
  -3  -2   6    1.75    1.51
   3  -2  -6    6.23    2.23
  -3   2   6    5.96    1.84
  -3   2   5  725.09   20.85
   3   2  -5  773.55   21.11
  -3   2   5  732.99   20.58
   3  -2  -5  750.01   21.02
  -3  -2   5  730.23   20.85
  -3  -2   5  756.57   21.14
  -3   2   5  708.87   21.12
   3  -2  -5  713.12   20.96
   3  -2  -5  721.81   21.19
  -3   2   5  744.96   21.02
  -3  -2   5  730.45   20.87
  -3  -2   4  117.35    4.01
   3   2  -4  110.42    4.25
  -3  -2   4  117.21    3.88
  -3   2   4  106.13    3.93
   3  -2  -4  113.24    4.12
   3   2  -4  118.46    4.09
  -3   2   4  109.32    4.30
  -3  -2   4  115.63    4.31
   3  -2  -4  113.93    4.44
  -3   2   4  110.55    4.13
   3   2  -3  497.62   14.54
  -3  -2   3  475.57   14.30
  -3  -2   3  501.75   14.22
   3  -2  -3  503.65   14.39
  -3   2   3  488.74   14.24
   3   2  -3  497.81   14.39
  -3   2   3  505.89   14.51
  -3   2   3  475.58   14.61
  -3  -2   3  568.83   14.78
   3  -2  -3  498.44   14.57
  -3   2   3  491.45   14.40
   3   2  -2 2779.81   73.70
  -3  -2   2 2717.81   73.56
  -3  -2   2 2648.72   73.45
   3  -2  -2 2631.69   73.47
  -3   2   2 2631.23   73.40
  -3   2   2 2740.14   73.59
   3   2  -2 2661.54   73.51
  -3   2   2 2628.83   73.63
  -3  -2   2 2741.65   73.78
   3  -2  -2 2658.77   73.65
  -3   2   2 2684.13   73.53
   3   2  -2 2499.11   73.66
   3  -2  -1  287.36    8.48
  -3   2   1  287.68    8.36
  -3  -2   1  284.26    8.58
   3   2  -1  303.18    8.77
  -3   2   1  294.20    8.64
  -3   2   1  279.19    8.66
   3   2  -1  294.54    8.80
   3  -2  -1  276.10    8.62
  -3   2   1  281.50    8.48
  -3  -2   1  283.14    8.84
  -3  -2   0  144.73    4.67
  -3   2   0  127.72    4.32
   3  -2   0  133.39    4.48
   3  -2   0  135.08    4.87
  -3   2   0  145.02    4.73
   3  -2   0  135.02    4.89
  -3   2   0  142.40    4.71
   3   2   0  177.42    4.98
   3  -2   0  131.26    4.60
  -3   2   0  146.31    4.47
  -3  -2   0  147.35    4.98
  -3   2  -1  122.77    3.92
   3  -2   1  116.38    3.98
  -3  -2  -1  124.08    4.20
  -3  -2  -1  127.04    4.45
   3  -2   1  118.78    4.45
  -3  -2  -1  127.44    3.77
  -3   2  -1  121.55    4.23
   3  -2   1  121.43    4.36
  -3  -2  -1  123.56    4.54
  -3   2  -1  120.71    3.94
   3   2   1  129.45    4.38
  -3   2  -2  215.93    6.69
  -3  -2  -2  239.70    7.21
  -3   2  -2  225.85    6.72
   3  -2   2  219.61    7.18
  -3   2  -2  234.72    6.97
  -3  -2  -2  225.68    6.65
   3  -2   2  222.81    7.10
  -3   2  -2  227.77    6.94
  -3  -2  -2  225.20    7.26
  -3   2  -2  226.59    6.66
   3   2   2  232.65    7.11
  -3   2  -3   79.05    2.69
  -3   2  -3   79.94    2.70
   3   2   3   89.33    3.15
  -3  -2  -3   85.60    3.40
  -3   2  -3   82.27    3.12
  -3  -2  -3   82.96    2.77
   3  -2   3   82.79    3.15
  -3  -2  -3   87.07    2.50
  -3   2  -3   80.82    2.96
  -3   2  -3   87.74    2.57
  -3  -2  -3   84.53    3.53
  -3   2  -4   16.60    1.23
   3   2   4   14.58    1.78
   3  -2   4   15.34    1.37
  -3   2  -4   17.54    2.18
   3  -2   4   16.34    1.84
  -3  -2  -4   16.12    1.06
  -3  -2  -4   14.80    2.36
   3   2   5  563.84   15.86
   3  -2   5  548.20   15.52
  -3   2  -5  546.35   15.58
  -3   2  -5  521.99   15.96
  -3  -2  -5  539.21   15.99
   3  -2   5  549.46   15.80
  -3  -2  -5  553.10   16.12
  -3   2  -5  542.38   15.31
   3   2   5  554.42   15.89
  -3   2  -6  112.16    3.67
  -3  -2  -6  114.20    3.99
   3   2   6  117.80    3.58
   3  -2   6  118.96    3.13
  -3   2  -6  109.17    3.30
  -3  -2  -6  111.35    3.91
   3  -2   6  113.07    3.60
   3  -2   6  120.87    3.55
   3   2   6  122.99    2.59
  -3  -2  -6  119.61    4.05
  -3   2  -6  115.22    2.77
   3   2   6  124.59    3.66
  -3  -2  -7    8.14    2.31
   3  -2   7   10.90    1.44
  -3   2  -7    6.18    1.80
  -3  -2  -7    8.68    2.34
   3  -2   7    9.18    1.83
  -3   2  -7    7.43    1.19
  -3  -2  -7   10.45    2.50
  -3  -2  -8  120.12    5.01
  -3   2  -8  121.27    4.51
  -3  -2  -8  122.98    5.04
  -3   2  -8  125.24    3.99
  -3  -2  -8  128.34    5.08
  -3   2  -9  149.54    5.37
  -3  -2  -9  155.55    5.83
  -3  -2  -9  148.70    5.82
  -3  -2  -9  145.90    5.83
  -3  -2 -10    6.75    2.47
  -3   2 -10    5.31    2.18
  -3  -2 -10    3.66    2.58
  -3  -2 -11    2.79    2.53
  -3   2 -11    3.02    2.17
  -3  -2 -11    6.30    2.66
  -3   2 -12    3.02    2.27
  -3  -2 -12    4.41    2.89
  -3  -2 -12    7.00    2.69
  -3   2 -13    9.32    2.67
  -3  -2 -13    4.54    3.02
   3   2  13    3.14    2.80
  -3  -2 -13    7.67    2.90
  -3   2 -14    1.70    2.53
  -3  -2 -14    0.80    3.25
   3   2  14   -0.55    2.80
  -3  -2 -14   -0.19    2.94
  -3  -2 -15   81.75    4.93
   3   2  15   75.80    4.47
  -3   2 -15   74.38    4.39
  -3  -2 -15   81.07    4.68
  -3   2 -16    1.25    2.82
  -3  -2 -16   -3.33    3.43
   3   2  16    1.77    2.71
  -3  -2 -16    0.20    2.95
  -3  -2 -17    1.41    3.47
  -3  -2 -17   -4.07    3.30
  -3  -2 -18   -0.25    3.52
  -3  -2 -18    6.90    3.11
  -3  -2 -19   -3.37    3.81
  -3  -2 -19    1.17    3.26
  -3  -2 -20    2.16    3.60
   3  -3 -20   -1.94    3.55
   3  -3 -20    2.91    3.64
   3  -3 -19    6.61    3.46
   3  -3 -19    7.01    3.61
   3  -3 -18    1.01    3.08
  -3   3  18   -0.99    3.28
   3  -3 -18   -1.89    3.44
   3  -3 -17    5.03    3.01
   3   3 -17    0.42    2.65
   3  -3 -17    2.07    3.24
  -3   3  17    1.91    3.19
   3  -3 -16    7.47    3.12
   3   3 -16    7.43    2.68
   3  -3 -16    6.67    3.24
   3  -3 -15   52.90    4.02
   3   3 -15   55.18    3.73
   3  -3 -15   57.32    4.37
   3  -3 -14   26.02    3.27
   3   3 -14   23.78    2.93
   3  -3 -14   21.22    3.42
   3  -3 -13    5.24    2.63
   3   3 -13    4.73    2.47
   3  -3 -13    3.14    2.95
   3   3 -12   87.57    4.21
   3  -3 -12   74.54    4.26
   3  -3 -12   76.67    4.59
   3   3 -11   10.05    2.38
   3  -3 -11    9.03    2.50
   3  -3 -11    8.57    2.78
   3  -3 -10    4.76    2.27
   3  -3 -10    1.75    2.62
   3  -3  -9  143.53    5.43
   3   3  -9  133.36    5.21
   3  -3  -9  143.34    5.71
   3   3  -8    0.89    1.71
  -3  -3   8    0.22    1.84
   3  -3  -8    0.12    2.05
   3   3  -8   -1.61    1.96
  -3   3   8   -3.07    2.42
   3  -3  -8   -0.76    2.35
   3   3  -7  151.24    5.23
   3   3  -7  143.03    4.99
  -3  -3   7  145.52    4.86
   3  -3  -7  136.99    5.16
  -3   3   7  138.76    5.57
  -3  -3   7  133.72    5.14
  -3  -3   7  143.18    4.85
   3  -3  -7  144.17    5.52
  -3  -3   6    0.87    1.99
   3   3  -6    3.20    1.77
  -3   3   6    1.39    1.63
  -3   3   6    0.59    1.58
   3   3  -6    2.66    1.83
   3  -3  -6    6.67    1.89
  -3  -3   6    1.71    1.33
  -3   3   6    0.41    2.24
   3  -3  -6    2.19    2.19
  -3  -3   6    4.81    1.41
  -3   3   5  104.03    3.71
   3   3  -5   97.27    3.93
  -3   3   5   93.94    3.74
   3  -3  -5   97.53    3.87
  -3  -3   5   94.02    3.60
   3   3  -5   99.58    3.93
  -3   3   5   97.69    4.38
  -3  -3   5  108.70    4.14
   3  -3  -5  102.53    4.30
  -3   3   4  673.60   19.46
  -3  -3   4  651.85   19.50
  -3   3   4  735.79   19.78
   3  -3  -4  675.76   19.58
   3   3  -4  715.34   19.77
  -3  -3   4  710.07   19.25
  -3   3   4  686.02   20.08
  -3  -3   4  698.74   19.80
   3  -3  -4  644.55   19.84
  -3   3   4  672.29   19.66
  -3  -3   3  130.64    4.40
  -3   3   3  138.29    4.30
  -3  -3   3  133.10    4.66
   3  -3  -3  128.58    4.41
   3   3  -3  135.88    4.70
  -3   3   3  135.50    4.66
  -3  -3   3  140.19    4.05
  -3   3   3  131.23    5.14
   3  -3  -3  129.25    4.81
  -3   3   3  127.92    4.57
   3   3  -3   89.46    4.50
  -3  -3   3  129.94    4.76
  -3   3   2  168.92    4.99
  -3  -3   2  165.15    5.23
   3  -3  -2  154.89    5.05
  -3  -3   2  163.17    5.36
   3   3  -2  175.41    5.50
  -3   3   2  163.97    5.44
  -3   3   2  159.67    5.49
   3   3  -2  122.33    5.42
   3  -3  -2  155.49    5.41
  -3  -3   2  167.71    5.58
  -3   3   2  164.13    5.28
  -3  -3   1  132.21    4.50
  -3   3   1  128.35    4.13
  -3  -3   1  131.30    4.67
   3  -3  -1  132.81    4.29
  -3   3   1  137.45    4.75
   3   3  -1  135.68    4.03
  -3   3   1  132.69    4.74
   3   3  -1  137.75    4.20
   3  -3  -1  124.58    4.96
   3   3  -1  150.94    4.80
   3  -3  -1  120.42    4.56
  -3   3   1  126.82    4.38
  -3  -3   1  141.64    4.87
   3  -3   0   31.61    1.73
  -3  -3   0   37.46    2.66
  -3  -3   0   36.21    2.36
  -3   3   0   37.13    1.61
  -3  -3   0   33.67    2.02
   3   3   0   32.67    2.29
   3   3   0   36.56    1.58
  -3  -3   0   35.87    2.38
  -3   3   0   40.62    2.37
   3  -3   0   32.05    2.66
  -3   3   0   36.72    1.85
   3   3   0   41.49    1.82
  -3   3   0   41.37    2.38
   3  -3   0   36.67    2.63
   3  -3   0   37.15    2.09
  -3   3   0   36.77    1.80
  -3   3  -1  939.76   25.51
  -3  -3  -1  917.98   25.92
  -3  -3  -1  932.36   26.04
   3  -3   1  921.94   26.25
  -3   3  -1  906.57   25.70
   3  -3   1  858.81   26.18
   3   3   1  930.32   25.70
  -3   3  -1  915.78   26.04
  -3  -3  -1  953.26   26.23
   3  -3   1  911.05   25.72
  -3   3  -1  921.19   25.64
   3   3   1  901.11   26.03
  -3   3  -2  131.21    4.17
  -3  -3  -2  140.13    4.92
  -3   3  -2  140.55    4.19
   3  -3   2  138.70    5.14
  -3   3  -2  139.90    4.57
   3  -3   2  133.62    5.07
  -3  -3  -2  141.87    4.46
  -3  -3  -2  140.36    4.60
  -3   3  -2  138.97    4.85
  -3  -3  -2  140.66    5.12
   3   3   2  132.03    4.81
  -3   3  -2  136.84    4.26
  -3   3  -3  724.30   20.28
   3   3   3  731.49   20.73
   3  -3   3  737.27   21.10
  -3   3  -3  719.62   20.66
  -3   3  -3  739.12   20.84
  -3  -3  -3  719.32   20.55
   3  -3   3  704.11   20.97
  -3  -3  -3  738.05   20.53
  -3  -3  -3  727.63   21.09
   3   3   3  731.19   20.86
  -3   3  -3  730.80   20.23
  -3   3  -4  540.36   15.46
   3   3   4  556.24   15.96
  -3   3  -4  555.71   15.46
  -3  -3  -4  548.15   15.63
   3  -3   4  550.93   16.21
  -3  -3  -4  547.71   15.77
  -3  -3  -4  542.98   16.29
  -3   3  -4  554.58   15.29
  -3   3  -4  547.38   15.31
  -3   3  -5  382.24   10.90
   3  -3   5  372.98   11.28
  -3  -3  -5  374.06   10.96
  -3  -3  -5  373.10   11.22
   3  -3   5  372.85   11.59
  -3  -3  -5  382.84   11.79
  -3   3  -5  384.41   10.58
  -3   3  -6  418.33   11.97
  -3  -3  -6  410.62   12.68
  -3  -3  -6  414.73   12.54
   3  -3   6  430.52   12.38
   3  -3   6  407.09   12.57
  -3  -3  -6  405.98   12.27
  -3  -3  -6  418.25   12.80
  -3   3  -7   85.54    3.35
  -3  -3  -7   88.81    4.19
  -3  -3  -7   93.63    4.04
   3  -3   7   88.61    3.96
  -3  -3  -7   99.82    4.44
  -3   3  -8  254.11    7.95
  -3  -3  -8  267.18    8.69
  -3  -3  -8  253.50    8.47
   3  -3   8  261.17    8.52
  -3  -3  -8  265.50    8.86
  -3   3  -9   16.59    1.96
  -3  -3  -9   16.31    2.75
  -3  -3  -9   17.30    2.63
   3  -3   9   14.46    2.40
  -3  -3  -9   18.31    3.11
  -3  -3 -10  223.30    8.09
  -3  -3 -10  235.24    8.33
  -3  -3 -11   34.64    3.40
  -3  -3 -11   29.54    3.55
  -3  -3 -12    4.10    2.96
  -3  -3 -12    1.16    3.03
  -3  -3 -13   30.48    3.74
  -3  -3 -13   27.61    3.65
  -3  -3 -14   22.91    3.68
  -3  -3 -14   17.61    3.54
  -3  -3 -15    1.33    3.31
  -3  -3 -15   -1.98    3.24
  -3  -3 -16   15.77    3.75
   3   3  16   20.67    3.12
  -3  -3 -16   14.10    3.42
  -3  -3 -17   -0.25    3.57
  -3  -3 -17   -1.66    3.21
  -3  -3 -18    0.51    3.60
  -3  -3 -18   -1.23    3.21
  -3  -3 -19    7.82    3.97
  -3  -3 -19    8.95    3.40
   3  -4 -19    5.09    3.35
   3  -4 -19    0.30    3.65
   3  -4 -18   -2.04    3.41
   3  -4 -18    0.86    3.38
   3  -4 -17   -4.13    3.23
   3  -4 -17    4.66    3.43
   3  -4 -16    3.45    2.87
   3  -4 -16    1.57    3.43
   3  -4 -15   23.66    3.44
   3  -4 -15   26.74    3.77
   3  -4 -14   14.68    3.06
   3  -4 -14   21.23    3.46
   3  -4 -13   40.64    3.57
   3  -4 -13   50.53    4.19
   3  -4 -12   84.76    4.40
   3  -4 -12   75.39    4.67
   3  -4 -11    2.31    2.55
   3  -4 -11    4.05    2.94
   3  -4 -10    7.75    2.46
   3   4 -10    8.57    2.01
  -3   4  10    6.77    2.96
   3  -4 -10    4.39    2.75
   3   4  -9   60.82    3.25
   3   4  -9   55.44    3.27
   3  -4  -9   61.51    3.41
  -3   4   9   56.49    3.93
   3  -4  -9   56.20    3.85
   3   4  -8   -0.36    2.05
   3  -4  -8    0.38    1.97
   3   4  -8    0.59    1.82
  -3   4   8   -0.89    2.71
   3  -4  -8    0.67    2.51
   3   4  -7    1.67    2.14
  -3  -4   7    0.63    1.86
   3   4  -7    1.30    1.80
   3  -4  -7   -1.15    1.89
  -3   4   7   -1.72    2.64
   3  -4  -7   -1.55    2.48
   3   4  -6 1026.28   28.71
  -3   4   6  973.87   28.71
   3   4  -6 1015.73   28.86
   3  -4  -6 1005.26   28.67
  -3   4   6  976.96   29.30
  -3  -4   6 1057.47   28.69
   3  -4  -6 1000.58   29.07
   3   4  -5  218.89    7.23
   3   4  -5  220.56    7.50
  -3   4   5  213.33    7.35
   3  -4  -5  223.21    7.13
  -3  -4   5  237.64    6.93
  -3   4   5  213.04    7.85
   3  -4  -5  211.42    7.53
  -3  -4   5  233.73    7.28
   3   4  -4    4.72    1.74
   3   4  -4    6.89    2.30
  -3  -4   4    4.23    1.88
  -3   4   4    6.26    2.21
  -3  -4   4    5.91    1.40
   3  -4  -4    5.28    1.53
  -3   4   4    5.92    2.61
   3  -4  -4    8.03    2.12
  -3   4   3  298.21    8.72
   3  -4  -3  276.80    7.95
   3   4  -3  283.43    8.23
  -3   4   3  275.34    8.89
  -3  -4   3  281.81    8.34
   3  -4  -3  274.19    8.41
  -3   4   3  272.58    8.16
  -3  -4   2  242.41    7.44
   3  -4  -2  237.20    7.23
  -3  -4   2  260.59    7.66
   3  -4  -2  232.52    8.15
  -3   4   2  234.96    8.27
   3   4  -2  246.67    7.75
  -3  -4   2  244.35    7.82
  -3   4   2  241.58    7.52
   3  -4  -2  240.39    7.73
  -3  -4   1  243.75    7.69
  -3  -4   1  258.43    7.90
   3  -4  -1  242.72    8.43
   3   4  -1  261.86    7.72
   3   4  -1  259.01    7.96
  -3  -4   1  257.40    8.16
   3  -4  -1  247.13    7.84
  -3   4   1  244.99    7.65
  -3  -4   0  118.45    4.13
  -3  -4   0  117.99    4.34
   3   4   0  120.60    4.15
   3  -4   0  111.80    4.82
  -3  -4   0  127.43    4.63
  -3  -4   0  114.25    4.61
   3  -4   0  120.70    4.17
  -3   4   0  114.82    3.96
   3   4   0  113.30    4.32
  -3  -4  -1    2.04    1.28
   3  -4   1    3.03    2.29
  -3  -4  -1    4.72    1.81
   3  -4   1    0.69    2.14
   3   4   1    2.59    1.57
  -3  -4  -1    0.61    1.78
   3  -4   1    2.72    1.33
  -3  -4  -1    0.83    2.17
   3  -4   2   42.21    2.98
   3  -4   2   41.06    3.07
  -3  -4  -2   46.75    2.57
   3   4   2   47.71    2.51
  -3  -4  -2   48.24    3.08
   3   4   3    6.41    1.60
   3  -4   3    2.62    2.25
   3  -4   3    5.81    2.30
  -3  -4  -3    3.86    1.63
  -3  -4  -3    2.61    1.41
  -3  -4  -3    4.20    2.46
   3  -4   4  295.67    9.38
  -3  -4  -4  284.86    8.70
   3  -4   4  273.24    9.28
  -3  -4  -4  285.46    8.71
  -3  -4  -4  276.45    9.28
   3  -4   5   25.39    2.80
  -3  -4  -5   22.33    2.46
   3  -4   5   23.71    2.76
  -3  -4  -5   25.84    2.05
  -3  -4  -5   27.57    2.03
  -3  -4  -5   30.68    3.01
  -3  -4  -6  139.20    5.44
  -3  -4  -6  137.83    5.17
   3  -4   6  135.19    5.51
  -3  -4  -6  147.72    5.80
  -3  -4  -7  105.05    4.75
  -3  -4  -7  110.45    4.48
   3  -4   7  110.23    4.86
  -3  -4  -7  122.61    5.24
  -3  -4  -8   58.42    3.70
  -3  -4  -8   61.40    3.36
   3  -4   8   69.57    3.79
  -3  -4  -8   59.16    4.03
  -3  -4  -9    5.18    2.51
  -3  -4  -9    3.67    2.33
   3  -4   9    5.47    2.53
  -3  -4  -9    9.13    3.04
  -3  -4 -10   15.17    3.08
   3  -4  10   18.67    2.96
  -3  -4 -10   20.72    3.47
  -3  -4 -11   11.91    3.11
   3  -4  11   15.97    2.87
  -3  -4 -11    8.67    3.40
  -3  -4 -12    5.10    3.08
   3  -4  12    2.99    2.69
  -3  -4 -12    3.45    3.27
  -3  -4 -13   24.55    3.74
  -3  -4 -13   37.86    3.98
  -3  -4 -14    3.30    3.56
  -3  -4 -14    1.39    3.41
  -3  -4 -15   21.36    3.88
  -3  -4 -15   22.49    3.89
  -3  -4 -16    1.93    3.46
  -3  -4 -16    2.50    3.39
  -3  -4 -17    3.30    3.68
  -3  -4 -17    0.26    3.40
  -3  -4 -18    2.12    3.73
  -3  -4 -18    2.69    3.66
   3  -5 -17   10.03    3.26
   3  -5 -17    4.91    3.61
   3  -5 -16   15.11    3.31
   3  -5 -16   15.31    3.82
   3  -5 -15    0.66    2.94
   3  -5 -15   -1.87    3.51
   3  -5 -14   -0.62    2.75
   3  -5 -14    0.51    3.29
   3  -5 -13    7.74    2.72
   3  -5 -13   16.55    3.35
   3  -5 -12   89.08    4.69
   3  -5 -12  103.71    5.36
   3  -5 -11    6.52    2.49
   3  -5 -11    3.07    2.92
   3  -5 -10    2.62    2.29
  -3   5  10    4.06    3.23
   3  -5 -10    1.67    2.98
   3   5  -9    1.37    2.66
  -3   5   9    4.29    3.09
   3  -5  -9   -3.33    2.98
   3   5  -8  228.71    7.93
  -3   5   8  230.52    8.45
   3  -5  -8  212.01    8.15
   3   5  -7   20.31    2.91
  -3   5   7   13.47    3.04
   3  -5  -7   20.76    2.95
   3   5  -6    2.14    2.45
  -3   5   6    2.38    2.37
  -3   5   6    2.33    2.73
   3  -5  -6    3.51    2.46
   3   5  -5    5.38    2.58
  -3   5   5    5.49    2.48
  -3   5   5    7.11    2.78
   3  -5  -5    7.02    2.34
  -3   5   4   13.02    2.69
  -3  -5   4   13.27    2.03
   3   5  -4   16.06    2.91
  -3   5   4   13.08    2.88
   3  -5  -4   12.47    2.38
  -3   5   3    2.84    2.45
  -3   5   3    6.78    2.79
   3  -5  -3    2.68    1.98
  -3  -5   3    3.80    1.99
  -3   5   2    8.89    2.74
  -3   5   2    7.47    2.75
   3  -5  -2    2.39    2.43
   3  -5  -2    8.09    1.95
  -3  -5   2   10.20    2.14
  -3  -5   1   54.84    3.34
   3  -5  -1   45.23    3.51
  -3  -5   1   54.50    3.18
  -3  -5   0   40.18    2.48
  -3  -5   0   48.84    2.99
   3  -5   0   39.60    3.14
  -3  -5   0   36.44    2.97
   3   5   1   61.17    3.08
   3  -5   1   51.50    3.65
  -3  -5  -1   63.86    3.38
  -3  -5  -1   69.30    3.63
   3  -5   2  186.13    6.93
   3   5   2  186.01    6.33
   3  -5   2  191.20    6.96
  -3  -5  -2  179.48    6.45
  -3  -5  -2  184.63    6.72
   3  -5   3  186.85    7.16
   3   5   3  192.99    6.69
   3  -5   3  207.65    7.38
  -3  -5  -3  189.52    6.65
  -3  -5  -3  206.17    7.15
   3  -5   4   -0.50    2.60
  -3  -5  -4    4.51    2.06
  -3  -5  -4    5.25    1.84
   3  -5   4    0.52    2.45
   3   5   4    5.70    2.17
  -3  -5  -4    3.81    2.74
  -3  -5  -5  293.32    9.80
   3  -5   5  316.17   10.29
   3  -5   5  296.38   10.24
  -3  -5  -5  318.14   10.33
   3  -5   6   14.13    2.89
  -3  -5  -6   12.89    2.58
   3  -5   6   15.23    2.80
  -3  -5  -6    6.87    3.08
   3  -5   7    9.57    2.85
  -3  -5  -7   11.80    2.63
   3  -5   7   13.36    2.77
  -3  -5  -7   17.00    3.28
   3  -5   8  101.35    4.93
  -3  -5  -8   85.21    4.49
   3  -5   8   95.95    4.86
  -3  -5  -8   89.97    5.11
  -3  -5  -9   29.15    3.38
   3  -5   9   27.51    3.38
  -3  -5  -9   27.98    3.80
  -3  -5 -10  213.28    8.23
   3  -5  10  227.10    8.42
  -3  -5 -10  237.49    8.68
  -3  -5 -11   -0.19    3.06
   3  -5  11    0.63    2.87
  -3  -5 -11    1.14    3.58
  -3  -5 -12   24.83    3.72
   3  -5  12   23.67    3.45
  -3  -5 -12   30.14    3.85
  -3  -5 -13    3.45    3.24
   3  -5  13   -1.12    2.96
  -3  -5 -13    1.95    3.47
  -3  -5 -14   -0.23    3.41
   3  -5  14    1.16    2.99
  -3  -5 -14    4.82    3.53
  -3  -5 -15   11.83    3.70
  -3  -5 -15    7.36    3.72
  -3  -5 -16   -2.24    3.75
  -3  -5 -16    0.81    3.52
  -3  -5 -17   10.69    3.91
  -3  -5 -17    9.82    3.86
   3  -6 -16    4.13    3.67
   3  -6 -15    0.28    3.44
   3  -6 -14   24.47    3.84
   3  -6 -13   21.33    3.86
   3  -6 -12   15.11    3.59
  -3   6  11   36.33    4.29
   3  -6 -11   30.82    3.95
  -3   6  10   -0.51    3.36
   3  -6 -10    0.22    3.09
   3   6  -9   39.69    3.75
  -3   6   9   36.87    4.11
   3  -6  -9   44.29    3.82
   3   6  -8   -1.30    2.89
  -3   6   8    4.27    3.23
   3  -6  -8   -0.60    2.73
   3   6  -7   10.79    2.96
  -3   6   7    7.64    3.18
   3  -6  -7    8.41    2.75
  -3   6   6   56.69    3.94
   3   6  -6   65.56    4.19
  -3   6   6   62.71    4.46
   3  -6  -6   59.31    3.88
   3   6  -5   25.54    3.48
  -3   6   5   33.84    3.37
  -3   6   5   30.97    3.70
   3  -6  -5   41.44    3.18
  -3   6   4    2.63    2.78
  -3   6   4   -0.87    3.04
  -3   6   3   62.87    4.06
  -3  -6   3   69.59    4.23
   3  -6  -3   52.75    4.05
  -3   6   3   67.31    4.43
  -3   6   2   13.49    3.23
   3  -6  -2   15.53    3.07
  -3  -6   2    9.69    2.75
  -3   6   2   10.68    3.03
  -3   6   1    9.21    3.16
  -3   6   1    8.94    3.07
  -3  -6   1   10.25    2.67
   3  -6  -1    8.90    2.90
  -3  -6   1    9.86    2.60
  -3   6   0   67.41    4.55
   3  -6   0   70.54    4.26
  -3  -6   0   73.73    3.97
  -3  -6   0   59.81    3.81
   3  -6   1   45.74    3.73
  -3  -6  -1   42.10    3.24
  -3  -6  -1   45.03    3.49
   3  -6   2    0.82    2.73
  -3  -6  -2    1.86    2.18
  -3  -6  -2   -1.61    2.64
   3  -6   3    8.96    2.92
   3  -6   3   12.52    3.03
  -3  -6  -3    5.42    2.16
  -3  -6  -3    7.48    2.93
   3  -6   4   32.01    3.44
   3  -6   4   36.39    3.59
  -3  -6  -4   40.01    3.63
   3  -6   5    0.40    2.78
   3  -6   5   -0.84    2.80
  -3  -6  -5    0.19    3.09
   3  -6   6   99.96    5.14
   3  -6   6   88.93    5.00
  -3  -6  -6   90.72    5.06
   3  -6   7   17.39    3.31
   3  -6   7   11.41    3.18
  -3  -6  -7   18.25    3.49
   3  -6   8    0.86    3.03
   3  -6   8    6.73    3.16
  -3  -6  -8    6.34    3.44
  -3  -6  -9    0.35    2.84
   3  -6   9    0.89    2.99
   3  -6   9    1.37    2.99
  -3  -6  -9   -1.60    3.47
   3  -6  10    0.46    3.03
  -3  -6 -10    4.34    3.01
   3  -6  10   -0.70    3.06
  -3  -6 -10   -6.67    3.72
   3  -6  11    1.40    3.03
  -3  -6 -11    2.20    2.99
   3  -6  11    1.68    3.07
  -3  -6 -11   -0.25    3.56
  -3  -6 -12    1.90    3.13
   3  -6  12   -1.97    3.25
  -3  -6 -12    0.77    3.61
  -3  -6 -13    7.75    3.40
   3  -6  13    6.57    3.41
  -3  -6 -13    9.02    3.81
  -3  -6 -14    8.09    3.48
   3  -6  14   12.52    3.52
  -3  -6 -14    6.32    3.90
  -3  -6 -15   -4.38    3.58
  -3  -6 -15    1.13    3.70
  -3  -6 -16   -2.80    3.70
  -3  -6 -16    1.46    3.73
   3  -7 -14   -2.01    3.69
   3  -7 -13    4.95    3.53
   3  -7 -12    2.63    3.40
  -3   7  11   12.52    4.08
   3  -7 -11   23.30    3.65
  -3   7  10    2.25    3.61
   3  -7 -10    6.72    3.29
  -3   7   9    6.79    3.58
   3  -7  -9   10.45    3.24
   3   7  -8    1.76    3.18
  -3   7   8   -4.27    3.53
   3  -7  -8   -2.57    2.94
   3   7  -7    6.16    3.28
  -3   7   7    8.92    3.79
  -3   7   6   -0.41    3.05
   3   7  -6    1.12    3.22
  -3  -7   6    2.97    3.26
  -3   7   6   -2.56    3.60
  -3   7   5    9.77    3.35
  -3   7   5   10.72    3.55
  -3  -7   5    9.79    3.37
  -3   7   4   39.55    3.94
  -3   7   4   45.00    4.29
  -3  -7   4   41.31    3.95
  -3   7   3   -2.54    3.14
  -3  -7   3    3.95    3.06
   3  -7  -3    1.65    3.04
  -3   7   3    0.99    3.40
  -3   7   2   -0.65    3.24
  -3  -7   2   -0.63    2.88
   3  -7  -2    1.17    3.08
  -3   7   2    3.68    3.26
  -3   7   1   33.03    3.93
   3  -7  -1   28.00    3.64
  -3  -7   1   28.41    3.42
  -3   7   1   26.66    3.84
  -3   7   0    6.11    3.30
  -3  -7   0    3.77    2.78
   3  -7   0    3.30    3.09
  -3   7  -1    2.70    3.78
   3  -7   1   -2.85    2.94
  -3  -7  -1    0.19    2.64
  -3   7  -2   45.51    4.45
   3  -7   2   41.85    4.07
  -3  -7  -2   46.65    3.40
  -3   7  -3    0.24    3.55
   3  -7   3    1.93    3.00
  -3  -7  -3   -1.52    2.98
   3  -7   4   -1.69    3.15
  -3  -7  -4   -1.19    3.07
   3  -7   5   50.94    4.08
   3  -7   5   46.62    4.21
  -3  -7  -5   45.55    4.15
   3  -7   6    1.83    3.23
   3  -7   6    6.93    3.29
  -3  -7  -6    8.96    3.69
   3  -7   7    1.40    3.13
   3  -7   7    1.01    3.24
  -3  -7  -7    2.06    3.32
   3  -7   8    6.41    3.12
   3  -7   8   12.63    3.55
  -3  -7  -8   11.47    3.69
   3  -7   9   20.53    3.69
   3  -7   9   14.19    3.69
  -3  -7  -9   15.42    3.99
   3  -7  10   20.22    3.78
   3  -7  10   24.94    3.90
  -3  -7 -10   31.83    4.20
   3  -7  11   30.36    4.07
   3  -7  11   21.83    3.94
  -3  -7 -11   29.94    4.21
   3  -7  12    2.12    3.32
   3  -7  12    7.22    3.57
  -3  -7 -12    2.20    3.68
   3  -7  13    3.00    3.31
   3  -7  13   -2.26    3.71
  -3  -7 -13    2.28    3.86
  -3  -8  10   10.33    3.84
  -3   8  10   -0.62    3.78
  -3  -8   9    2.43    3.67
  -3   8   9   -3.31    3.84
   3   8  -8    7.15    3.68
  -3   8   8    9.50    3.90
  -3  -8   8    9.45    3.70
   3   8  -7   -3.59    3.72
  -3  -8   7   -2.57    3.50
  -3   8   7    0.29    3.67
  -3   8   6   -3.45    3.81
  -3  -8   6   -0.28    3.26
  -3   8   5    4.84    3.58
  -3  -8   5   -0.27    3.36
  -3   8   5    2.25    3.51
  -3   8   4   -1.71    3.41
  -3  -8   4   -2.57    3.53
  -3   8   4    1.66    3.47
  -3   8   3    6.16    3.54
  -3  -8   3    7.48    3.27
   3  -8  -3    6.71    3.25
  -3   8   3    6.16    3.84
  -3   8   2    4.71    3.61
  -3  -8   2    6.33    3.27
   3  -8  -2   -1.07    3.46
  -3   8   2    6.67    3.74
  -3   8   1    4.55    3.69
  -3  -8   1    6.14    3.14
   3  -8  -1   -0.27    3.32
  -3   8   1    2.48    3.67
  -3   8   0   39.51    4.69
  -3  -8   0   36.15    3.73
   3  -8   0   35.88    4.17
  -3   8   0   46.64    4.49
  -3   8  -1    5.21    3.77
   3  -8   1    9.50    3.58
  -3   8  -2    0.53    3.81
   3  -8   2   -1.64    3.60
  -3   8  -3    0.28    3.83
   3  -8   3    0.55    3.45
  -3   8  -4   -0.29    4.02
   3  -8   4   22.78    3.92
  -3   8  -5   17.33    4.24
   3  -8   5   15.38    3.76
  -3   8  -6    2.00    3.98
   3  -8   6   -3.95    3.48
  -3  -8  -6   -0.47    3.55
   3  -8   7    6.15    3.38
   3  -8   7    3.13    3.45
  -3  -8  -7    2.46    3.66
   3  -8   8    2.61    3.33
   3  -8   8    1.45    3.51
  -3  -8  -8    1.53    3.57
   3  -8   9   -0.80    3.40
   3  -8   9    0.89    3.45
  -3  -8  -9   -1.85    3.70
   3  -8  10    4.90    3.48
   3  -8  10    6.30    3.79
  -3  -8 -10   -1.91    3.79
  -3  -9   5    0.29    3.64
  -3   9   5    2.50    3.87
  -3   9   4    4.75    3.72
  -3  -9   4    9.80    3.60
  -3   9   4    4.90    3.87
  -3   9   3    5.59    3.95
  -3  -9   3    2.25    3.46
  -3   9   3    7.70    3.83
  -3   9   2    2.26    3.92
  -3  -9   2    4.36    3.41
   3  -9  -2    3.90    3.64
  -3   9   2   -2.47    3.71
  -3   9   1    1.14    3.99
  -3  -9   1    2.65    3.34
   3  -9  -1   -1.20    3.54
  -3   9   1   -3.68    3.75
  -3   9   0    4.58    4.05
   3  -9   0    3.62    3.67
  -3   9   0   -2.14    3.69
  -3   9  -1    7.59    4.07
  -3   9  -1    7.23    3.82
   3  -9   1    8.53    3.71
  -3   9  -2    1.48    4.08
  -3   9  -2    3.92    3.83
   3  -9   2   -0.31    3.60
  -3   9  -3   -2.40    4.00
   3  -9   3    5.26    3.74
  -3   9  -4    4.27    4.18
   3  -9   4    2.50    3.94
  -3   9  -5   11.17    4.47
   3  -9   5    5.35    3.75
   4   0 -20   -1.39    3.41
   4   0 -19   -3.71    3.40
  -4   0  19    1.33    3.65
   4   0 -19   -0.97    3.09
   4   0 -18    5.56    3.19
  -4   0  18    3.57    3.60
   4   0 -18    1.64    3.06
   4   0 -17    0.48    3.15
  -4   0  17   -1.46    3.56
   4   0 -17   -3.36    3.02
   4   0 -16   13.68    3.10
  -4   0  16   10.70    3.54
   4   0 -16    8.57    3.04
   4   0 -15    2.16    2.82
  -4   0  15   -4.42    3.18
   4   0 -15   -0.82    2.80
   4   0 -14   86.29    4.76
  -4   0  14   89.91    5.17
   4   0 -14   90.65    4.81
   4   0 -13    0.95    2.66
  -4   0  13    2.99    3.08
   4   0 -13   -1.84    2.61
   4   0 -12  254.14    8.92
  -4   0  12  255.26    9.10
   4   0 -12  258.17    8.92
   4   0 -11   -0.84    2.34
  -4   0  11    2.99    2.70
   4   0 -11    1.32    2.40
   4   0 -10  156.21    6.05
  -4   0  10  149.71    6.19
   4   0 -10  171.33    6.18
   4   0  -9   -0.29    2.19
   4   0  -9    0.09    1.41
  -4   0   9    3.94    2.43
   4   0  -9    1.75    2.31
   4   0  -8  174.90    6.39
  -4   0   8  181.49    6.56
   4   0  -8  177.03    5.77
   4   0  -8  185.01    6.51
   4   0  -7    1.64    2.08
  -4   0   7    0.39    2.25
   4   0  -7   -0.51    1.35
   4   0  -7   -1.03    2.20
   4   0  -6   97.41    4.05
   4   0  -6   94.89    3.39
  -4   0   6   92.12    4.23
  -4   0   6   92.08    3.83
   4   0  -6  100.80    4.24
   4   0  -5   -0.32    1.97
   4   0  -5   -0.06    1.24
  -4   0   5   -1.37    1.61
   4   0  -5    2.50    2.07
   4   0  -4  610.62   17.15
  -4   0   4  594.74   16.90
   4   0  -4  574.86   16.35
  -4   0   4  584.26   16.56
   4   0  -4  592.38   16.55
   4   0  -3    0.52    1.13
   4   0  -3    1.91    1.96
  -4   0   3   -0.38    1.42
  -4   0   3    0.40    1.06
   4   0  -2  558.27   16.27
   4   0  -2  589.22   16.77
  -4   0   2  567.93   16.53
  -4   0   2  606.23   16.18
  -4   0   2  561.89   16.19
  -4   0   2  575.50   16.59
  -4   0   1    0.07    1.48
   4   0  -1   -0.12    1.51
   4   0  -1    1.32    1.82
  -4   0   1    0.09    2.08
   4   0   0 1004.14   19.91
  -4   0   0 1004.08   20.34
   4   0   0 1001.49   20.26
   4   0   0 1029.53   20.58
  -4   0  -1   -0.80    1.97
   4   0   1   -1.43    1.86
  -4   0  -1    0.29    1.52
   4   0   2  623.10    7.82
  -4   0  -2  626.49    7.55
  -4   0  -2  605.58    7.80
  -4   0  -2  609.80    6.46
  -4   0  -2  619.50    7.79
   4   0   3   -0.65    2.06
  -4   0  -3    1.23    1.76
   4   0   3    2.24    1.70
  -4   0  -3    1.05    1.86
  -4   0  -3    0.03    0.80
  -4   0  -4   71.67    3.17
   4   0   4   54.70    2.59
   4   0   4   67.74    3.34
   4   0   4   74.53    2.93
  -4   0  -4   57.46    3.00
   4   0   5    0.88    2.26
   4   0   5   -1.69    1.49
   4   0   5    2.51    1.32
  -4   0  -5   -1.50    2.30
  -4   0  -5   -1.40    1.92
   4   0   6 1650.38   46.17
   4   0   6 1653.29   45.85
  -4   0  -6 1625.90   46.22
   4   0   6 1656.00   45.21
  -4   0  -6 1632.62   45.87
   4   0   6 1618.49   45.75
   4   0   7    0.33    1.47
   4   0   7   -0.38    2.31
  -4   0  -7    1.21    2.54
  -4   0  -7   -0.29    1.97
   4   0   8  794.85   23.52
  -4   0  -8  812.00   23.42
  -4   0  -8  802.50   23.64
  -4   0  -8  795.59   23.15
   4   0   8  829.86   23.01
   4   0   9   -0.18    1.41
   4   0   9   -1.16    2.41
  -4   0  -9    0.13    2.33
  -4   0  -9   -2.19    2.71
  -4   0  -9    0.22    2.08
   4   0  10  392.51   12.58
  -4   0 -10  394.24   12.47
  -4   0 -10  408.67   12.83
  -4   0 -10  403.34   12.23
  -4   0 -11    4.48    2.55
   4   0  11   -1.14    2.68
  -4   0 -11   -0.25    2.12
  -4   0 -12  202.39    7.67
   4   0  12  214.12    7.79
  -4   0 -12  220.66    7.42
  -4   0 -13    1.59    2.96
   4   0  13   -3.80    2.84
  -4   0 -13    3.27    2.55
  -4   0 -14    2.07    3.07
   4   0  14    1.33    2.87
  -4   0 -15   -1.00    3.29
   4   0  15    1.39    3.01
  -4   0 -16  144.02    6.64
   4   0  16  143.24    6.49
  -4   0 -17    4.63    3.41
  -4   0 -18    8.60    3.47
  -4   0 -19   -1.71    3.50
  -4   0 -20   -2.79    3.76
   4   1 -20   12.20    3.38
   4  -1 -20    7.32    3.69
  -4   1  20   12.11    4.02
   4  -1 -20    7.26    3.46
   4   1 -19   -1.04    3.24
   4  -1 -19    5.93    3.24
  -4   1  19    3.98    3.65
   4  -1 -19   -0.26    3.43
   4   1 -18   -2.73    3.40
   4  -1 -18   -0.26    3.17
  -4   1  18   -2.05    3.51
   4  -1 -18    1.75    3.29
   4  -1 -17   -1.46    3.10
   4   1 -17    3.30    3.19
  -4   1  17    0.25    3.40
   4  -1 -17    4.79    3.18
   4   1 -17    1.48    2.75
   4   1 -16    2.68    2.91
   4  -1 -16    2.53    3.01
  -4   1  16    3.29    3.18
   4  -1 -16    4.81    3.13
   4   1 -16    5.27    2.84
   4   1 -15    4.02    2.89
   4  -1 -15    6.09    3.00
  -4   1  15    5.37    3.17
   4  -1 -15    5.45    2.96
   4   1 -15    7.93    2.95
   4   1 -14  170.92    6.88
   4  -1 -14  166.80    6.86
  -4  -1  14  164.05    7.09
  -4   1  14  173.25    7.15
   4  -1 -14  178.80    7.01
   4   1 -14  163.08    6.74
   4   1 -13    5.24    2.73
   4  -1 -13   13.35    2.84
  -4   1  13   12.45    3.15
  -4  -1  13   14.41    3.42
   4  -1 -13    8.85    2.84
   4   1 -13   12.43    2.86
   4  -1 -12    3.99    2.61
   4   1 -12    3.51    2.53
  -4   1  12    7.01    3.00
  -4  -1  12    2.26    3.01
   4  -1 -12   -1.30    2.79
   4   1 -12    2.32    2.45
   4   1 -11   23.49    2.83
   4  -1 -11   19.98    2.72
  -4  -1  11   20.31    3.05
  -4   1  11   28.21    3.12
   4  -1 -11   28.89    3.09
   4   1 -11   22.00    2.84
   4   1 -10   49.48    3.26
   4  -1 -10   44.07    3.16
  -4  -1  10   44.94    3.53
   4  -1 -10   44.37    3.40
   4   1 -10   42.16    3.18
   4   1  -9   43.19    3.12
   4  -1  -9   44.50    3.12
  -4  -1   9   46.93    3.44
   4  -1  -9   51.13    3.43
   4   1  -9   48.58    3.16
   4   1  -8  884.76   25.38
   4  -1  -8  879.17   25.38
  -4  -1   8  874.00   25.48
   4  -1  -8  878.22   24.95
   4  -1  -8  880.45   25.49
   4   1  -8  871.83   25.38
   4   1  -7   19.49    2.23
   4  -1  -7   19.81    2.39
  -4  -1   7   15.43    2.49
   4   1  -7   19.31    1.53
   4  -1  -7   20.61    1.85
   4  -1  -7   24.23    2.64
  -4   1   6   13.91    0.85
  -4   1   6   14.37    0.85
  -4   1   6   11.51    1.76
   4   1  -6    9.41    2.19
   4  -1  -6   14.54    2.25
  -4  -1   6   11.79    1.55
  -4  -1   6   10.03    2.43
  -4   1   6   11.07    1.97
   4   1  -6   12.34    1.29
   4  -1  -6   12.76    1.67
   4  -1  -6   10.25    2.40
  -4  -1   6   12.56    1.58
  -4   1   5   13.39    1.01
  -4  -1   5   15.06    1.10
   4  -1  -5   11.63    2.08
   4   1  -5   12.08    2.22
  -4  -1   5   17.73    1.63
  -4   1   5   13.47    1.76
   4  -1  -5   15.60    1.68
  -4  -1   5   15.54    2.47
  -4   1   5   12.32    1.80
   4   1  -5   14.80    1.17
   4  -1  -5   14.62    2.41
  -4  -1   5   -0.09    1.04
  -4   1   5   12.23    1.79
   4   1  -4  344.26    7.07
   4  -1  -4  328.93    6.82
  -4  -1   4  340.99    6.62
  -4   1   4  335.03    5.81
  -4   1   4  329.25    6.56
  -4  -1   4  329.37    6.90
  -4   1   4  326.38    6.48
   4   1  -4  348.06    5.72
   4  -1  -4  332.99    7.10
  -4   1   4  344.25    6.76
   4   1  -3   51.34    2.91
   4  -1  -3   55.24    2.85
  -4  -1   3   47.43    2.42
  -4   1   3   53.34    2.50
  -4   1   3   52.45    2.09
  -4   1   3   52.12    2.29
  -4  -1   3   51.72    2.81
  -4   1   3   49.93    2.39
  -4  -1   3   59.11    2.61
  -4   1   3   48.83    2.58
  -4  -1   3   48.39    3.19
   4  -1  -3   48.38    2.96
  -4  -1   2  249.63    7.61
  -4   1   2  234.98    7.47
  -4   1   2  251.63    7.29
   4   1  -2  261.28    7.88
   4  -1  -2  240.05    7.71
  -4   1   2  248.33    7.37
  -4  -1   2  247.99    7.59
  -4  -1   2  235.85    7.96
  -4   1   2  237.89    7.57
  -4   1   1  353.76   10.34
   4   1  -1  372.82   10.82
   4  -1  -1  355.02   10.64
  -4   1   1  348.85   10.43
  -4   1   1  362.21   10.35
  -4  -1   1  358.67   10.40
  -4  -1   1  333.25   11.00
  -4   1   1  351.73   10.49
   4  -1   0  103.11    3.93
  -4   1   0  100.65    3.63
  -4   1   0  101.41    3.64
   4   1   0  107.39    4.08
   4  -1   0   99.57    3.67
  -4  -1   0  103.59    3.53
  -4   1   0   99.93    3.55
  -4  -1   0  105.22    4.20
  -4   1   0  109.33    3.72
  -4   1  -1   12.03    1.52
   4   1   1    2.84    1.86
  -4   1  -1   11.72    1.41
  -4  -1  -1    6.74    2.05
   4  -1   1   11.71    1.81
  -4   1  -1    0.24    1.63
  -4  -1  -1   11.82    2.06
   4  -1   1   11.27    1.68
  -4  -1  -1   10.54    1.17
  -4   1  -1   10.76    1.36
  -4   1  -2  151.01    4.61
  -4   1  -2  134.55    4.36
  -4  -1  -2  145.97    4.85
  -4   1  -2  137.78    4.49
  -4   1  -2  142.69    4.22
   4   1   2  140.67    4.74
  -4  -1  -2  142.47    4.86
  -4   1  -3  120.55    4.15
  -4   1  -3  105.11    3.81
  -4  -1  -3  107.10    4.34
  -4   1  -3  112.61    4.02
   4  -1   3  108.39    3.72
  -4   1  -3  111.82    3.63
  -4  -1  -3  104.51    4.34
  -4   1  -3  106.42    3.86
  -4   1  -4   48.33    2.51
   4   1   4   14.67    1.69
  -4  -1  -4   43.09    2.68
  -4  -1  -4   48.70    2.72
  -4   1  -4   43.34    2.36
  -4   1  -4   45.42    2.84
   4  -1   4   43.49    1.89
  -4   1  -4   50.45    1.81
  -4   1  -4   47.54    2.10
  -4   1  -5  172.62    4.49
   4  -1   5  145.47    4.77
   4  -1   5  159.77    4.04
  -4   1  -5  160.88    4.83
   4  -1   5  163.77    3.77
  -4  -1  -5  159.38    4.61
  -4   1  -5  158.67    3.99
   4   1   5  159.97    4.20
   4  -1   6   13.27    2.45
   4   1   6   11.20    1.73
   4  -1   6   10.01    1.49
   4  -1   6   11.85    1.61
  -4   1  -6    8.68    2.57
   4  -1   6    8.41    1.34
  -4  -1  -6   13.60    2.57
  -4   1  -6   11.58    1.74
  -4  -1  -6   13.31    2.37
   4  -1   7  100.95    4.57
   4  -1   7  104.39    3.80
  -4   1  -7   96.65    4.11
  -4   1  -7   96.00    4.61
  -4  -1  -7   94.61    4.60
   4  -1   7  104.12    3.55
  -4  -1  -7  101.64    4.34
  -4   1  -7  100.92    3.82
   4  -1   7  105.81    3.65
   4   1   8  411.84   12.61
  -4   1  -8  410.60   12.31
  -4  -1  -8  402.32   12.52
  -4   1  -8  396.81   12.68
  -4  -1  -8  416.61   12.68
   4  -1   8  409.02   11.76
  -4   1  -8  394.92   11.93
  -4  -1  -8  398.05   12.37
   4   1   9   17.19    2.78
  -4   1  -9   13.06    2.26
  -4  -1  -9   12.24    2.60
  -4   1  -9    8.54    2.79
  -4  -1  -9   10.74    2.84
  -4   1  -9   15.48    1.96
  -4  -1  -9   12.28    2.44
   4   1  10   -0.64    2.59
  -4   1 -10    1.06    2.26
  -4  -1 -10   -5.42    2.45
  -4  -1 -10    4.33    2.88
  -4  -1 -10    2.84    2.45
  -4   1 -10   -2.21    1.81
  -4   1 -11   87.70    4.41
  -4  -1 -11   92.36    4.57
   4   1  11   94.72    4.68
  -4  -1 -11   94.08    4.45
  -4   1 -12   35.98    3.29
  -4  -1 -12   29.30    3.42
   4   1  12   37.70    3.44
  -4  -1 -12   32.80    3.15
  -4   1 -13   -2.31    2.83
  -4  -1 -13   -0.37    3.09
   4   1  13   -0.93    2.82
  -4  -1 -13    1.50    2.79
  -4  -1 -14   73.84    4.69
  -4   1 -14   77.27    4.52
   4   1  14   80.12    4.66
  -4  -1 -14   70.85    4.43
  -4   1 -15    7.08    3.17
  -4  -1 -15    1.06    3.36
   4   1  15    2.40    3.04
  -4  -1 -15   -0.54    2.84
  -4   1 -16   -3.14    3.27
  -4  -1 -16   -2.22    3.44
   4   1  16    5.39    3.02
  -4  -1 -16    1.13    2.84
  -4   1 -17    7.50    3.36
  -4  -1 -17    1.16    3.44
   4   1  17    8.38    3.14
  -4   1 -18    2.85    3.21
  -4  -1 -18    3.41    3.57
  -4   1 -19    0.23    3.38
  -4  -1 -19    4.59    3.68
  -4   1 -20    3.86    3.44
  -4  -1 -20    5.61    3.81
   4   2 -20    0.80    3.09
   4  -2 -20    1.71    3.47
  -4   2  20    1.96    3.62
   4  -2 -20    2.28    3.39
   4  -2 -19    0.81    3.28
   4   2 -19    5.59    3.25
  -4   2  19    2.43    3.62
   4  -2 -19    1.10    3.50
   4  -2 -18   11.14    3.44
   4   2 -18   13.85    3.39
  -4   2  18   15.10    3.91
   4  -2 -18   15.10    3.59
   4   2 -17   45.81    4.12
   4  -2 -17   44.57    4.07
  -4   2  17   45.85    4.45
   4  -2 -17   38.39    4.06
   4   2 -16   21.89    3.33
   4  -2 -16   27.30    3.65
  -4   2  16   27.52    3.76
   4  -2 -16   23.60    3.64
   4   2 -15    1.67    2.72
   4  -2 -15   -1.98    2.88
  -4   2  15   -0.23    3.14
   4  -2 -15    4.64    3.10
   4   2 -14   13.14    2.97
   4  -2 -14    6.23    2.87
   4  -2 -14    7.50    3.12
   4   2 -14    7.55    2.71
   4   2 -13    1.88    2.65
   4  -2 -13    1.95    2.63
   4   2 -13    1.67    2.49
   4  -2 -13    3.98    2.89
   4   2 -12   79.50    4.31
   4  -2 -12   78.71    4.32
   4  -2 -12   78.24    4.52
   4   2 -11   -1.97    2.38
   4  -2 -11   -1.71    2.44
   4  -2 -11   -3.74    2.75
   4  -2 -10   17.05    2.64
   4   2 -10   14.26    2.46
   4  -2 -10   19.16    2.91
   4   2  -9  317.52   10.40
   4  -2  -9  331.28   10.56
   4  -2  -9  337.25   10.79
   4   2  -8    1.33    2.10
   4  -2  -8    0.27    2.14
  -4   2   8   -0.13    2.19
   4  -2  -8   -0.62    2.46
   4   2  -7    5.13    2.19
   4  -2  -7    9.08    2.18
  -4   2   7    7.55    2.14
   4  -2  -7    8.02    2.38
  -4   2   6    9.04    1.16
   4  -2  -6    5.64    2.03
   4   2  -6   10.26    2.27
   4  -2  -6    8.20    1.65
  -4   2   6    6.16    2.14
   4  -2  -6   12.37    2.35
  -4  -2   6    9.57    1.59
   4   2  -5  257.44    8.28
  -4  -2   5  266.67    7.66
   4  -2  -5  262.70    8.20
  -4  -2   5  241.30    7.93
  -4   2   5  254.24    7.90
   4   2  -5  256.47    8.03
  -4   2   5  244.28    8.21
  -4  -2   5  249.58    7.96
   4  -2  -5  252.05    8.36
  -4  -2   5  265.57    8.37
   4   2  -4  432.50   12.12
  -4  -2   4  398.33   11.49
   4  -2  -4  384.97   11.80
  -4  -2   4  363.12   11.68
  -4   2   4  397.90   11.68
   4   2  -4  402.29   11.80
  -4   2   4  387.77   11.98
  -4  -2   4  434.16   12.23
   4  -2  -4  384.59   12.07
  -4   2   4  404.78   11.85
   4  -2  -3  783.82   21.93
  -4  -2   3  738.72   21.83
  -4  -2   3  753.80   21.63
  -4   2   3  762.48   21.73
   4   2  -3  794.59   22.13
  -4   2   3  778.80   21.82
   4   2  -3  759.70   21.82
  -4   2   3  741.03   22.01
  -4  -2   3  865.83   22.40
   4  -2  -3  751.48   22.07
  -4   2   3  763.33   21.85
   4   2  -2   12.68    2.08
  -4  -2   2   11.25    2.35
  -4   2   2   11.18    1.53
  -4  -2   2   12.35    1.58
  -4   2   2   11.09    1.41
   4  -2  -2    9.92    1.77
  -4   2   2   11.51    1.77
   4   2  -2   12.30    1.73
  -4   2   2   10.52    1.69
   4  -2  -2   11.04    2.11
   4   2  -1   24.37    2.31
  -4  -2   1   22.33    1.70
   4  -2  -1   23.11    1.95
  -4  -2   1   22.45    2.47
   4   2  -1   13.25    2.11
  -4   2   1   21.75    1.82
  -4   2   1   23.20    1.55
  -4   2   1   26.64    2.00
   4   2  -1   24.28    1.74
  -4   2   1   26.55    1.84
   4  -2  -1   27.13    2.24
   4  -2   0  752.14   19.46
  -4   2   0  730.09   19.28
   4  -2   0  713.64   19.62
   4   2   0  757.72   19.27
  -4   2   0  755.96   19.52
  -4   2   0  753.44   19.37
  -4  -2   0  745.59   19.84
  -4   2  -1   43.73    1.81
  -4  -2  -1   44.89    2.65
   4  -2   1   38.16    2.07
   4  -2   1   47.51    2.46
  -4  -2  -1   43.17    2.65
   4   2   1   43.43    1.71
  -4  -2  -1   49.26    1.39
  -4   2  -1   43.11    1.95
   4   2   1   53.35    2.50
  -4   2  -1   39.48    1.81
  -4   2  -2   37.01    2.32
  -4   2  -2   37.71    1.87
  -4  -2  -2   37.58    2.70
   4  -2   2   38.22    2.51
  -4   2  -2   36.25    1.98
  -4  -2  -2   40.70    2.60
   4   2   2   37.91    1.58
  -4  -2  -2   36.34    1.58
  -4   2  -2   36.54    1.89
   4  -2   2   33.15    2.27
  -4   2  -2   32.53    1.78
  -4   2  -3  696.89   19.08
  -4   2  -3  718.43   19.43
  -4  -2  -3  743.04   19.62
  -4   2  -3  710.84   19.12
  -4   2  -3  705.22   19.43
   4   2   3  755.78   18.72
   4  -2   3  728.51   19.33
  -4  -2  -3  774.24   18.76
  -4   2  -3  724.44   19.17
  -4  -2  -3  700.55   19.62
  -4   2  -3  745.45   19.01
  -4   2  -4   69.02    2.81
  -4   2  -4   78.36    3.37
  -4  -2  -4   70.90    3.61
  -4   2  -4   73.41    2.91
   4   2   4   73.12    3.20
  -4   2  -4   69.86    3.45
   4   2   4   72.95    2.29
  -4   2  -4   69.10    2.86
   4  -2   4   69.23    3.13
  -4  -2  -4   76.18    2.30
  -4  -2  -4   71.03    3.64
  -4   2  -4   75.56    2.85
  -4   2  -5 1233.04   35.22
   4  -2   5 1224.20   34.91
  -4  -2  -5 1273.64   35.33
  -4   2  -5 1255.11   34.64
   4  -2   6    8.77    1.42
  -4   2  -6    9.42    2.50
   4  -2   6   11.13    1.72
  -4  -2  -6   10.14    2.49
  -4  -2  -6    6.15    2.54
  -4   2  -6    9.93    1.25
   4  -2   7   -0.64    1.35
  -4   2  -7    0.18    1.73
  -4   2  -7    0.14    2.48
  -4  -2  -7    1.77    2.37
   4  -2   7    2.83    1.63
  -4   2  -7    0.71    1.24
  -4  -2  -7    2.16    2.36
  -4   2  -8   15.85    2.04
  -4  -2  -8   12.99    2.50
  -4  -2  -8   21.81    2.73
   4  -2   8   12.95    1.80
  -4  -2  -8   16.12    2.69
  -4   2  -9  569.00   16.35
  -4  -2  -9  538.80   16.75
  -4  -2  -9  543.43   16.79
   4  -2   9  564.67   16.23
  -4  -2  -9  544.53   16.74
  -4   2 -10    8.03    2.21
  -4  -2 -10    8.94    2.62
  -4  -2 -10   19.80    2.91
  -4  -2 -10   13.13    2.94
  -4  -2 -11    2.48    2.85
  -4   2 -11    1.69    2.30
  -4  -2 -11   -0.18    2.95
  -4  -2 -11    1.19    2.85
  -4   2 -12    0.42    2.48
  -4  -2 -12   -0.94    2.93
  -4  -2 -12   -2.88    2.94
  -4   2 -13   34.34    3.23
  -4  -2 -13   28.36    3.75
   4   2  13   34.23    3.65
  -4  -2 -13   28.55    3.65
  -4   2 -14   13.91    3.11
  -4  -2 -14    9.69    3.33
   4   2  14   16.18    3.32
  -4  -2 -14   11.87    3.44
  -4   2 -15    5.86    3.01
  -4  -2 -15    8.44    3.55
   4   2  15   10.35    3.27
  -4  -2 -15   11.65    3.24
  -4  -2 -16    0.23    3.48
   4   2  16   -2.39    3.25
  -4  -2 -16    0.21    3.15
  -4  -2 -17   39.43    4.30
   4   2  17   35.47    3.74
  -4  -2 -17   42.15    3.96
  -4  -2 -18   -3.06    3.82
  -4  -2 -18    1.82    3.33
  -4  -2 -19   -1.33    3.79
   4  -3 -19    0.55    3.36
  -4   3  19    0.28    3.67
   4  -3 -19   -3.50    3.60
   4   3 -18    1.20    2.94
   4  -3 -18   -2.09    3.21
  -4   3  18   -0.53    3.42
   4  -3 -18   -1.12    3.54
   4   3 -17    8.43    3.03
   4  -3 -17   11.68    3.41
   4  -3 -17   12.13    3.65
  -4   3  17    3.61    3.39
   4   3 -16   -1.30    2.91
   4  -3 -16    4.24    3.01
   4  -3 -16    1.03    3.26
   4   3 -15   84.52    4.71
   4  -3 -15   83.50    4.86
   4  -3 -15   88.24    5.28
   4   3 -14   20.69    3.00
   4  -3 -14   18.88    3.18
   4  -3 -14   20.66    3.53
   4   3 -13    1.07    2.53
   4  -3 -13    0.20    2.81
   4  -3 -13    3.35    3.05
   4   3 -12   15.92    2.70
   4  -3 -12   18.51    2.90
   4  -3 -12   11.62    3.22
   4   3 -11   90.56    4.36
   4  -3 -11   87.42    4.47
   4  -3 -11   87.65    4.84
   4  -3 -10   27.30    2.86
   4   3 -10   25.76    2.70
   4  -3 -10   27.82    3.18
   4   3  -9  283.69    8.96
   4  -3  -9  268.30    8.87
  -4   3   9  281.44    9.20
   4  -3  -9  247.14    9.08
  -4  -3   9  243.45    8.90
   4   3  -8  141.60    5.38
   4  -3  -8  131.78    5.30
  -4   3   8  136.67    5.50
  -4  -3   8  127.83    5.26
   4  -3  -8  132.34    5.59
   4   3  -7  183.36    6.39
   4  -3  -7  185.55    6.29
  -4   3   7  163.80    6.48
  -4  -3   7  176.61    6.38
   4  -3  -7  171.98    6.56
   4   3  -6    2.21    2.00
  -4   3   6    0.23    1.40
  -4  -3   6    1.36    2.25
   4  -3  -6    3.10    1.86
  -4   3   6   -1.44    2.38
   4  -3  -6    1.57    2.23
   4   3  -5   65.49    3.29
  -4   3   5   56.40    2.74
  -4   3   5   63.26    2.81
   4  -3  -5   57.24    3.00
  -4   3   5   52.06    3.46
  -4  -3   5   74.33    3.55
   4  -3  -5   60.67    3.33
  -4  -3   4   19.46    2.49
   4   3  -4   19.26    2.34
  -4  -3   4   19.37    1.95
  -4   3   4   22.85    1.71
   4  -3  -4   20.48    2.04
  -4  -3   4   19.92    1.66
  -4   3   4   24.15    2.64
   4  -3  -4   20.54    2.47
   4   3  -3  403.49   11.83
  -4  -3   3  376.59   11.49
   4  -3  -3  386.55   11.48
  -4  -3   3  381.62   11.46
  -4   3   3  387.19   11.31
   4   3  -3  383.30   11.54
  -4   3   3  381.52   11.99
   4  -3  -3  391.44   11.81
  -4   3   3  403.11   11.58
  -4  -3   3  378.74   11.85
  -4   3   2  570.06   15.99
  -4  -3   2  552.81   16.23
   4  -3  -2  568.53   16.17
   4   3  -2  609.73   16.55
  -4  -3   2  566.57   16.22
   4   3  -2  557.51   16.20
   4  -3  -2  568.81   16.42
   4   3  -2  477.75   16.26
  -4   3   2  575.99   16.23
  -4  -3   2  573.61   16.62
  -4  -3   1  304.08    9.09
   4  -3  -1  297.16    8.94
  -4  -3   1  298.20    9.11
  -4   3   1  296.41    8.76
   4  -3  -1  303.75    9.18
   4   3  -1  286.49    9.33
  -4  -3   1  296.63    9.45
  -4   3   1  299.13    8.95
  -4  -3   0   13.73    2.42
   4  -3   0   11.01    1.47
  -4  -3   0   12.48    1.62
   4  -3   0   14.92    2.22
  -4  -3   0   11.70    2.19
  -4   3   0   12.18    1.24
  -4   3   0   17.95    1.97
   4  -3   0   15.21    2.27
  -4   3   0   11.98    1.39
   4  -3   0   14.81    1.88
  -4  -3  -1  122.36    4.26
  -4   3  -1  109.38    3.76
   4  -3   1  113.92    4.66
  -4  -3  -1  120.55    4.57
  -4   3  -1  118.29    4.18
   4  -3   1  113.31    4.61
  -4   3  -1  123.91    4.37
  -4  -3  -1  125.64    4.77
  -4   3  -1  113.41    3.91
  -4   3  -2  297.72    8.71
  -4  -3  -2  297.97    9.11
  -4  -3  -2  316.63    9.45
  -4   3  -2  301.43    8.76
   4  -3   2  295.06    9.47
  -4   3  -2  293.40    9.05
   4  -3   2  287.84    9.36
  -4  -3  -2  294.74    8.69
  -4   3  -2  297.16    9.14
  -4  -3  -2  311.30    8.90
  -4  -3  -2  300.22    9.55
  -4   3  -2  287.53    8.73
  -4  -3  -3   77.71    3.38
  -4   3  -3   75.18    2.44
   4  -3   3   75.13    3.42
  -4   3  -3   75.04    2.89
  -4  -3  -3   72.84    2.43
   4  -3   3   74.02    3.24
  -4  -3  -3   76.71    2.41
  -4   3  -3   75.41    2.90
  -4  -3  -3   74.54    3.46
   4  -3   4  201.08    7.40
  -4   3  -4  213.11    7.12
  -4  -3  -4  210.82    6.74
   4  -3   4  200.94    7.21
  -4  -3  -4  218.73    6.56
  -4   3  -4  251.49    6.64
  -4  -3  -4  210.54    7.55
  -4   3  -5  296.05    9.12
  -4  -3  -5  281.31    8.63
   4  -3   5  280.58    9.06
  -4  -3  -5  288.23    9.44
  -4   3  -6    1.58    1.26
   4  -3   6    2.62    1.91
  -4  -3  -6    3.33    2.24
  -4  -3  -6    2.43    1.38
  -4  -3  -6    2.22    2.51
  -4   3  -7   12.72    1.62
  -4  -3  -7   12.20    2.48
  -4  -3  -7   16.97    2.58
   4  -3   7   12.86    2.13
  -4  -3  -7   16.12    2.79
  -4  -3  -8    3.60    2.52
  -4  -3  -8    4.47    2.41
   4  -3   8    6.55    2.03
  -4  -3  -8    2.14    2.72
  -4  -3  -9   27.46    3.03
  -4  -3  -9   29.47    3.02
   4  -3   9   31.41    2.63
  -4  -3  -9   27.37    3.29
  -4  -3 -10  101.45    5.08
  -4  -3 -10  100.00    4.93
   4  -3  10  104.16    4.49
  -4  -3 -10  107.87    5.12
  -4  -3 -11   34.12    3.55
  -4  -3 -11   38.42    3.47
  -4  -3 -11   42.90    3.81
  -4  -3 -12  141.63    6.51
  -4  -3 -12  156.55    6.52
  -4  -3 -13    1.46    3.19
  -4  -3 -13    0.43    3.44
  -4  -3 -14   18.80    3.76
  -4  -3 -14   23.65    3.80
  -4  -3 -15    4.66    3.44
  -4  -3 -15    5.00    3.42
  -4  -3 -16    0.24    3.57
   4   3  16    2.53    3.38
  -4  -3 -16    3.30    3.46
  -4  -3 -17    1.53    3.74
   4   3  17    3.77    3.19
  -4  -3 -17   -2.44    3.59
  -4  -3 -18    1.32    3.73
  -4  -3 -18   -2.77    3.56
  -4  -3 -19    4.15    3.90
  -4  -3 -19    7.52    3.65
   4  -4 -18   10.54    3.48
   4  -4 -18   14.51    3.87
   4  -4 -17    1.00    3.11
   4  -4 -17   -1.42    3.47
   4  -4 -16   14.93    3.30
   4  -4 -16   16.09    3.54
   4  -4 -15   -1.57    3.00
   4  -4 -15    2.35    3.33
   4  -4 -14    1.91    2.81
   4  -4 -14    3.49    3.21
   4  -4 -13   11.76    2.91
   4  -4 -13    7.12    3.27
   4   4 -12  109.36    4.83
   4  -4 -12  102.87    5.09
   4  -4 -12  105.06    5.47
   4   4 -11    0.33    2.22
   4  -4 -11   -0.52    2.47
   4  -4 -11   -0.21    2.99
   4   4 -10    0.46    2.19
   4  -4 -10   -1.79    2.41
  -4   4  10   -1.02    2.94
   4  -4 -10   -1.01    2.77
   4   4  -9    1.31    2.01
   4  -4  -9    0.75    2.34
  -4   4   9   -1.74    2.85
   4  -4  -9   -1.14    2.62
   4  -4  -8   99.61    4.46
   4   4  -8  103.79    4.50
  -4   4   8  102.89    5.06
  -4  -4   8  113.99    4.66
   4  -4  -8  105.77    4.96
  -4  -4   7   17.48    2.36
   4   4  -7   15.73    2.35
   4  -4  -7   14.12    2.19
  -4   4   7   16.69    2.92
   4  -4  -7   14.11    2.69
   4   4  -6   55.87    3.09
   4  -4  -6   48.11    2.84
  -4   4   6   48.83    2.85
  -4   4   6   49.07    3.60
   4  -4  -6   47.49    3.41
  -4  -4   6   50.03    3.09
   4   4  -5   36.71    2.68
  -4  -4   5   34.60    2.72
  -4   4   5   34.89    2.60
   4  -4  -5   35.28    2.42
  -4   4   5   32.83    3.14
   4  -4  -5   30.65    2.92
  -4   4   4    0.72    2.01
  -4  -4   4    0.50    2.08
   4   4  -4    0.71    1.87
   4  -4  -4   -0.72    1.56
  -4   4   4   -2.32    2.61
   4  -4  -4    0.13    2.12
   4   4  -3   30.70    2.38
  -4  -4   3   28.78    2.55
   4  -4  -3   29.71    2.01
  -4   4   3   27.29    3.02
   4  -4  -3   26.89    2.51
  -4  -4   2  151.96    5.27
   4  -4  -2  154.84    5.59
  -4  -4   2  156.01    5.79
  -4   4   2  165.78    5.32
  -4  -4   1  455.79   13.35
  -4  -4   1  437.02   13.07
  -4  -4   1  452.92   13.54
   4  -4  -1  434.56   13.17
  -4  -4   0   11.75    2.44
  -4  -4   0   11.49    2.20
   4  -4   0    7.93    2.33
   4  -4   0    9.69    1.76
  -4  -4  -1   20.16    2.33
   4  -4   1   16.82    2.62
  -4  -4  -1   16.92    2.00
  -4   4  -1   17.05    1.77
   4  -4   1   19.36    2.62
  -4  -4  -1   16.79    2.64
   4  -4   2   20.88    2.64
  -4  -4  -2   19.75    2.39
   4  -4   2   20.07    2.60
  -4   4  -2   16.44    1.78
  -4  -4  -2   16.34    1.81
  -4  -4  -2   17.46    2.70
   4  -4   3  568.33   17.37
   4  -4   3  565.64   17.35
  -4  -4  -3  588.78   16.73
  -4  -4  -3  585.17   17.40
   4  -4   4   83.31    4.16
   4  -4   4   78.28    4.09
  -4  -4  -4   82.92    4.33
   4  -4   5  224.14    8.11
   4  -4   5  233.73    7.94
  -4  -4  -5  233.37    8.19
   4  -4   6    4.48    2.54
   4  -4   6    1.81    2.24
  -4  -4  -6    1.94    2.19
  -4  -4  -6    0.34    2.71
  -4  -4  -7   34.07    3.05
  -4  -4  -7   32.87    2.90
   4  -4   7   35.87    2.99
  -4  -4  -7   29.56    3.32
  -4  -4  -8    3.85    2.57
  -4  -4  -8    5.45    2.45
   4  -4   8    1.91    2.39
  -4  -4  -8    3.37    3.01
  -4  -4  -9   14.63    3.05
  -4  -4  -9   13.35    2.76
   4  -4   9   13.35    2.70
  -4  -4  -9   19.11    3.31
  -4  -4 -10   15.66    3.20
  -4  -4 -10   16.37    2.92
   4  -4  10   16.21    2.83
  -4  -4 -10   16.44    3.55
  -4  -4 -11   -2.57    3.17
   4  -4  11   -2.26    2.44
  -4  -4 -11    1.52    3.34
  -4  -4 -12   -2.49    3.24
  -4  -4 -12    1.57    3.41
  -4  -4 -13   39.15    4.04
  -4  -4 -13   32.77    4.11
  -4  -4 -14    2.54    3.49
  -4  -4 -14    1.70    3.57
  -4  -4 -15    5.10    3.64
  -4  -4 -15   10.02    3.81
  -4  -4 -16    9.36    3.76
  -4  -4 -16   11.62    3.69
  -4  -4 -17    2.63    3.72
  -4  -4 -17    2.40    3.65
  -4  -4 -18    0.55    3.57
  -4  -4 -18   -0.27    3.61
   4  -5 -17    8.06    3.30
   4  -5 -17   11.98    3.76
   4  -5 -16    6.46    3.17
   4  -5 -16   -1.73    3.57
   4  -5 -15   27.86    3.62
   4  -5 -15   37.34    4.24
   4  -5 -14    6.84    2.83
   4  -5 -14    9.00    3.58
   4  -5 -13    2.21    2.76
   4  -5 -13    1.26    3.24
   4  -5 -12    6.25    3.19
  -4   5  11   94.52    5.41
   4  -5 -11   89.77    5.26
  -4   5  10    4.16    3.20
   4  -5 -10    0.22    3.05
  -4   5   9    3.53    2.99
   4  -5  -9    3.87    2.83
  -4   5   8   15.75    3.34
   4  -5  -8   17.83    3.16
  -4   5   7   -0.42    2.90
   4  -5  -7   -1.43    2.70
  -4   5   6    9.49    2.47
  -4   5   6   11.94    3.13
   4  -5  -6    7.19    2.54
  -4   5   5   83.58    4.23
  -4   5   5   85.53    4.84
   4  -5  -5   89.36    4.27
  -4  -5   5   89.48    4.09
  -4   5   4   54.89    3.56
  -4   5   4   46.54    3.79
   4  -5  -4   52.18    3.29
  -4  -5   4   49.64    3.20
  -4   5   3   57.62    3.76
  -4   5   3   65.08    4.16
  -4  -5   3   62.09    3.46
   4  -5  -3   60.98    3.38
  -4  -5   2    6.21    2.03
  -4   5   2    6.43    2.76
  -4  -5   2    7.40    2.34
  -4  -5   1   21.56    2.25
   4  -5  -1   25.41    2.97
  -4  -5   1   19.33    2.72
  -4  -5   0   52.12    3.04
   4  -5   0   45.35    3.54
  -4  -5   0   45.04    3.05
  -4  -5   0   49.65    3.32
  -4  -5  -1   23.63    2.40
  -4  -5  -1   25.22    2.39
   4  -5   1   20.52    2.97
  -4  -5  -1   33.12    3.04
   4  -5   2    7.96    2.65
   4  -5   2    5.37    2.56
  -4  -5  -2    6.04    1.80
  -4  -5  -2    6.33    2.76
   4  -5   3   12.93    2.78
   4  -5   3   11.12    2.68
  -4  -5  -3    7.32    2.88
   4  -5   4   57.79    3.98
   4  -5   4   55.35    3.76
  -4  -5  -4   61.54    4.02
   4  -5   5  127.72    5.71
   4  -5   5  128.15    5.60
  -4  -5  -5  128.38    5.70
   4  -5   6   42.74    3.60
  -4  -5  -6   37.53    3.24
   4  -5   6   35.92    3.30
  -4  -5  -6   45.67    3.85
   4  -5   7    5.53    2.76
  -4  -5  -7    8.16    2.65
   4  -5   7   11.24    2.88
  -4  -5  -7    6.19    3.31
  -4  -5  -8    1.93    2.74
   4  -5   8    0.41    2.80
   4  -5   8    4.60    2.70
  -4  -5  -8    3.35    3.25
   4  -5   9    1.27    2.87
  -4  -5  -9    0.55    3.01
   4  -5   9   -1.96    2.77
  -4  -5  -9    1.52    3.39
  -4  -5 -10   40.27    3.65
   4  -5  10   32.93    3.46
  -4  -5 -10   37.58    4.23
  -4  -5 -11   17.93    3.49
   4  -5  11   15.59    3.10
  -4  -5 -11   16.64    3.63
  -4  -5 -12   33.85    3.92
   4  -5  12   36.98    3.54
  -4  -5 -12   33.78    4.50
  -4  -5 -13    5.25    3.49
  -4  -5 -13    7.96    3.84
  -4  -5 -14   -1.20    3.44
  -4  -5 -14    0.53    3.74
  -4  -5 -15    0.25    3.52
  -4  -5 -15    0.27    3.66
  -4  -5 -16    0.78    3.71
  -4  -5 -16   -2.81    3.89
  -4  -5 -17    3.23    3.80
  -4  -5 -17    6.04    3.78
   4  -6 -15    2.04    3.60
   4  -6 -14    8.11    3.61
   4  -6 -13   -2.14    3.35
   4  -6 -12   -2.30    3.40
  -4   6  11    2.69    3.52
   4  -6 -11   -0.97    3.24
  -4   6  10    9.07    3.74
   4  -6 -10    5.73    3.13
  -4   6   9   18.43    3.70
   4  -6  -9   14.74    3.32
  -4   6   8   39.60    4.15
   4  -6  -8   43.16    3.75
  -4   6   7   16.11    3.53
   4  -6  -7   14.86    2.90
  -4   6   6    3.58    2.80
  -4   6   6   -1.63    3.32
   4  -6  -6    1.08    2.57
  -4   6   5   -0.52    2.79
  -4   6   5   -2.78    3.27
  -4   6   4   56.28    4.07
  -4   6   4   74.36    4.76
  -4   6   3    2.58    2.98
  -4   6   3    0.23    3.18
  -4   6   2    8.05    3.28
  -4  -6   2    0.73    2.67
  -4   6   2    4.87    2.96
  -4  -6   2    5.66    2.56
  -4   6   1   13.88    3.24
   4  -6  -1    8.46    3.09
  -4  -6   1    9.24    2.60
  -4  -6   1    8.90    2.80
  -4  -6   0    0.82    2.24
   4  -6   0    2.74    2.81
  -4  -6   0   -2.15    2.73
  -4  -6  -1    1.26    2.19
   4  -6   1    4.23    2.97
  -4  -6  -1    0.17    2.79
   4  -6   2  110.46    5.42
  -4  -6  -2  102.27    5.13
   4  -6   3   14.64    3.21
   4  -6   3   10.64    3.07
  -4  -6  -3   14.50    3.26
   4  -6   4    1.45    2.83
   4  -6   4    0.43    2.89
  -4  -6  -4    0.19    3.05
   4  -6   5  127.66    5.89
   4  -6   5  111.37    5.72
  -4  -6  -5  130.19    5.93
   4  -6   6    4.74    3.03
   4  -6   6    3.47    2.84
  -4  -6  -6    1.92    3.48
   4  -6   7   29.23    3.45
   4  -6   7   23.13    3.34
  -4  -6  -7   20.10    3.56
  -4  -6  -8   27.93    3.34
   4  -6   8   24.16    3.58
   4  -6   8   26.77    3.58
  -4  -6  -8   28.76    4.03
   4  -6   9    8.02    3.40
  -4  -6  -9   11.56    3.27
   4  -6   9    6.66    3.16
  -4  -6  -9   15.44    3.66
  -4  -6 -10    0.20    3.16
   4  -6  10    3.15    3.16
   4  -6  10    2.34    3.02
  -4  -6 -10   -0.25    3.63
  -4  -6 -11    3.60    3.26
   4  -6  11    3.24    3.25
   4  -6  11    1.92    3.18
  -4  -6 -11   10.91    3.88
  -4  -6 -12   -0.90    3.26
   4  -6  12    2.57    3.28
   4  -6  12    1.95    2.98
  -4  -6 -12    4.83    3.78
  -4  -6 -13    0.94    3.53
  -4  -6 -13   -1.10    3.82
  -4  -6 -14    5.16    3.57
  -4  -6 -14   -0.85    3.86
  -4  -6 -15   10.98    3.82
  -4  -6 -15   11.10    4.00
   4  -7 -13    1.97    3.60
  -4   7  12   13.48    4.10
   4  -7 -12    9.42    3.42
  -4   7  11    3.27    3.79
   4  -7 -11   17.71    3.62
  -4   7  10    0.58    3.64
   4  -7 -10    8.25    3.40
  -4   7   9    3.10    3.65
  -4   7   8    1.94    3.47
  -4   7   7   -2.72    3.55
  -4   7   6    2.39    3.56
  -4   7   5   22.15    3.59
  -4  -7   5   22.30    3.66
  -4   7   5   11.69    3.78
  -4   7   4   18.82    3.40
  -4   7   4   16.26    3.74
  -4  -7   4   22.84    3.48
  -4   7   3   17.37    3.57
  -4  -7   3   14.14    3.28
  -4   7   3   17.13    3.90
  -4   7   2   22.23    3.84
  -4  -7   2   19.77    3.31
   4  -7  -2   15.98    3.31
  -4   7   2   20.77    3.77
  -4   7   1   -4.32    3.61
  -4   7   1   -2.27    3.44
  -4  -7   1    1.41    2.67
   4  -7  -1   -2.20    3.16
  -4   7   0    0.96    3.53
  -4  -7   0    2.14    2.50
   4  -7   0    3.90    3.18
  -4   7  -1   13.54    3.84
   4  -7   1   13.96    3.43
   4  -7   2   15.26    3.35
  -4  -7  -2   17.53    3.41
   4  -7   3    0.25    3.19
  -4  -7  -3   -3.46    3.27
   4  -7   4   10.97    3.43
  -4  -7  -4    9.02    3.52
   4  -7   5    6.63    3.27
   4  -7   5    1.51    3.16
  -4  -7  -5    5.80    3.57
   4  -7   6   17.45    3.51
   4  -7   6   24.24    3.77
  -4  -7  -6   17.33    3.78
   4  -7   7    1.24    3.22
   4  -7   7    1.27    3.24
  -4  -7  -7   -0.72    3.66
   4  -7   8   13.07    3.49
   4  -7   8   18.75    3.54
  -4  -7  -8   13.31    3.84
   4  -7   9   -0.52    3.29
   4  -7   9   -1.31    3.29
  -4  -7  -9    0.52    3.77
   4  -7  10    6.40    3.60
   4  -7  10    0.80    3.42
  -4  -7 -10    0.81    3.66
   4  -7  11    7.66    3.51
   4  -7  11   -0.81    3.19
  -4  -7 -11    5.31    4.03
   4  -7  12   10.07    3.61
   4  -7  12    5.25    3.64
  -4  -7 -12    9.74    4.07
   4  -7  13    0.29    3.62
   4  -7  13   -5.06    3.78
  -4  -7 -13   -2.35    3.88
  -4  -8   9    3.68    3.84
  -4   8   9    1.54    3.89
  -4  -8   8    2.96    3.71
  -4   8   8    3.07    3.74
  -4   8   7    3.93    3.91
  -4  -8   7   -1.72    3.68
  -4   8   6    2.97    3.92
  -4  -8   6   -0.56    3.40
  -4   8   5    7.41    3.57
  -4  -8   5    6.42    3.35
  -4   8   5    6.11    3.84
  -4   8   4    5.82    3.39
  -4  -8   4    7.95    3.48
  -4   8   4    5.25    3.80
  -4   8   3    0.24    3.59
  -4  -8   3    6.16    3.13
  -4   8   3    3.21    3.67
  -4   8   2   14.29    3.93
  -4  -8   2    9.34    3.17
  -4   8   2    9.30    3.70
  -4   8   1   -1.02    3.56
   4  -8  -1   -5.27    3.77
  -4   8   1    0.29    3.58
  -4   8   0    1.83    3.73
  -4   8   0    0.57    3.62
   4  -8   0    1.11    3.39
  -4   8  -1   10.23    4.01
   4  -8   1    3.06    3.40
  -4   8  -2    5.79    4.10
   4  -8   2    6.71    3.55
  -4   8  -3    8.16    4.05
   4  -8   3   -0.84    3.57
  -4   8  -4    0.57    3.81
   4  -8   4   -1.99    3.54
   4  -8   5    7.15    3.57
   4  -8   6   -3.17    3.47
  -4  -8  -6   -4.24    3.65
   4  -8   7    4.59    3.48
   4  -8   7    3.48    3.39
  -4  -8  -7   -2.59    3.55
   4  -8   8    9.64    3.67
   4  -8   8    2.63    3.62
  -4  -8  -8    2.16    3.82
   4  -8   9   -1.12    3.55
   4  -8   9    1.47    3.53
  -4  -8  -9    0.83    3.86
  -4   9   3    6.12    3.91
  -4   9   3    9.00    4.11
  -4   9   2   -2.80    3.84
  -4   9   2   -2.57    4.01
  -4   9   1    2.85    3.85
   4  -9  -1    0.93    3.62
  -4   9   1    0.32    3.98
  -4   9   0    1.16    3.89
   4  -9   0   -1.24    3.59
  -4   9   0   -0.64    3.99
  -4   9  -1   -2.07    4.24
   4  -9   1    5.57    3.62
  -4   9  -1   -1.57    3.93
  -4   9  -2   -0.90    3.94
  -4   9  -2    2.20    3.80
   4  -9   2    5.00    3.86
   5   0 -20   -2.58    3.50
  -5   0  20    2.05    3.90
   5   0 -20   -0.27    3.35
   5   0 -19    0.83    3.39
  -5   0  19    1.97    3.86
   5   0 -19    2.08    3.39
   5   0 -18    0.26    3.27
  -5   0  18   -0.27    3.79
   5   0 -18   -1.00    3.25
   5   0 -17  177.83    7.30
  -5   0  17  134.96    7.27
   5   0 -17  151.57    7.00
   5   0 -16   -0.72    3.05
  -5   0  16   -0.25    3.49
   5   0 -16   -2.79    3.20
   5   0 -15   49.56    3.99
  -5   0  15   37.96    4.12
   5   0 -15   52.74    4.02
   5   0 -14   -1.52    3.00
  -5   0  14   -2.27    3.46
   5   0 -14   -0.64    3.00
   5   0 -13   26.06    3.25
  -5   0  13   23.67    3.61
   5   0 -13   27.48    3.36
   5   0 -12   -1.97    2.61
  -5   0  12    0.61    3.05
   5   0 -12   -0.97    2.73
   5   0 -11    5.02    2.54
  -5   0  11    6.89    3.00
   5   0 -11    9.79    2.79
   5   0 -10   -0.17    2.47
  -5   0  10   -1.79    2.58
   5   0 -10    1.05    2.56
   5   0  -9  372.70   11.91
  -5   0   9  367.87   11.99
   5   0  -9  381.44   12.02
   5   0  -8   -1.02    2.16
  -5   0   8    1.71    2.50
   5   0  -8    0.79    2.36
   5   0  -7   14.25    2.33
  -5   0   7   15.59    2.54
   5   0  -7   13.26    2.46
   5   0  -6    0.41    2.19
  -5   0   6   -0.80    2.29
   5   0  -5  228.69    7.73
   5   0  -4    0.05    1.15
   5   0  -4   -1.35    2.06
  -5   0   4    0.11    1.09
   5   0  -3 1763.18   47.78
  -5   0   3 1658.53   47.39
   5   0  -3 1674.24   47.09
  -5   0   3 1759.74   47.03
  -5   0   3 1672.79   47.04
  -5   0   3 1697.92   47.51
   5   0  -2   -0.78    1.48
   5   0  -2    0.69    2.02
  -5   0   2   -2.05    1.65
  -5   0   2    0.45    1.17
  -5   0   2    0.28    1.64
   5   0  -1   69.74    2.85
   5   0  -1   69.75    3.33
  -5   0   1   72.75    2.89
   5   0   0   -0.87    2.01
  -5   0   0   -0.52    1.57
   5   0   0   -1.34    1.84
  -5   0   0    2.19    2.26
   5   0   0   -1.20    1.24
   5   0   1    3.15    1.98
  -5   0  -1    1.06    1.54
  -5   0  -1    0.11    2.18
   5   0   1    0.46    1.25
   5   0   2   -1.22    2.05
  -5   0  -2   -1.17    1.57
  -5   0  -2   -0.53    2.01
   5   0   2    1.94    1.59
  -5   0  -2   -0.11    1.97
  -5   0  -2    0.45    0.99
   5   0   3   90.50    3.55
  -5   0  -3   90.41    3.11
  -5   0  -3   89.93    3.46
  -5   0  -3   90.85    2.30
  -5   0  -3   92.24    3.39
   5   0   4    0.96    2.13
  -5   0  -4    0.21    1.97
  -5   0  -4    0.46    1.62
   5   0   4    1.97    1.70
  -5   0  -4    0.19    0.80
  -5   0  -4   -0.34    2.01
  -5   0  -5    2.01    2.05
   5   0   5    1.41    2.32
  -5   0  -5   -1.82    2.00
   5   0   5    0.10    1.55
   5   0   6    2.06    2.30
   5   0   6    0.19    1.41
  -5   0  -6   -2.47    2.59
  -5   0  -6   -0.55    2.04
   5   0   7   -4.10    2.48
  -5   0  -7   -1.54    2.59
  -5   0  -7    1.47    2.03
   5   0   8   -0.31    2.54
  -5   0  -8   -0.98    2.57
  -5   0  -8    1.08    2.10
   5   0   9  114.62    5.07
  -5   0  -9  106.63    4.74
  -5   0  -9  110.75    5.13
  -5   0  -9  107.47    4.53
   5   0  10    2.43    2.62
  -5   0 -10    0.79    2.56
  -5   0 -10   -1.48    2.97
  -5   0 -10   -0.65    2.25
   5   0  11   73.97    4.27
  -5   0 -11   67.73    4.09
  -5   0 -11   73.98    4.52
  -5   0 -11   66.08    3.74
  -5   0 -12    3.02    2.91
   5   0  12    2.49    2.90
  -5   0 -12   -3.60    2.55
  -5   0 -13   25.74    3.46
   5   0  13   27.77    3.56
  -5   0 -14   -3.75    3.10
   5   0  14    1.05    3.14
  -5   0 -15    9.02    3.33
   5   0  15   10.97    3.24
  -5   0 -16   -0.66    3.47
   5   0  16    1.38    3.23
  -5   0 -17   16.61    3.87
  -5   0 -18   -0.72    3.59
  -5   0 -19   -1.00    3.63
   5   1 -20    6.27    3.40
   5  -1 -20    7.00    3.62
  -5   1  20    2.05    3.96
   5  -1 -20    6.52    3.70
   5  -1 -19   -3.08    3.55
   5   1 -19    2.19    3.38
  -5   1  19    2.83    3.74
   5  -1 -19   -2.46    3.59
   5   1 -18   15.07    3.49
   5  -1 -18   21.16    3.75
  -5   1  18   10.43    3.84
   5  -1 -18   20.32    3.70
   5  -1 -17   39.11    3.96
   5   1 -17   26.79    3.84
  -5   1  17   30.53    4.28
   5  -1 -17   33.44    4.10
   5   1 -17   32.56    3.68
   5   1 -16    3.37    3.07
   5  -1 -16    5.84    3.23
  -5   1  16    4.28    3.54
   5  -1 -16    4.38    3.21
   5   1 -16    3.11    3.02
   5   1 -15   12.17    3.24
   5  -1 -15   10.16    3.27
  -5   1  15   16.12    3.61
  -5  -1  15   18.65    3.73
   5  -1 -15   14.91    3.30
   5   1 -15   13.01    3.12
   5   1 -14   80.57    4.83
   5  -1 -14   74.64    4.69
  -5   1  14   88.90    5.10
  -5  -1  14   79.22    5.09
   5   1 -14   78.15    4.63
   5  -1 -14   86.10    4.90
   5   1 -13    2.06    2.73
   5  -1 -13    4.12    2.85
  -5   1  13    3.26    3.06
  -5  -1  13    8.81    3.48
   5  -1 -13    8.93    3.18
   5   1 -13    6.90    2.92
   5   1 -12   45.89    3.65
   5  -1 -12   47.60    3.73
  -5   1  12   42.87    3.84
  -5  -1  12   49.16    3.93
   5  -1 -12   45.28    3.78
   5   1 -12   47.97    3.66
   5   1 -11  103.63    4.99
   5  -1 -11  109.23    5.06
  -5  -1  11   95.65    5.08
  -5   1  11  107.12    5.24
   5   1 -11  107.41    5.00
   5  -1 -11  106.66    5.11
   5   1 -10   87.87    4.39
   5  -1 -10   87.43    4.46
  -5  -1  10   96.44    4.73
   5   1 -10   94.13    4.53
   5  -1 -10   80.49    4.53
   5   1  -9   45.15    3.23
   5  -1  -9   48.31    3.31
  -5  -1   9   47.92    3.58
   5  -1  -9   51.42    3.57
   5   1  -8  171.54    6.39
   5  -1  -8  171.13    6.34
  -5  -1   8  161.94    6.35
   5  -1  -8  170.17    6.49
   5   1  -7  288.67    9.38
   5  -1  -7  280.46    9.19
  -5  -1   7  289.38    9.40
   5  -1  -7  274.91    8.68
   5  -1  -7  291.73    9.47
   5  -1  -6    8.76    2.19
   5   1  -6   13.28    2.32
  -5  -1   6    9.43    2.35
  -5   1   6    9.27    1.72
   5  -1  -6    7.25    2.55
   5  -1  -5   21.83    2.53
   5   1  -5   24.52    2.49
  -5  -1   5   23.24    2.63
  -5   1   5   25.74    1.93
   5  -1  -5   25.83    2.80
   5   1  -4    5.07    2.14
  -5   1   4    2.96    1.27
   5  -1  -4    0.48    2.13
  -5  -1   4    2.52    2.11
  -5   1   4    1.66    1.44
   5  -1  -4   -1.68    2.29
  -5   1   3  516.10   14.61
   5   1  -3  556.39   15.43
   5  -1  -3  525.13   15.24
  -5   1   3  499.09   14.95
  -5   1   3  529.13   14.75
  -5  -1   3  523.96   15.12
  -5   1   3  500.74   14.86
  -5   1   3  494.72   15.00
  -5  -1   3  469.04   15.45
  -5   1   2  277.26    8.39
   5   1  -2  294.39    9.12
   5  -1  -2  286.77    8.95
  -5   1   2  259.45    8.51
  -5   1   2  302.04    8.47
  -5  -1   2  291.12    8.72
  -5  -1   2  282.07    7.89
  -5  -1   2  250.42    9.33
  -5   1   2  283.55    8.71
   5   1  -1   18.93    2.45
  -5   1   1   14.16    1.69
  -5  -1   1   11.61    2.62
   5  -1  -1   15.22    2.17
  -5   1   1   14.61    1.73
  -5  -1   1   16.50    1.84
  -5   1   1   19.23    1.83
   5  -1   0    1.32    1.95
  -5   1   0    1.83    1.42
  -5  -1   0    3.15    2.36
   5   1   0    3.80    2.03
  -5   1   0    0.22    2.03
   5   1   0    2.33    0.83
  -5   1   0    2.95    1.47
   5  -1   0    3.50    1.65
  -5  -1   0    3.55    1.44
  -5   1   0    3.04    1.21
  -5   1   0    2.12    1.56
  -5   1  -1  177.65    4.29
  -5   1  -1  155.54    4.17
  -5   1  -1    3.45    3.63
   5   1   1    4.78    3.42
  -5  -1  -1  191.26    4.98
   5  -1   1  173.42    4.25
  -5  -1  -1  179.56    3.81
  -5   1  -1  169.62    3.99
  -5  -1  -1  171.92    4.92
  -5   1  -2   17.84    1.68
  -5   1  -2   17.39    1.91
  -5  -1  -2   15.58    2.43
  -5   1  -2    9.25    2.16
   5   1   2    0.72    1.37
  -5   1  -2   16.68    1.48
  -5  -1  -2   16.01    1.20
   5  -1   2   16.27    1.92
  -5  -1  -2   18.05    2.34
  -5   1  -2   18.46    1.99
  -5   1  -3   24.64    2.04
  -5   1  -3   26.00    1.77
  -5  -1  -3   27.86    2.46
  -5   1  -3   24.22    2.08
  -5   1  -3   29.50    2.28
  -5  -1  -3   28.31    2.46
  -5   1  -3   26.69    1.49
   5  -1   4   39.92    3.02
  -5  -1  -4   38.29    2.87
  -5   1  -4   41.76    2.26
  -5   1  -4   38.75    2.65
  -5  -1  -4   42.44    2.92
  -5   1  -4   44.52    1.95
  -5   1  -4   44.45    2.51
   5  -1   5   62.01    3.31
  -5  -1  -5   53.67    3.08
  -5   1  -5   56.42    2.83
  -5   1  -5   52.98    3.28
   5  -1   5   57.38    2.08
  -5   1  -5   58.64    2.57
  -5  -1  -5   58.08    3.05
   5  -1   6  125.62    4.48
  -5   1  -6  131.71    4.41
  -5  -1  -6  134.48    4.50
   5  -1   6  129.29    3.07
  -5  -1  -6  129.25    4.23
  -5   1  -6  128.57    3.63
   5   1   7   77.30    4.23
   5  -1   7   81.07    4.22
  -5   1  -7   82.05    4.25
  -5  -1  -7   81.32    4.30
  -5  -1  -7   82.58    4.01
  -5   1  -7   85.44    3.52
   5  -1   8    1.93    2.60
   5   1   8    0.48    2.55
  -5   1  -8    0.77    2.12
  -5   1  -8   -3.76    2.77
  -5  -1  -8    1.48    2.66
  -5  -1  -8   -1.93    2.29
  -5   1  -8    2.08    1.85
   5   1   9    6.63    2.78
  -5   1  -9   10.40    2.38
  -5  -1  -9    9.45    2.53
  -5   1  -9    4.36    2.82
  -5  -1  -9    8.38    2.85
  -5  -1  -9    5.15    2.38
  -5   1  -9    6.95    1.93
   5   1  10   -0.72    2.69
  -5   1 -10    1.61    2.33
  -5  -1 -10    1.02    2.62
  -5   1 -10   -2.24    3.06
  -5  -1 -10   -2.40    2.93
  -5  -1 -10   -1.51    2.50
   5   1  11    8.66    3.03
  -5   1 -11   16.29    2.81
  -5  -1 -11   13.45    2.94
  -5  -1 -11   14.08    3.25
  -5  -1 -11   17.03    2.95
   5   1  12   26.25    3.53
  -5   1 -12   24.27    3.11
  -5  -1 -12   22.38    3.43
  -5  -1 -12   24.08    3.77
  -5  -1 -12   29.50    3.33
  -5   1 -13  263.25    9.63
  -5  -1 -13  291.89   10.04
   5   1  13  275.88    9.91
  -5  -1 -13  287.25    9.78
  -5   1 -14   15.43    3.33
  -5  -1 -14   17.00    3.56
   5   1  14   14.27    3.46
  -5  -1 -14   11.21    3.17
  -5   1 -15   43.26    4.03
  -5  -1 -15   38.34    4.12
   5   1  15   39.50    4.00
  -5  -1 -15   48.18    3.93
  -5  -1 -16   11.92    3.64
  -5   1 -16   11.56    3.36
   5   1  16    7.99    3.44
  -5   1 -17   -4.32    3.29
   5   1  17   -0.47    3.29
  -5   1 -18    0.45    3.26
  -5  -1 -18   -0.25    3.61
   5   1  18    2.44    3.39
  -5   1 -19   11.36    3.71
  -5  -1 -19   18.91    4.05
   5   2 -19    0.54    3.35
   5  -2 -19   -0.28    3.40
  -5   2  19    6.04    3.77
   5  -2 -19    0.58    3.51
   5  -2 -18   10.84    3.52
   5   2 -18   15.28    3.62
  -5   2  18   14.16    3.89
   5  -2 -18   16.40    3.91
   5   2 -17   21.57    3.67
   5  -2 -17   31.27    4.01
  -5   2  17   29.35    4.08
   5  -2 -17   26.23    3.93
   5   2 -16   32.46    3.78
   5  -2 -16   33.45    3.93
  -5   2  16   36.97    4.22
   5  -2 -16   38.52    4.20
   5  -2 -15    0.70    2.95
   5   2 -15    4.45    3.03
  -5   2  15    2.96    3.30
   5  -2 -15    2.46    3.24
   5   2 -14   22.03    3.22
   5  -2 -14   19.02    3.29
   5  -2 -14   28.45    3.52
   5   2 -13   18.14    2.94
   5  -2 -13   13.14    3.09
   5  -2 -13   17.02    3.29
   5   2 -12   39.52    3.39
   5  -2 -12   43.68    3.59
   5  -2 -12   51.78    3.87
   5   2 -11  148.51    6.11
   5  -2 -11  150.63    6.15
   5  -2 -11  148.94    6.42
   5   2 -10    0.51    2.38
   5  -2 -10   -0.52    2.46
   5  -2 -10    0.77    2.61
   5   2  -9   81.34    4.15
   5  -2  -9   66.15    3.99
   5  -2  -9   80.43    4.29
   5  -2  -8   56.61    3.42
   5   2  -8   51.19    3.43
  -5   2   8   56.25    3.31
   5  -2  -8   53.02    3.58
   5   2  -7   77.78    4.00
   5  -2  -7   85.56    3.94
  -5   2   7   75.50    3.78
   5  -2  -7   79.03    4.12
   5   2  -6   12.51    2.37
  -5  -2   6   17.59    2.59
   5  -2  -6    9.88    2.12
  -5   2   6    8.85    2.12
   5  -2  -6   11.30    2.54
   5   2  -5  288.85    9.20
   5  -2  -5  278.42    9.00
  -5   2   5  275.62    8.91
   5  -2  -5  279.76    9.23
  -5  -2   5  281.38    9.27
   5   2  -4   86.77    4.05
   5  -2  -4   83.57    3.86
  -5  -2   4   84.07    3.13
  -5   2   4   86.89    3.45
  -5   2   4   86.71    3.33
   5   2  -4   86.68    3.49
  -5   2   4   78.94    3.69
  -5  -2   4   89.74    4.38
   5  -2  -4   84.20    4.02
   5   2  -3 1877.11   50.53
   5  -2  -3 1788.35   50.26
  -5   2   3 1788.08   50.02
  -5   2   3 1741.45   49.83
  -5   2   3 1840.18   50.05
   5   2  -3 1823.85   50.05
  -5   2   3 1681.41   50.20
  -5  -2   3 1970.70   50.79
   5  -2  -3 1778.61   50.41
  -5   2   2   24.72    1.88
   5   2  -2   28.59    2.59
   5  -2  -2   21.85    2.27
  -5  -2   2   25.30    2.88
  -5   2   2   24.58    1.83
  -5   2   2   25.77    1.77
  -5   2   2   23.41    2.02
  -5   2   2   26.01    2.06
   5   2  -2   21.19    1.86
   5  -2  -2   27.20    2.54
   5  -2  -1   10.12    1.94
  -5   2   1   12.67    1.68
  -5  -2   1   10.24    2.52
   5   2  -1    9.04    2.20
  -5   2   1    9.25    1.47
  -5   2   1    8.18    1.35
  -5   2   1    9.88    1.61
  -5   2   1   11.73    1.66
   5   2  -1   13.29    1.60
   5  -2   0  218.09    7.02
  -5   2   0  210.72    6.71
  -5   2   0  219.49    6.87
   5  -2   0  208.77    7.05
  -5   2   0  212.45    6.84
   5   2   0  233.10    6.65
  -5   2   0  210.01    6.78
  -5  -2   0  212.03    7.46
  -5   2  -1  170.27    5.53
   5  -2   1  170.14    5.76
  -5   2  -1  172.43    5.67
   5  -2   1  158.90    5.85
  -5  -2  -1  169.56    6.13
  -5   2  -1  171.21    5.56
  -5   2  -1  176.13    5.53
  -5  -2  -1  176.42    6.20
  -5   2  -2  910.96    9.85
  -5  -2  -2  895.09   11.14
  -5   2  -2  900.01   10.14
   5  -2   2  869.78   10.62
  -5   2  -2  894.87    9.95
  -5  -2  -2  926.71   11.30
  -5   2  -2  880.47    9.74
  -5   2  -3   97.56    3.67
  -5  -2  -3  102.31    4.43
  -5   2  -3  101.30    3.82
   5  -2   3  103.80    4.17
   5  -2   3  101.80    3.94
  -5   2  -3  101.70    3.65
  -5   2  -3   96.25    3.98
  -5  -2  -3  102.15    4.54
  -5   2  -3  106.66    3.67
  -5   2  -4  172.74    5.47
  -5  -2  -4  169.30    6.17
  -5   2  -4  164.66    5.59
  -5   2  -4  166.54    6.04
   5  -2   4  159.87    5.60
  -5   2  -4  176.16    5.48
  -5  -2  -4  173.64    6.25
  -5   2  -4  162.82    5.51
  -5   2  -5  269.77    8.11
  -5   2  -5  266.08    8.78
   5  -2   5  263.49    8.22
  -5  -2  -5  270.63    8.79
  -5   2  -5  256.45    8.04
  -5   2  -6    7.15    1.38
   5  -2   6    4.66    1.64
  -5   2  -6    8.06    2.46
  -5  -2  -6    4.23    2.42
  -5   2  -7   32.04    3.06
  -5  -2  -7   31.44    3.16
   5  -2   7   33.01    2.25
  -5  -2  -7   33.08    3.13
  -5   2  -8    0.46    1.85
  -5   2  -8   -2.12    2.76
  -5  -2  -8   -1.16    2.69
  -5  -2  -8   -2.84    2.67
  -5  -2  -9   65.69    3.98
  -5   2  -9   69.31    3.48
  -5  -2  -9   69.95    4.17
  -5   2  -9   64.88    4.09
  -5  -2  -9   59.07    3.95
  -5   2 -10   55.10    3.39
  -5  -2 -10   63.10    3.97
  -5  -2 -10   56.30    3.97
  -5  -2 -10   52.49    3.87
  -5  -2 -11   -0.38    2.88
  -5   2 -11    1.00    2.41
  -5  -2 -11   -3.11    3.10
  -5  -2 -11    1.47    2.88
   5   2  12    0.21    3.06
  -5  -2 -12    3.82    3.05
  -5   2 -12    2.87    2.74
  -5  -2 -12    3.50    3.29
  -5  -2 -12    1.90    3.05
  -5  -2 -13   20.36    3.59
  -5   2 -13   27.85    3.29
   5   2  13   27.44    3.63
  -5  -2 -13   39.38    3.83
  -5  -2 -14   15.77    3.55
   5   2  14   19.71    3.56
  -5  -2 -14   12.66    3.54
  -5  -2 -15   10.49    3.73
   5   2  15   16.14    3.74
  -5  -2 -15   15.56    3.56
  -5  -2 -16    8.34    3.81
   5   2  16    8.32    3.44
  -5  -2 -16   10.87    3.61
  -5  -2 -17    0.77    3.74
   5   2  17    3.17    3.39
  -5  -2 -17    4.10    3.35
  -5  -2 -18    1.60    3.88
   5   2  18    7.50    3.43
  -5  -2 -19    0.55    3.86
   5   3 -18   11.36    3.22
   5  -3 -18    9.30    3.55
  -5   3  18    8.26    3.94
   5  -3 -18    5.56    3.57
   5   3 -17    9.42    3.00
   5  -3 -17    2.35    3.33
   5  -3 -17   10.43    3.61
  -5   3  17    7.73    3.64
   5   3 -16    4.39    2.91
   5  -3 -16    3.23    3.11
   5  -3 -16    2.43    3.37
   5  -3 -15   72.30    4.74
   5   3 -15   74.13    4.50
   5  -3 -15   79.23    5.05
   5  -3 -14   39.23    3.73
   5   3 -14   28.40    3.48
   5  -3 -14   28.23    3.92
   5   3 -13   25.63    3.24
   5  -3 -13   23.35    3.25
   5  -3 -13   18.42    3.53
   5   3 -12   16.46    3.04
   5  -3 -12   11.47    3.02
   5  -3 -12   12.36    3.22
   5   3 -11   37.42    3.23
   5  -3 -11   36.99    3.31
   5  -3 -11   35.20    3.61
   5   3 -10    8.68    2.63
   5  -3 -10    8.64    2.55
  -5  -3  10    7.31    2.70
   5  -3 -10   10.32    2.98
  -5  -3   9    7.21    2.64
   5  -3  -9    3.43    2.27
   5   3  -9    3.71    2.39
  -5   3   9    5.37    2.67
   5  -3  -9    6.51    2.86
  -5  -3   8    9.14    2.61
   5  -3  -8   14.08    2.42
   5   3  -8   10.30    2.44
  -5   3   8   10.27    2.65
   5  -3  -8   10.26    2.78
   5   3  -7   47.44    3.32
   5  -3  -7   53.57    3.25
  -5  -3   7   49.81    3.63
  -5   3   7   41.42    3.36
   5  -3  -7   51.89    3.45
  -5  -3   6    1.95    2.46
   5   3  -6    1.63    2.17
   5  -3  -6   -2.75    1.94
  -5   3   6    1.96    2.30
   5  -3  -6    2.85    2.32
   5   3  -5   26.43    2.72
  -5  -3   5   27.92    2.97
   5  -3  -5   20.59    2.27
  -5   3   5   22.60    2.63
   5  -3  -5   21.08    2.66
   5   3  -4  388.62   11.59
   5  -3  -4  366.40   11.23
  -5   3   4  354.58   10.91
  -5   3   4  354.99   11.52
  -5  -3   4  384.24   11.70
   5  -3  -4  363.73   11.51
   5  -3  -3  145.69    5.12
  -5  -3   3  132.15    4.87
  -5   3   3  146.71    4.77
   5   3  -3  155.65    5.59
  -5   3   3  132.55    5.46
   5  -3  -3  134.54    5.33
  -5  -3   3  146.23    5.65
   5  -3  -2   72.51    3.20
  -5  -3   2   71.13    3.16
  -5   3   2   70.46    2.85
   5   3  -2   67.66    3.63
   5   3  -2   77.50    3.11
   5  -3  -2   72.10    3.49
  -5   3   2   69.74    3.05
  -5  -3   2   73.97    3.89
   5  -3  -1  372.13   11.20
  -5   3   1  373.12   10.96
   5  -3  -1  382.23   11.43
  -5   3   1  370.75   11.10
  -5  -3   1  369.32   11.72
  -5  -3   0  770.67   22.45
   5  -3   0  778.70   22.03
  -5  -3   0  759.85   22.56
  -5   3   0  773.04   21.93
   5  -3   1   55.12    3.24
  -5  -3  -1   54.08    3.37
  -5  -3  -1   55.30    3.54
  -5  -3  -2    4.94    2.43
   5  -3   2    2.39    2.05
  -5  -3  -2    1.47    2.16
  -5   3  -2    3.10    1.50
  -5   3  -2    1.96    1.76
   5  -3   2    0.74    1.92
  -5   3  -3    0.92    1.65
  -5   3  -3   16.68    1.62
  -5  -3  -3   12.69    2.35
   5  -3   3   14.11    2.45
  -5   3  -3   11.45    1.96
   5  -3   3   12.95    2.10
  -5  -3  -3   13.83    2.58
   5  -3   4    7.41    2.23
  -5  -3  -4    7.17    2.42
  -5   3  -4    7.61    1.49
  -5   3  -4   11.00    2.07
   5  -3   4    8.16    2.05
  -5  -3  -4    6.00    2.56
   5  -3   5    5.94    2.26
   5  -3   5    2.44    1.90
  -5   3  -5    6.47    2.21
  -5  -3  -5    7.64    2.64
   5  -3   6    4.67    1.97
  -5   3  -6    7.83    2.48
  -5  -3  -6    9.14    2.72
  -5   3  -7   29.65    3.18
   5  -3   7   32.87    2.56
  -5  -3  -7   31.83    3.19
  -5  -3  -7   36.88    3.39
  -5  -3  -8    0.17    2.48
   5  -3   8    0.63    2.01
  -5  -3  -8   -3.34    2.65
  -5  -3  -8    3.89    2.76
  -5  -3  -9   18.99    3.01
  -5  -3  -9   12.38    2.92
  -5  -3  -9    8.19    3.14
  -5  -3 -10   17.32    3.16
  -5  -3 -10   20.74    3.26
  -5  -3 -10   19.89    3.35
  -5  -3 -11    1.01    3.05
  -5  -3 -11    5.80    3.08
  -5  -3 -11    0.83    3.34
  -5  -3 -12   -1.06    3.19
  -5  -3 -12   -0.81    3.15
  -5  -3 -12   -2.13    3.45
  -5  -3 -13    8.91    3.44
  -5  -3 -13    8.49    3.63
  -5  -3 -14   24.49    4.02
  -5  -3 -14   35.13    4.07
  -5  -3 -15   29.78    4.13
   5   3  15   39.40    4.20
  -5  -3 -15   33.61    4.17
  -5  -3 -16    4.87    3.61
   5   3  16    7.00    3.48
  -5  -3 -16    0.25    3.37
  -5  -3 -17   10.14    3.94
   5   3  17    9.29    3.60
  -5  -3 -17    4.54    3.67
  -5  -3 -18   -3.60    3.77
   5   3  18    2.89    3.52
  -5  -3 -18    2.59    3.63
   5  -4 -17    5.50    3.17
   5  -4 -17    7.39    3.72
   5  -4 -16    0.50    3.13
   5  -4 -16    6.27    3.82
   5  -4 -15    3.55    3.15
   5  -4 -15    2.46    3.48
   5  -4 -14   10.75    3.07
   5  -4 -14   16.76    3.54
   5   4 -13    3.44    2.56
   5  -4 -13    4.86    2.93
   5  -4 -13    9.25    3.27
   5   4 -12    1.16    2.56
   5  -4 -12    1.59    2.81
   5  -4 -12    0.48    3.10
   5   4 -11    3.85    2.53
   5  -4 -11    2.05    2.60
   5  -4 -11    2.72    3.09
   5   4 -10    2.60    2.55
   5  -4 -10    1.90    2.31
  -5   4  10    1.47    2.97
   5  -4 -10   -1.07    2.86
   5   4  -9   31.49    3.07
  -5  -4   9   41.53    3.37
   5  -4  -9   39.42    3.15
  -5   4   9   38.15    3.66
   5  -4  -9   35.88    3.51
  -5  -4   8   11.47    2.70
   5   4  -8    8.63    2.56
   5  -4  -8    8.69    2.42
  -5   4   8    7.35    2.93
   5  -4  -8   11.27    2.96
   5   4  -7   12.80    2.52
  -5  -4   7   16.99    2.69
   5  -4  -7   12.75    2.38
  -5   4   7   19.66    3.05
   5  -4  -7   12.54    2.77
   5   4  -6  114.85    4.75
   5  -4  -6  107.94    4.42
  -5   4   6   96.87    5.00
  -5  -4   6  110.48    4.80
   5  -4  -6  106.20    4.94
   5   4  -5   24.76    2.62
  -5  -4   5   26.06    2.71
  -5   4   5   20.70    2.27
   5  -4  -5   22.62    2.22
  -5   4   5   21.93    2.97
   5  -4  -5   18.33    2.78
   5   4  -4  198.72    6.94
  -5   4   4  185.15    7.23
   5  -4  -4  188.53    6.92
  -5  -4   4  200.60    7.02
  -5  -4   3   47.64    3.28
   5   4  -3   47.05    3.16
  -5   4   3   42.46    3.39
   5  -4  -3   41.96    3.05
   5  -4  -2  461.19   14.14
  -5  -4   2  479.64   14.45
  -5  -4   1   25.45    2.62
  -5  -4   1   26.62    2.91
   5  -4  -1   22.96    2.29
  -5  -4   0  401.22   12.17
  -5  -4   0  381.35   12.27
   5  -4   0  384.89   11.76
   5  -4   1  186.18    6.86
  -5  -4  -1  187.73    6.72
   5  -4   1  179.64    6.81
  -5  -4  -1  189.74    6.94
  -5  -4  -2   25.61    2.61
   5  -4   2   21.18    2.88
   5  -4   2   24.46    2.81
  -5  -4  -2   24.86    3.07
  -5  -4  -3  365.61   11.52
   5  -4   3  363.05   11.66
  -5   4  -3  362.32   11.05
   5  -4   3  351.83   11.51
  -5  -4  -3  370.70   11.78
   5  -4   4   -1.35    2.48
   5  -4   4   -0.15    2.39
  -5   4  -4    2.20    1.77
  -5  -4  -4    2.24    2.66
   5  -4   5   22.07    2.94
   5  -4   5   18.11    2.62
  -5   4  -5   22.56    2.42
  -5  -4  -5   19.73    3.15
   5  -4   6   97.73    4.87
   5  -4   6  106.25    4.68
  -5  -4  -6  100.56    5.07
   5  -4   7   50.72    3.78
  -5  -4  -7   56.36    3.59
   5  -4   7   42.14    3.30
  -5  -4  -7   46.60    4.02
  -5  -4  -8   11.00    2.92
   5  -4   8   11.61    2.58
  -5  -4  -8   12.03    2.86
  -5  -4  -8   10.78    3.25
  -5  -4  -9   -3.47    2.97
  -5  -4  -9    2.95    2.69
   5  -4   9   -0.33    2.41
  -5  -4  -9    1.88    3.24
  -5  -4 -10   54.53    4.29
  -5  -4 -10   62.19    4.05
  -5  -4 -10   57.54    4.57
  -5  -4 -11   30.50    3.66
  -5  -4 -11   24.54    3.45
  -5  -4 -11   26.12    3.87
  -5  -4 -12   -0.89    3.34
  -5  -4 -12    7.57    3.64
  -5  -4 -13    0.47    3.38
  -5  -4 -13    5.15    3.67
  -5  -4 -14    2.19    3.65
  -5  -4 -14    5.86    3.63
  -5  -4 -15    3.82    3.70
  -5  -4 -15    6.04    3.58
  -5  -4 -16    3.46    3.80
  -5  -4 -16    4.04    3.66
  -5  -4 -17    3.58    3.90
   5   4  17   -0.81    3.59
  -5  -4 -17    7.97    3.66
   5  -5 -16    6.57    3.72
   5  -5 -15   14.94    3.82
   5  -5 -14    5.50    3.32
   5  -5 -13    7.11    3.36
   5  -5 -12   -6.78    3.49
  -5   5  11    0.49    3.37
   5  -5 -11   -4.07    3.29
  -5   5  10    4.49    3.33
   5  -5 -10    5.68    3.24
  -5   5   9   -4.35    3.20
   5  -5  -9    3.66    3.05
  -5   5   8   14.07    3.37
   5  -5  -8   11.16    3.08
  -5   5   7   38.07    3.78
   5  -5  -7   31.89    3.43
  -5   5   6   32.83    3.64
   5  -5  -6   31.05    3.18
  -5  -5   5    1.10    2.47
  -5   5   5    0.73    2.44
   5   5  -5    0.15    2.24
  -5   5   5   -0.21    3.04
   5  -5  -5    1.84    2.53
  -5  -5   4    8.85    2.58
  -5   5   4    5.40    2.56
  -5   5   4    6.43    3.11
   5  -5  -4    7.12    2.45
  -5  -5   3   22.12    2.91
  -5  -5   3   21.21    2.58
  -5   5   3   21.81    3.32
   5  -5  -3   23.02    2.58
  -5  -5   2  105.57    4.47
  -5   5   2   93.11    5.01
  -5  -5   2   96.27    4.68
  -5  -5   1    3.83    2.15
  -5  -5   1    1.98    2.62
  -5  -5   0   53.53    3.31
  -5  -5   0   60.05    3.21
   5  -5   0   51.45    3.76
  -5  -5   0   55.53    3.82
  -5  -5  -1   11.96    2.41
   5  -5   1   16.76    2.90
  -5  -5  -1   13.71    2.97
  -5  -5  -2   60.95    3.53
   5  -5   2   53.57    3.89
   5  -5   2   56.65    3.78
  -5  -5  -2   51.87    3.86
   5  -5   3    6.45    2.66
   5  -5   3    4.84    2.63
  -5  -5  -3   10.21    3.09
   5  -5   4    0.39    2.75
   5  -5   4    2.81    2.56
  -5  -5  -4    0.96    2.90
   5  -5   5   -0.40    2.82
   5  -5   5    1.88    2.65
  -5  -5  -5    2.56    3.06
   5  -5   6   35.18    3.55
   5  -5   6   37.55    3.43
  -5  -5  -6   35.95    3.83
   5  -5   7    5.70    3.05
  -5  -5  -7    9.93    3.03
   5  -5   7    8.37    2.72
  -5  -5  -7    7.02    3.31
   5  -5   8   59.02    4.32
  -5  -5  -8   50.71    3.93
   5  -5   8   51.37    3.77
  -5  -5  -8   55.18    4.39
   5  -5   9   -0.22    3.01
  -5  -5  -9    1.41    2.91
   5  -5   9    3.71    2.85
  -5  -5  -9    7.46    3.65
  -5  -5 -10   16.65    3.38
  -5  -5 -10   23.08    4.12
  -5  -5 -11    8.42    3.41
  -5  -5 -11    1.50    3.73
  -5  -5 -12   16.44    3.73
  -5  -5 -12   20.47    4.14
  -5  -5 -13    6.04    3.50
  -5  -5 -13    4.02    3.72
  -5  -5 -14    6.30    3.80
  -5  -5 -14    9.98    3.82
  -5  -5 -15   -2.63    3.62
  -5  -5 -15   -2.56    4.00
  -5  -5 -16    3.28    3.82
  -5  -5 -16   11.04    4.00
   5  -6 -14    5.77    3.65
   5  -6 -13    1.93    3.48
  -5   6  12   -1.99    3.69
   5  -6 -12    1.58    3.43
  -5   6  11   -0.83    3.66
   5  -6 -11   -0.50    3.30
  -5   6  10   33.96    4.17
   5  -6 -10   34.76    3.87
  -5   6   9   -0.78    3.45
   5  -6  -9   -2.05    3.22
  -5   6   8   12.22    3.52
   5  -6  -8    4.51    2.96
  -5   6   7   11.70    3.59
   5  -6  -7    7.29    2.90
  -5   6   6   -1.94    3.19
  -5   6   5   22.92    3.72
  -5   6   4    3.84    3.11
  -5   6   4    2.16    3.31
  -5   6   3   65.62    4.42
  -5   6   3   56.12    4.51
  -5   6   2   20.70    3.39
  -5  -6   2   32.45    3.17
  -5   6   2   24.66    3.61
  -5  -6   2   23.98    3.33
  -5  -6   1   -4.89    2.41
  -5  -6   1   -0.18    2.95
   5  -6   0   82.35    4.79
  -5  -6   0   76.96    4.58
   5  -6   1    7.42    2.98
  -5  -6  -1    9.55    3.08
   5  -6   2    6.36    3.01
  -5  -6  -2    9.23    3.10
   5  -6   3   49.91    3.98
   5  -6   3   44.78    3.93
  -5  -6  -3   47.48    4.07
   5  -6   4   10.34    3.12
   5  -6   4    9.73    3.24
  -5  -6  -4   12.25    3.29
   5  -6   5    4.27    3.08
   5  -6   5   -3.33    3.15
  -5  -6  -5    6.48    3.33
   5  -6   6   11.70    3.26
  -5  -6  -6    9.52    2.89
   5  -6   6    5.37    2.96
  -5  -6  -6    3.83    3.47
  -5  -6  -7   -0.38    2.85
   5  -6   7    0.24    3.05
   5  -6   7   -2.02    3.10
  -5  -6  -7   -1.65    3.47
  -5  -6  -8   -1.20    2.97
   5  -6   8    0.49    3.18
   5  -6   8    4.99    3.06
  -5  -6  -8    3.72    3.68
   5  -6   9    4.00    3.24
  -5  -6  -9    1.25    3.01
   5  -6   9    3.67    2.94
  -5  -6  -9    4.56    3.89
   5  -6  10   17.93    3.60
  -5  -6 -10   15.99    3.53
   5  -6  10   25.11    3.43
  -5  -6 -10   17.33    3.91
   5  -6  11    8.14    3.49
  -5  -6 -11    7.32    3.45
  -5  -6 -11   18.48    4.07
   5  -6  12   16.07    3.77
  -5  -6 -12   13.82    3.80
  -5  -6 -12   23.01    4.24
   5  -6  13   -0.56    3.46
  -5  -6 -13    3.72    3.49
  -5  -6 -13   -0.29    3.83
  -5  -6 -14    9.34    3.79
  -5  -6 -14    1.19    3.97
  -5   7  12   -6.55    4.30
   5  -7 -12    4.14    3.31
  -5   7  11    3.64    3.82
   5  -7 -11    1.85    3.30
  -5   7  10   -3.23    3.65
  -5   7   9    2.32    3.68
  -5   7   8   -1.71    3.61
  -5   7   7   -6.73    3.64
  -5   7   6   12.64    3.74
  -5   7   5    8.91    3.75
  -5   7   4    9.93    3.24
  -5  -7   4    1.85    3.26
  -5   7   4    6.01    3.69
  -5   7   3   23.98    3.56
  -5   7   3   25.24    3.95
  -5  -7   3   29.28    3.52
  -5   7   2   -3.72    3.48
  -5   7   2    4.83    3.56
  -5   7   1    9.06    3.55
  -5   7   1    5.29    3.50
  -5   7   0   42.08    4.31
   5  -7   0   40.56    4.10
   5  -7   1    0.50    3.13
  -5  -7  -1    2.66    3.06
   5  -7   2   15.18    3.53
  -5  -7  -2   11.16    3.27
   5  -7   3    4.57    3.25
  -5  -7  -3    1.97    3.37
   5  -7   4   28.05    3.83
  -5  -7  -4   29.84    4.07
   5  -7   5    1.50    3.22
   5  -7   5    3.85    3.26
  -5  -7  -5    5.23    3.57
   5  -7   6    4.33    3.27
   5  -7   6    5.17    3.37
  -5  -7  -6    4.26    3.63
   5  -7   7    1.04    3.26
   5  -7   7    4.68    3.34
  -5  -7  -7    5.61    3.72
   5  -7   8   26.81    3.96
   5  -7   8   29.56    3.79
  -5  -7  -8   24.80    4.13
   5  -7   9    2.17    3.32
   5  -7   9    1.06    3.06
  -5  -7  -9   -0.82    3.82
   5  -7  10    2.51    3.50
   5  -7  10    2.93    3.28
  -5  -7 -10   -3.39    3.97
   5  -7  11    7.74    3.74
   5  -7  11    4.29    3.31
  -5  -7 -11    7.59    4.01
  -5  -8   8    4.19    3.82
  -5   8   8    4.73    4.01
  -5  -8   7   -3.17    3.57
  -5   8   7   -1.56    3.84
  -5   8   6    1.23    3.74
  -5  -8   6   -1.67    3.46
  -5   8   5   -3.32    3.91
  -5  -8   5    0.81    3.42
  -5   8   4   -1.52    3.66
  -5   8   3    3.71    3.50
  -5   8   3    7.89    3.82
  -5   8   2    1.01    3.54
  -5   8   2    0.30    3.80
  -5   8   1    1.30    3.72
  -5   8   1    8.99    3.87
  -5   8   0   14.04    3.97
  -5   8   0    3.86    3.73
   5  -8   0    3.44    3.42
  -5   8  -1   -1.13    3.85
   5  -8   1    4.56    3.51
  -5   8  -2   -2.80    3.78
   5  -8   2   -3.71    3.38
   5  -8   3    7.17    3.56
   5  -8   4   13.27    3.82
   5  -8   5    1.74    3.33
  -5  -8  -5    3.83    3.69
   5  -8   6    2.05    3.51
  -5  -8  -6    1.85    3.82
   5  -8   7    3.12    3.54
   5  -8   7    2.06    3.59
  -5  -8  -7    2.75    3.85
   5  -8   8    4.04    3.52
   5  -8   8    0.89    3.49
  -5  -8  -8   -0.28    3.97
   6   0 -19   -2.65    3.42
  -6   0  19    0.89    4.12
   6   0 -19    1.95    3.24
   6   0 -18    0.28    3.39
  -6   0  18   -5.17    4.06
   6   0 -18   -2.16    3.29
   6   0 -17    0.81    3.34
  -6   0  17    1.93    3.75
   6   0 -17   -2.35    3.41
   6   0 -16   20.95    3.73
  -6   0  16   18.53    3.99
   6   0 -16   13.60    3.53
   6   0 -15   -1.48    3.11
  -6   0  15    2.29    3.61
   6   0 -15    1.70    3.31
   6   0 -14   62.93    4.43
  -6   0  14   54.27    4.57
   6   0 -14   50.10    4.24
   6   0 -13   -1.32    2.95
  -6   0  13    1.39    3.20
   6   0 -13    0.67    2.92
   6   0 -12  100.22    5.12
  -6   0  12  102.31    5.55
   6   0 -12  102.74    5.38
   6   0 -11    3.07    2.74
  -6   0  11    4.14    3.12
   6   0 -11    1.04    2.99
   6   0 -10  306.17   10.54
  -6   0  10  316.98   10.79
   6   0 -10  325.45   10.83
   6   0  -9   -0.72    2.48
  -6   0   9   -2.56    2.82
   6   0  -9    1.70    2.60
  -6   0   8   21.09    2.95
   6   0  -8   25.32    2.90
  -6   0   7   -1.28    2.41
   6   0  -7   -1.34    2.37
   6   0  -6   81.12    4.07
  -6   0   6   75.63    3.98
   6   0  -5   -1.51    2.29
  -6   0   5    0.20    1.11
   6   0  -4   92.13    4.28
   6   0  -4   94.27    3.36
  -6   0   4   91.44    3.26
   6   0  -3    0.79    1.51
   6   0  -3    0.43    2.10
  -6   0   3   -0.58    1.19
   6   0  -2 1344.58   30.96
   6   0  -2 1278.21   30.19
  -6   0   2 1258.89   29.90
   6   0  -1   -0.18    1.79
   6   0  -1    0.54    2.23
  -6   0   1    0.29    2.49
   6   0   0  411.35   11.70
   6   0   0  408.24   12.47
   6   0   0  411.05   12.13
  -6   0   0  365.47   12.73
   6   0   1   -1.02    1.31
   6   0   1   -1.32    2.06
  -6   0  -1   -2.48    2.39
  -6   0  -2  763.26   22.10
   6   0   2  757.28   21.97
  -6   0  -2  754.70   22.10
  -6   0  -3    2.40    2.19
   6   0   3    1.16    2.20
  -6   0  -3    0.64    2.14
  -6   0  -4  787.57   23.38
   6   0   4  810.98   23.45
  -6   0  -4  818.84   23.37
  -6   0  -5   -1.94    2.23
   6   0   5    0.59    2.45
  -6   0  -5    0.13    2.22
   6   0   6  180.06    6.46
  -6   0  -6  165.01    6.56
  -6   0  -6  160.88    6.12
   6   0   7   -0.83    2.67
  -6   0  -7   -5.46    2.97
  -6   0  -7   -0.53    2.19
   6   0   8    9.96    2.69
  -6   0  -8   15.85    3.04
  -6   0  -8   16.91    2.48
   6   0   9    2.76    2.79
  -6   0  -9   -0.97    3.02
  -6   0  -9   -2.95    2.44
   6   0  10   76.71    4.48
  -6   0 -10   76.98    4.39
  -6   0 -10   80.86    4.91
  -6   0 -10   80.95    4.10
   6   0  11    1.42    2.95
  -6   0 -11   -0.74    2.83
  -6   0 -11   -0.86    3.38
  -6   0 -11   -1.20    2.59
   6   0  12   -0.21    3.08
  -6   0 -12    0.68    3.52
  -6   0 -12    3.26    2.95
  -6   0 -13    3.23    3.18
   6   0  13    4.88    3.30
  -6   0 -14   -2.75    3.30
   6   0  14    2.77    3.22
  -6   0 -15   -1.32    3.38
   6   0  15   -0.48    3.47
  -6   0 -16   79.77    5.20
   6   0  16   79.04    5.42
  -6   0 -17   -0.24    3.51
  -6   0 -18    6.30    3.66
   6   1 -19    0.29    3.33
   6  -1 -19    0.30    3.46
  -6   1  19    0.90    3.87
   6  -1 -19   -3.19    3.63
   6   1 -18   12.43    3.57
   6  -1 -18   22.49    3.78
  -6   1  18   15.42    4.19
   6   1 -18   15.32    3.52
   6  -1 -18   19.94    3.95
   6  -1 -17    4.09    3.43
   6   1 -17   14.21    3.46
  -6   1  17    8.68    3.74
   6  -1 -17    8.95    3.43
   6   1 -17   11.07    3.40
   6   1 -16    4.79    3.26
   6  -1 -16    2.35    3.31
  -6   1  16   -2.96    3.68
  -6  -1  16    0.80    3.66
   6  -1 -16    5.23    3.35
   6   1 -16    1.46    3.20
   6   1 -15   -0.71    3.01
   6  -1 -15    1.75    3.15
  -6   1  15    1.80    3.48
  -6  -1  15   -1.27    3.78
   6   1 -15    2.34    3.04
   6  -1 -15    2.26    3.21
   6   1 -14   49.47    3.96
   6  -1 -14   47.57    4.11
  -6  -1  14   48.63    4.40
  -6   1  14   48.32    4.32
   6   1 -14   51.48    4.18
   6  -1 -14   50.63    4.22
   6   1 -13    4.44    2.82
   6  -1 -13    6.53    3.13
  -6   1  13   -0.94    3.36
  -6  -1  13    6.21    3.44
   6  -1 -13   11.84    3.20
   6   1 -12  178.12    7.17
   6  -1 -12  180.61    7.28
  -6  -1  12  175.17    7.56
  -6   1  12  180.22    7.50
   6  -1 -12  188.12    7.42
   6   1 -11    4.75    2.73
   6  -1 -11    4.38    2.63
  -6  -1  11    4.73    3.26
  -6   1  11    6.78    3.08
   6  -1 -11    0.21    2.98
   6   1 -10   45.92    3.56
   6  -1 -10   48.95    3.57
  -6  -1  10   41.43    3.86
   6  -1 -10   49.48    3.72
   6  -1  -9    4.64    2.39
   6   1  -9    0.37    2.57
  -6  -1   9   -1.82    2.81
   6  -1  -9    0.97    2.58
   6   1  -8    6.45    2.80
   6  -1  -8    5.02    2.44
  -6  -1   8    5.96    2.61
   6  -1  -8    7.19    2.77
   6   1  -7   67.26    3.80
   6  -1  -7   61.35    3.61
  -6  -1   7   59.72    3.75
  -6   1   7   58.28    3.01
   6  -1  -7   59.22    3.86
   6   1  -6  191.85    6.78
   6  -1  -6  189.80    6.79
  -6  -1   6  170.69    6.58
  -6   1   6  170.94    6.00
   6  -1  -6  193.76    6.89
   6   1  -5   12.08    2.46
  -6  -1   5    4.99    2.34
  -6   1   5    8.12    1.58
   6  -1  -5   10.54    2.45
   6  -1  -4   15.69    2.33
   6   1  -4   16.37    2.62
  -6  -1   4    9.45    2.58
  -6  -1   4   21.52    2.46
  -6   1   4   14.45    1.71
  -6  -1   3    0.62    2.37
   6   1  -3   -0.59    2.28
   6  -1  -3   -1.10    2.12
  -6   1   3   -1.21    1.35
  -6  -1   3   -2.89    2.07
  -6   1   3    0.27    1.54
   6   1  -2  394.63   12.01
   6  -1  -2  374.12   11.82
  -6  -1   2  374.29   11.48
  -6  -1   2  384.03   12.38
   6  -1  -1  142.47    4.49
   6   1  -1  151.16    4.78
  -6  -1   1  149.39    3.99
  -6  -1   1  182.81    5.24
   6  -1   0    0.75    2.08
  -6  -1   0    2.61    2.35
  -6   1   0    0.13    2.19
  -6  -1   0    1.06    1.52
  -6   1   0    0.16    1.28
   6  -1   0    2.59    1.60
  -6  -1  -1   14.52    2.44
  -6   1  -1   -0.41    2.33
  -6  -1  -1   14.95    1.46
  -6   1  -1   16.16    1.55
  -6  -1  -1   20.97    2.56
   6  -1   1   17.28    1.88
  -6  -1  -2   10.60    2.49
  -6   1  -2   10.65    2.37
  -6  -1  -2    7.63    1.18
   6  -1   2    9.13    1.81
  -6  -1  -2    9.21    2.32
  -6   1  -2   12.57    2.09
  -6  -1  -3    6.25    2.42
  -6   1  -3    8.42    2.12
  -6  -1  -3    4.48    2.40
  -6   1  -3    8.17    2.05
  -6  -1  -4  230.73    7.44
  -6   1  -4  211.85    7.11
   6   1   4  208.57    7.41
   6  -1   4  188.46    7.26
  -6  -1  -4  207.43    7.32
  -6   1  -4  204.04    6.97
   6  -1   5   15.61    2.65
   6   1   5   17.45    2.74
  -6   1  -5   13.16    2.07
  -6  -1  -5   17.05    2.48
  -6  -1  -5   12.27    2.63
  -6   1  -5   12.11    2.22
  -6   1  -5   14.93    2.76
   6   1   6   76.09    4.09
   6  -1   6   77.30    4.16
  -6   1  -6   75.31    4.27
  -6  -1  -6   80.19    4.07
  -6   1  -6   74.85    3.46
   6   1   7  131.53    5.83
   6  -1   7  137.66    5.84
  -6   1  -7  142.33    5.85
  -6  -1  -7  141.62    5.93
  -6  -1  -7  142.00    5.60
  -6   1  -7  136.41    5.13
   6  -1   8   13.34    2.95
   6   1   8   13.19    2.83
  -6   1  -8    7.86    3.05
  -6  -1  -8   13.66    3.27
  -6   1  -8   11.95    2.19
  -6  -1  -8   18.82    2.76
   6   1   9    4.38    2.84
  -6   1  -9    7.50    2.43
  -6   1  -9    4.06    2.89
  -6  -1  -9    5.07    3.11
  -6  -1  -9    8.67    2.69
   6   1  10    5.58    3.04
  -6   1 -10    4.20    2.58
  -6  -1 -10    6.52    2.81
  -6   1 -10    4.08    3.20
  -6  -1 -10    4.51    3.10
  -6  -1 -10    7.08    2.71
   6   1  11   -0.21    3.13
  -6   1 -11    2.89    2.71
  -6  -1 -11    3.33    2.96
  -6   1 -11   -1.72    3.21
  -6  -1 -11    4.09    3.27
  -6  -1 -11    3.61    2.83
   6   1  12   10.61    3.28
  -6   1 -12    8.04    2.98
  -6  -1 -12   12.07    3.34
  -6  -1 -12   11.99    3.61
  -6  -1 -12   10.45    3.14
   6   1  13   37.43    4.05
  -6   1 -13   30.14    3.52
  -6  -1 -13   24.21    3.76
  -6  -1 -13   31.10    4.10
  -6  -1 -13   30.35    3.60
  -6  -1 -14   -0.67    3.26
  -6   1 -14    2.37    3.10
   6   1  14   -1.63    3.52
  -6  -1 -14   -1.76    3.18
  -6  -1 -15    0.47    3.49
  -6   1 -15    6.64    3.36
   6   1  15    2.42    3.40
  -6   1 -16   62.86    4.60
  -6  -1 -16   57.67    4.73
   6   1  16   62.73    4.85
  -6   1 -17   11.36    3.56
  -6  -1 -17   13.31    3.92
   6   1  17   16.23    3.79
  -6   1 -18    2.84    3.44
  -6  -1 -18    2.66    3.72
   6   1  18    1.86    3.63
   6   2 -18    4.93    3.14
   6  -2 -18   -3.40    3.34
  -6   2  18   -0.29    3.67
   6  -2 -18   -0.88    3.58
   6   2 -17   10.23    3.12
   6  -2 -17   10.10    3.51
  -6   2  17    7.38    3.80
   6  -2 -17   15.88    3.85
   6   2 -16   21.58    3.50
   6  -2 -16   23.21    3.67
  -6   2  16   27.41    4.27
   6  -2 -16   21.78    3.98
   6   2 -15    2.80    2.99
   6  -2 -15   -0.25    3.28
  -6   2  15    8.45    3.69
   6  -2 -15    4.45    3.46
   6   2 -14   48.36    4.19
   6  -2 -14   57.60    4.37
   6  -2 -14   55.23    4.55
  -6   2  14   64.18    4.80
   6   2 -13   11.39    3.07
   6  -2 -13   19.70    3.49
   6  -2 -13   14.48    3.51
   6   2 -12   34.27    3.66
   6  -2 -12   28.57    3.50
   6  -2 -12   36.22    3.83
   6  -2 -11   25.29    3.23
   6   2 -11   22.78    3.26
   6  -2 -11   17.62    3.30
   6   2 -10   11.66    2.97
   6  -2 -10   10.92    2.76
   6  -2 -10   15.10    3.18
   6   2  -9    3.79    2.46
   6  -2  -9   -0.17    2.44
   6  -2  -9   -0.80    2.84
   6   2  -8  157.43    6.13
   6  -2  -8  140.10    5.70
  -6   2   8  137.11    5.54
   6  -2  -8  145.97    6.11
   6   2  -7   30.37    3.07
  -6  -2   7   28.28    3.20
   6  -2  -7   36.61    2.92
  -6   2   7   31.92    2.68
   6  -2  -7   32.45    3.26
   6   2  -6   76.23    3.99
   6  -2  -6   72.32    3.86
  -6   2   6   66.81    3.44
  -6  -2   6   70.02    4.21
   6  -2  -6   64.08    3.99
   6   2  -5  124.13    5.30
   6  -2  -5  129.98    5.12
  -6   2   5  123.85    4.72
  -6  -2   5  121.76    5.54
   6  -2  -5  111.94    5.19
  -6  -2   4    4.47    2.80
   6   2  -4    5.06    2.35
   6  -2  -4    3.26    2.03
  -6   2   4    4.66    1.81
   6  -2  -4    3.70    2.41
   6   2  -3   16.44    2.62
   6  -2  -3   13.52    2.25
  -6  -2   3   13.01    2.88
  -6   2   3   13.49    1.92
   6  -2  -2  240.66    8.23
   6   2  -2  260.45    8.57
  -6  -2   2  254.10    8.67
   6  -2  -1  263.78    8.55
   6   2  -1  272.99    8.86
  -6   2   1  255.46    8.17
  -6  -2   1  270.72    9.01
   6  -2   0  202.19    7.01
   6  -2   0  221.42    7.17
  -6  -2   0  212.26    7.58
  -6   2  -1   63.14    2.49
   6  -2   1   60.81    3.05
  -6  -2  -1   65.99    3.46
  -6   2  -1   63.60    2.53
  -6   2  -1   65.42    2.58
  -6  -2  -1   65.39    3.58
  -6   2  -2   49.14    2.24
  -6  -2  -2   54.05    3.32
  -6   2  -2   51.54    2.59
   6  -2   2   49.84    2.88
  -6   2  -2   47.98    2.25
  -6   2  -2   50.41    2.30
  -6  -2  -2   53.13    3.36
  -6  -2  -3  443.08   14.85
  -6   2  -3  455.91   14.47
   6  -2   3  455.96   14.60
  -6  -2  -3  454.64   14.95
  -6  -2  -4   12.87    2.73
  -6   2  -4    7.89    1.69
  -6  -2  -4    9.76    2.53
   6  -2   4   11.23    2.18
  -6   2  -4   11.79    1.90
  -6   2  -4    9.94    2.47
  -6   2  -5   14.86    1.77
  -6  -2  -5   11.37    2.61
  -6   2  -5   15.38    1.96
  -6   2  -5   11.51    2.64
  -6  -2  -5   15.21    2.84
  -6   2  -6   78.66    4.43
  -6  -2  -6   94.55    4.46
  -6   2  -7    2.39    2.67
  -6  -2  -7    2.70    2.83
  -6  -2  -7    4.91    2.64
  -6   2  -8   14.16    3.12
  -6  -2  -8   13.60    3.08
  -6  -2  -8   21.49    3.07
  -6   2  -9    3.92    2.20
  -6   2  -9    7.68    3.10
  -6  -2  -9    1.77    3.01
  -6  -2  -9    2.89    2.95
   6   2  10   70.37    4.65
  -6   2 -10   79.64    4.06
  -6  -2 -10   88.93    4.68
  -6   2 -10   78.88    4.90
  -6  -2 -10   69.71    4.67
  -6  -2 -10   75.99    4.46
   6   2  11    2.18    3.28
  -6   2 -11    3.42    2.49
  -6  -2 -11    2.08    3.06
  -6  -2 -11   -3.01    3.25
  -6  -2 -11    4.47    3.08
   6   2  12    3.85    3.26
  -6   2 -12    4.62    2.82
  -6  -2 -12    2.81    3.27
  -6  -2 -12    6.08    3.38
  -6  -2 -12    1.23    3.23
   6   2  13   37.36    4.12
  -6  -2 -13   36.20    4.04
  -6  -2 -13   42.92    4.42
  -6  -2 -13   25.30    3.92
  -6  -2 -14   -0.24    3.24
   6   2  14    1.46    3.34
  -6  -2 -14    2.19    3.34
  -6  -2 -15    0.25    3.64
   6   2  15    4.02    3.54
  -6  -2 -15    1.36    3.38
  -6  -2 -16   42.73    4.48
   6   2  16   42.05    4.37
  -6  -2 -16   45.09    4.38
  -6  -2 -17    0.80    3.72
   6   2  17    3.70    3.44
  -6  -2 -18    2.78    3.94
   6   2  18    2.44    3.63
   6   3 -18    5.56    3.43
   6  -3 -18    0.28    3.39
  -6   3  18    2.41    3.77
   6  -3 -18    2.14    3.77
   6   3 -17   -4.85    3.26
   6  -3 -17   -1.09    3.43
   6  -3 -17    1.48    3.49
  -6   3  17    3.23    3.92
   6   3 -16   13.21    3.20
   6  -3 -16    5.47    3.28
   6  -3 -16    3.70    3.61
   6   3 -15   -0.72    3.02
   6  -3 -15    4.24    3.27
   6  -3 -15    4.38    3.65
   6   3 -14    3.26    3.00
   6  -3 -14    3.79    3.13
   6  -3 -14    3.94    3.45
   6   3 -13    0.68    2.87
   6  -3 -13    0.91    3.06
   6  -3 -13   -2.26    3.24
   6   3 -12   67.60    4.38
   6  -3 -12   69.53    4.42
  -6  -3  12   67.48    4.61
   6  -3 -12   62.76    4.76
   6   3 -11   77.05    4.48
   6  -3 -11   66.53    4.46
   6  -3 -11   76.82    4.78
  -6  -3  11   77.52    4.71
  -6  -3  10   22.97    3.34
   6   3 -10   18.15    3.08
   6  -3 -10   18.35    3.06
  -6   3  10   18.69    3.20
   6  -3 -10   19.39    3.17
   6   3  -9   -0.38    2.78
  -6  -3   9    2.63    2.89
   6  -3  -9   -1.39    2.63
  -6   3   9   -2.84    2.57
   6  -3  -9    1.45    2.82
   6   3  -8   29.27    3.06
  -6  -3   8   33.68    3.38
   6  -3  -8   30.55    2.82
  -6   3   8   25.30    3.09
   6  -3  -8   31.94    3.39
   6   3  -7   -0.71    2.42
  -6  -3   7    2.55    2.81
   6  -3  -7    1.23    2.25
  -6   3   7    0.49    2.49
   6  -3  -7   -0.37    2.61
   6   3  -6   23.99    2.95
  -6  -3   6   26.29    3.38
   6  -3  -6   18.32    2.52
  -6   3   6   15.73    2.63
   6  -3  -6   16.74    2.95
   6   3  -5  100.48    4.63
   6  -3  -5   94.14    4.38
  -6   3   5   95.54    4.55
  -6  -3   5  115.28    5.13
   6  -3  -5   96.23    4.66
   6   3  -4  124.39    5.18
   6  -3  -4  116.05    4.76
  -6   3   4  109.71    4.89
  -6  -3   4  122.56    5.30
   6  -3  -4  119.73    5.08
   6   3  -3   22.42    2.90
  -6  -3   3   28.58    3.09
   6  -3  -3   26.43    2.44
  -6   3   3   28.90    2.67
   6  -3  -3   26.18    2.78
   6  -3  -2   46.83    2.95
   6   3  -2   59.07    3.52
  -6  -3   2   58.79    3.70
   6  -3  -1   61.89    3.22
  -6  -3   1   67.28    3.87
  -6  -3   0   70.77    3.87
   6  -3   0   70.26    3.33
  -6  -3   0   64.87    3.94
  -6  -3  -1    3.76    2.36
   6  -3   1    4.92    2.17
  -6  -3  -1    4.80    2.67
   6  -3   2   53.30    3.16
  -6   3  -2   55.20    2.51
  -6  -3  -2   52.33    3.28
  -6  -3  -2   64.77    3.58
  -6  -3  -3   10.70    2.74
  -6  -3  -3    9.99    2.62
   6  -3   3    4.50    2.36
  -6   3  -3    9.75    1.72
  -6   3  -3   11.78    2.12
  -6  -3  -4   74.49    4.07
  -6   3  -4   72.02    3.18
   6  -3   4   77.05    3.97
  -6   3  -4   71.58    3.70
   6  -3   4   72.73    3.58
  -6  -3  -4   80.93    4.27
   6  -3   5   49.09    3.46
  -6   3  -5   53.64    3.44
   6  -3   5   55.33    3.16
  -6  -3  -5   62.53    4.02
  -6   3  -6   -1.90    2.51
  -6  -3  -6    0.18    2.89
  -6   3  -7  107.56    5.19
  -6  -3  -7  116.89    5.40
  -6  -3  -8   66.20    4.33
  -6   3  -8   60.81    4.10
  -6  -3  -8   57.96    4.26
  -6  -3  -9    2.80    2.96
  -6  -3  -9   -0.79    3.09
  -6  -3  -9    5.01    3.26
  -6  -3 -10   15.71    3.25
  -6  -3 -10   12.73    3.34
  -6  -3 -10   17.96    3.35
  -6  -3 -11    0.88    3.22
  -6  -3 -11   -1.07    3.15
  -6  -3 -11   -2.17    3.35
  -6  -3 -12   10.22    3.48
  -6  -3 -12    4.91    3.39
  -6  -3 -12    3.45    3.73
  -6  -3 -13    5.71    3.44
  -6  -3 -13    1.40    3.60
  -6  -3 -13    8.64    3.71
  -6  -3 -14   19.85    3.90
   6   3  14   24.06    3.95
  -6  -3 -14   22.41    3.93
  -6  -3 -15    3.86    3.75
   6   3  15    1.84    3.54
  -6  -3 -15    1.25    3.46
  -6  -3 -16   -2.40    3.73
   6   3  16    4.32    3.49
  -6  -3 -16    9.08    3.89
  -6  -3 -17    7.53    4.02
   6   3  17    8.06    3.67
  -6  -3 -17   10.03    3.76
   6  -4 -17    5.72    3.32
   6  -4 -17   12.31    3.83
   6  -4 -16   -0.26    3.24
   6  -4 -16    0.30    3.54
   6  -4 -15    7.18    3.12
   6  -4 -15   13.44    3.66
   6  -4 -14    7.81    3.19
   6  -4 -14    2.47    3.39
   6   4 -13    2.65    2.82
   6  -4 -13   -1.13    2.93
   6  -4 -13   -0.26    3.25
   6   4 -12   17.11    3.06
   6  -4 -12   13.05    3.11
   6  -4 -12   10.57    3.42
   6   4 -11  103.60    5.11
   6  -4 -11   99.75    5.02
  -6   4  11   91.76    5.33
   6  -4 -11   89.58    5.44
   6   4 -10    4.74    2.72
   6  -4 -10    4.70    2.64
  -6   4  10    2.14    3.08
   6  -4 -10   -0.46    3.08
   6   4  -9   19.51    2.85
  -6  -4   9   17.47    3.16
   6  -4  -9   15.44    2.61
  -6   4   9   13.10    3.21
   6  -4  -9   17.61    3.19
   6   4  -8    2.24    2.60
  -6  -4   8    1.15    2.89
   6  -4  -8    2.20    2.32
  -6   4   8    2.40    2.97
   6  -4  -8    1.03    2.82
   6   4  -7   64.87    3.95
   6  -4  -7   55.34    3.50
  -6  -4   7   64.64    4.12
  -6   4   7   54.70    4.03
   6  -4  -7   53.11    4.04
   6   4  -6   53.12    3.65
  -6  -4   6   52.31    3.82
  -6   4   6   52.25    3.78
   6  -4  -6   51.86    3.73
   6   4  -5    1.89    2.38
  -6  -4   5    1.41    2.70
  -6   4   5    0.19    2.74
   6  -4  -5   -0.17    2.54
   6   4  -4  100.93    4.68
  -6   4   4   92.20    4.75
   6  -4  -4   91.42    4.53
  -6  -4   4   86.51    4.64
  -6  -4   3   29.06    3.22
  -6   4   3   25.04    3.04
   6  -4  -3   32.06    2.87
  -6  -4   2   21.40    2.98
   6  -4  -2   15.36    2.45
  -6  -4   1   12.47    2.55
  -6  -4   1    7.89    2.72
   6  -4  -1   11.60    2.28
  -6  -4   0   12.70    2.67
  -6  -4   0   15.66    2.92
   6  -4   1    1.00    2.51
  -6  -4  -1    3.73    2.40
  -6  -4  -1    0.36    2.83
  -6  -4  -2   19.12    2.96
   6  -4   2   15.91    2.69
  -6  -4  -2   18.88    3.08
   6  -4   3    2.10    2.52
  -6  -4  -3    0.51    2.53
   6  -4   3   -0.81    2.32
  -6  -4  -3    0.94    2.92
   6  -4   4   14.91    2.83
   6  -4   4   10.40    2.42
  -6  -4  -4   10.35    2.93
   6  -4   5    9.71    2.80
  -6   4  -5   10.09    2.37
   6  -4   5   10.75    2.54
  -6  -4  -5   12.64    3.22
   6  -4   6   15.36    3.04
  -6   4  -6   21.03    2.87
   6  -4   6   19.30    2.70
  -6  -4  -6   22.45    3.50
   6  -4   7   42.37    3.63
  -6  -4  -7   45.39    4.06
  -6  -4  -8    1.91    2.99
  -6  -4  -8   -3.00    3.23
  -6  -4  -9    1.90    3.03
  -6  -4  -9    0.20    3.00
  -6  -4  -9   -3.11    3.34
  -6  -4 -10    1.32    3.17
  -6  -4 -10    5.52    3.24
  -6  -4 -10   -0.23    3.51
  -6  -4 -11   -2.06    3.39
  -6  -4 -11   -1.49    3.15
  -6  -4 -11    3.15    3.56
  -6  -4 -12   43.27    4.23
  -6  -4 -12   46.12    4.17
  -6  -4 -12   37.61    4.47
  -6  -4 -13   10.18    3.82
  -6  -4 -13    2.57    3.75
  -6  -4 -14    3.10    3.61
  -6  -4 -14    1.33    3.80
  -6  -4 -15   -2.40    3.82
  -6  -4 -15    0.27    3.81
  -6  -4 -16   -1.67    4.02
   6   4  16   -0.28    3.72
  -6  -4 -16    1.69    3.77
   6  -5 -15    2.09    3.60
   6  -5 -14    3.73    3.40
   6  -5 -13    1.93    3.22
   6  -5 -12    3.69    3.50
  -6   5  11   29.45    3.97
   6  -5 -11   25.67    3.66
  -6   5  10   -1.21    3.21
   6  -5 -10    1.20    3.06
  -6   5   9    5.42    3.27
   6  -5  -9    2.27    3.04
  -6   5   8    2.77    3.19
   6  -5  -8    3.02    2.81
  -6   5   7    8.34    3.18
   6  -5  -7    6.32    2.99
   6   5  -6   14.45    2.71
  -6  -5   6   16.29    3.02
  -6   5   6   15.58    3.19
   6  -5  -6   19.53    2.99
  -6  -5   5    0.18    2.79
   6   5  -5   -0.85    2.51
  -6   5   5    6.15    3.15
   6  -5  -5    2.16    2.58
  -6  -5   4   35.17    3.44
  -6   5   4   43.10    3.86
  -6  -5   3  375.94   11.83
  -6   5   3  344.78   12.18
  -6  -5   3  369.03   12.00
  -6  -5   2    6.90    2.98
  -6   5   2    7.39    3.09
  -6  -5   2    1.82    2.51
  -6  -5   1   22.86    2.87
  -6  -5   1   22.55    3.28
  -6  -5   0    9.85    2.61
  -6  -5   0   17.61    3.19
  -6  -5  -1  241.59    8.40
  -6  -5  -1  232.61    8.72
  -6  -5  -2    1.04    2.69
   6  -5   2   -1.38    2.72
   6  -5   2    0.20    2.61
  -6  -5  -2   -4.79    3.21
   6  -5   3   29.20    3.38
   6  -5   3   26.02    3.19
  -6  -5  -3   27.81    3.57
   6  -5   4   11.54    3.11
   6  -5   4   17.60    2.96
  -6  -5  -4   17.75    3.45
   6  -5   5   47.01    3.76
   6  -5   5   43.37    3.64
  -6  -5  -5   44.67    4.23
   6  -5   6    6.53    2.95
   6  -5   6    4.08    2.80
  -6  -5  -6    9.32    3.43
   6  -5   7    1.80    2.98
   6  -5   7    0.78    2.56
  -6  -5  -7   -0.45    3.43
   6  -5   8    3.23    3.15
  -6  -5  -8    3.60    3.02
  -6  -5  -8   12.72    3.72
   6  -5   9    7.11    3.10
  -6  -5  -9    3.31    3.21
  -6  -5  -9    3.67    3.66
   6  -5  10    3.88    3.22
  -6  -5 -10    1.84    3.21
  -6  -5 -10   -4.36    3.75
  -6  -5 -11    3.56    3.53
  -6  -5 -11   -8.19    3.92
  -6  -5 -12    8.66    3.52
  -6  -5 -12    8.68    3.85
  -6  -5 -13   -1.54    3.73
  -6  -5 -13    6.48    4.05
  -6  -5 -14    1.06    3.62
  -6  -5 -14    2.31    3.93
  -6  -5 -15    0.28    3.92
  -6  -5 -15    7.15    4.18
   6  -6 -13    6.02    3.53
  -6   6  12   -0.29    3.68
   6  -6 -12    4.39    3.39
  -6   6  11   23.23    4.04
   6  -6 -11   33.33    3.91
  -6   6  10   19.23    3.89
   6  -6 -10   26.80    3.87
  -6   6   9   12.81    3.73
   6  -6  -9    9.53    3.20
  -6   6   8    5.26    3.57
   6  -6  -8    0.68    3.03
  -6   6   7    0.26    3.30
  -6   6   6    3.26    3.30
  -6   6   5    2.52    3.44
  -6   6   4    3.01    3.33
  -6   6   3    4.66    3.07
  -6   6   3    0.25    3.42
  -6  -6   3    5.60    2.94
  -6   6   2    6.58    3.37
  -6  -6   2    7.16    3.10
  -6  -6   1    8.68    3.27
  -6  -6   0   19.53    3.39
  -6  -6  -1    2.74    3.31
   6  -6   2    3.64    2.95
  -6  -6  -2   -3.69    3.47
   6  -6   3   -0.45    2.96
  -6  -6  -3    3.35    3.41
   6  -6   4    2.78    3.14
   6  -6   4    2.72    2.84
  -6  -6  -4    2.74    3.41
   6  -6   5   15.68    3.44
   6  -6   5   18.18    3.42
  -6  -6  -5   17.26    3.74
   6  -6   6    0.24    3.03
   6  -6   6    6.16    3.02
  -6  -6  -6   -2.16    3.46
   6  -6   7    0.74    3.10
  -6  -6  -7    1.27    2.93
   6  -6   7    1.15    3.05
  -6  -6  -7    5.24    3.59
   6  -6   8    0.26    3.35
  -6  -6  -8    3.95    3.12
   6  -6   8   -0.93    2.96
  -6  -6  -8    6.45    3.84
  -6  -6  -9   -0.23    3.25
   6  -6   9    5.00    3.37
  -6  -6  -9   10.24    3.95
   6  -6  10    2.96    3.31
  -6  -6 -10   -5.42    3.45
  -6  -6 -10   -2.48    3.95
   6  -6  11    6.63    3.58
  -6  -6 -11    8.58    3.48
  -6  -6 -11   -2.27    4.15
   6  -6  12    3.96    3.52
  -6  -6 -12    3.57    3.47
  -6  -6 -12    1.18    3.87
  -6  -6 -13   -1.05    3.60
   6  -6  13   -0.87    3.61
  -6  -6 -13   -4.53    4.40
  -6   7  10    6.31    3.96
  -6   7   9   -2.68    3.73
  -6   7   8    2.06    3.72
  -6   7   7    4.04    3.69
  -6   7   6    5.94    3.61
  -6   7   5    2.27    3.62
  -6   7   4   -3.69    3.51
  -6   7   3    3.39    3.61
  -6   7   2   -1.66    3.35
  -6   7   2   -0.84    3.67
  -6   7   1    0.55    3.41
  -6  -7   0   39.03    4.16
  -6  -7  -1    8.14    3.48
   6  -7   2    0.26    3.18
  -6  -7  -2    4.16    3.37
   6  -7   3    0.26    3.17
  -6  -7  -3    0.71    3.48
   6  -7   4    7.01    3.27
  -6  -7  -4    5.12    3.47
   6  -7   5   -0.79    3.27
   6  -7   5   -1.83    3.33
  -6  -7  -5    0.76    3.69
   6  -7   6   -2.88    3.44
  -6  -7  -6   -4.70    3.91
   6  -7   7   17.77    3.74
   6  -7   7   23.77    3.71
  -6  -7  -7   25.88    4.27
   6  -7   8    4.18    3.46
   6  -7   8   -2.12    3.48
  -6  -7  -8    4.20    3.92
   6  -7   9    1.98    3.46
  -6  -7  -9    3.15    3.91
   6  -7  10    3.48    3.68
  -6  -7 -10    3.26    4.08
  -6   8   6    5.37    3.81
  -6   8   5   -1.86    3.91
  -6   8   4   -2.20    3.85
  -6   8   3    0.31    3.94
  -6   8   2    1.80    3.63
  -6   8   2   -4.39    3.81
  -6   8   1    3.55    3.89
  -6   8   1   10.77    4.05
  -6   8   0    4.20    3.91
  -6   8   0    4.01    3.89
  -6   8  -1   -1.40    3.76
   6  -8   2    2.05    3.75
   6  -8   3    0.87    3.61
   6  -8   4   -0.29    3.60
  -6  -8  -4    2.62    3.74
   6  -8   5    4.70    3.59
  -6  -8  -5    9.02    3.93
   7   0 -18   -1.42    3.27
  -7   0  18    3.03    3.91
   7   0 -18    4.94    3.68
   7   0 -17    7.37    3.41
  -7   0  17    7.00    3.96
   7   0 -17    2.82    3.72
   7   0 -16    2.08    3.18
  -7   0  16   -0.28    3.82
   7   0 -16    5.20    3.40
   7   0 -15   -0.75    3.13
  -7   0  15   -1.89    3.69
   7   0 -15   -4.24    3.47
   7   0 -14   -2.15    3.08
  -7   0  14    2.59    3.51
   7   0 -14    4.09    3.28
   7   0 -13    5.21    3.08
  -7   0  13   11.86    3.75
   7   0 -13   10.10    3.39
  -7   0  12    2.82    3.38
   7   0 -12    2.06    3.00
   7   0 -11  101.08    5.38
  -7   0  11  104.15    5.48
  -7   0  10    2.53    3.10
   7   0 -10   -0.21    2.87
  -7   0   9   43.04    3.82
   7   0  -9   43.08    3.76
  -7   0   8    0.37    2.79
   7   0  -8    2.39    2.80
   7   0  -7  922.50   26.61
  -7   0   7  882.43   26.39
   7   0  -6    0.36    2.51
  -7   0   6   -4.25    2.78
   7   0  -5   27.49    2.98
  -7   0   5   22.54    2.82
   7   0  -4   -0.86    2.41
   7   0  -3   40.07    3.17
  -7   0   3   16.46    2.98
   7   0  -2    0.68    1.75
   7   0  -2    1.31    2.33
  -7   0   2   -3.06    2.73
   7   0  -1  552.59   15.00
   7   0  -1  558.76   15.62
  -7   0   0   -0.34    2.68
   7   0   0    3.05    2.10
   7   0   0   -1.40    2.31
   7   0   1  197.87    6.92
  -7   0  -1  203.33    7.34
  -7   0  -2   -1.53    2.39
   7   0   2   -0.14    2.20
  -7   0  -2   -0.92    2.45
  -7   0  -3  147.27    5.95
   7   0   3  145.54    5.74
  -7   0  -3  153.68    5.87
  -7   0  -4   -1.73    2.40
   7   0   4    1.40    2.46
  -7   0  -4   -1.49    2.44
  -7   0  -5   -2.25    2.54
   7   0   5    2.15    2.54
  -7   0  -5   -1.65    2.44
  -7   0  -6   -0.66    2.38
  -7   0  -6   -3.16    2.55
   7   0   6   -0.70    2.62
   7   0   7  145.99    6.09
  -7   0  -7  148.18    6.35
  -7   0  -7  137.90    5.71
   7   0   8    0.78    2.81
  -7   0  -8    2.08    3.04
  -7   0  -8   -2.16    2.55
   7   0   9   41.45    3.86
  -7   0  -9   36.65    3.91
  -7   0  -9   35.05    3.16
   7   0  10    1.28    3.16
  -7   0 -10   -0.96    2.95
  -7   0 -10    0.23    3.37
  -7   0 -10    0.16    2.64
   7   0  11    4.91    3.28
  -7   0 -11    2.36    3.33
  -7   0 -11    3.60    2.97
   7   0  12    2.10    3.27
  -7   0 -12   -1.48    3.69
  -7   0 -12   -0.42    3.11
   7   0  13    5.82    3.44
  -7   0 -13   12.36    3.89
  -7   0 -13    4.33    3.26
  -7   0 -14    5.43    3.41
   7   0  14   -1.01    3.40
  -7   0 -15   73.95    5.05
   7   0  15   70.46    5.23
  -7   0 -16    1.95    3.71
   7   0  16    0.82    3.67
  -7   0 -17    3.05    3.64
   7   1 -18   -0.56    3.33
   7  -1 -18   -0.59    3.45
  -7   1  18   -2.46    3.85
   7  -1 -18    2.10    3.62
   7   1 -17   13.34    3.52
   7  -1 -17   10.45    3.56
  -7   1  17   10.96    4.03
   7  -1 -17    9.01    3.51
   7   1 -16    2.10    3.28
   7  -1 -16    9.33    3.45
  -7   1  16    5.99    3.81
  -7  -1  16   10.11    3.97
   7  -1 -16    2.53    3.56
   7   1 -15    0.51    3.17
   7  -1 -15   -1.53    3.15
  -7   1  15    0.27    3.66
  -7  -1  15    3.76    3.81
   7  -1 -15    0.82    3.48
   7   1 -14   -0.75    3.04
   7  -1 -14    1.69    3.09
  -7   1  14    3.66    3.45
  -7  -1  14   -0.26    3.62
   7  -1 -14    3.67    3.38
   7   1 -13    5.32    3.13
   7  -1 -13    9.38    3.07
  -7   1  13    6.02    3.42
  -7  -1  13    9.80    3.68
   7  -1 -13   17.21    3.54
   7   1 -12   -2.12    3.10
   7  -1 -12   -0.67    2.79
  -7   1  12    1.67    3.25
  -7  -1  12    1.86    3.45
   7  -1 -12    2.93    3.21
   7   1 -11  152.77    6.56
   7  -1 -11  146.97    6.33
  -7  -1  11  142.34    6.60
  -7   1  11  140.33    6.56
   7  -1 -11  136.96    6.54
   7   1 -10   30.82    3.60
   7  -1 -10   22.53    3.41
  -7  -1  10   24.78    3.67
  -7   1  10   28.13    3.60
   7  -1 -10   29.15    3.59
   7   1  -9   16.30    3.12
   7  -1  -9   13.62    3.06
  -7  -1   9   15.10    3.30
   7  -1  -9   14.72    3.23
  -7  -1   8   15.34    3.08
   7   1  -8   14.74    2.86
   7  -1  -8   16.42    3.00
   7   1  -7    0.77    2.65
  -7  -1   7    4.66    2.75
   7  -1  -7   -1.69    2.54
   7   1  -6   37.87    3.41
  -7  -1   6   24.31    3.54
  -7  -1   6   29.12    3.09
   7  -1  -6   36.40    3.16
   7  -1  -5    2.04    2.42
   7   1  -5   -1.28    2.50
  -7  -1   5   -0.19    2.69
  -7  -1   5    0.30    2.46
   7  -1  -4   -1.00    2.46
  -7  -1   4    1.66    2.71
   7   1  -4   -3.56    2.56
  -7  -1   4    2.46    2.23
   7   1  -3  175.23    6.74
   7  -1  -3  189.48    6.67
  -7  -1   3  179.91    6.24
  -7   1   3  171.44    5.85
  -7  -1   3  140.39    7.09
   7   1  -2   26.62    2.99
   7   1  -2   22.72    2.26
   7  -1  -2   21.95    2.73
  -7  -1   2   21.10    3.28
  -7  -1   2   21.95    2.38
   7  -1  -1   27.47    2.79
   7   1  -1   26.84    2.46
  -7  -1   1   28.37    3.13
   7   1  -1   22.94    2.77
  -7  -1   1   25.64    2.15
   7   1   0    1.25    2.16
  -7  -1   0   -1.02    2.54
  -7   1   0   -4.30    2.59
   7  -1   0    3.25    2.32
  -7  -1   0   -0.97    1.58
   7  -1   0    1.15    1.64
   7  -1   1    7.03    1.80
  -7  -1  -1    8.10    2.46
   7   1   1    4.02    2.25
  -7  -1  -1    8.46    2.67
  -7   1  -1    1.28    2.58
  -7  -1  -2  109.48    4.86
  -7   1  -2  101.79    4.58
   7  -1   2  100.83    4.15
   7   1   2  103.96    4.69
  -7   1  -2  123.20    4.83
  -7  -1  -2   94.61    4.86
  -7  -1  -3   10.92    2.60
   7   1   3    8.41    2.59
  -7   1  -3    8.28    2.20
   7  -1   3    6.18    1.96
  -7  -1  -3    5.30    2.59
  -7   1  -3    8.54    2.31
   7   1   4   47.55    3.53
  -7  -1  -4   45.77    3.49
  -7   1  -4   50.18    3.10
  -7  -1  -4   52.77    3.60
  -7   1  -4   48.57    3.31
   7   1   5   -1.72    2.57
  -7   1  -5   -2.97    2.21
  -7  -1  -5   -0.66    2.65
  -7  -1  -5    4.29    2.63
  -7   1  -5   -0.45    2.24
   7   1   6   50.88    3.85
  -7  -1  -6   47.44    3.49
  -7   1  -6   48.12    3.04
  -7  -1  -6   47.88    3.60
  -7   1  -6   48.39    3.37
  -7   1  -6   45.80    3.84
   7   1   7  214.47    8.15
  -7   1  -7  207.83    8.17
  -7  -1  -7  210.77    8.27
  -7  -1  -7  224.01    7.92
  -7   1  -7  225.38    7.54
   7   1   8   39.68    3.64
  -7   1  -8   39.19    3.90
  -7  -1  -8   39.55    3.94
  -7  -1  -8   32.13    3.42
   7   1   9   -1.47    3.17
  -7   1  -9   -0.64    3.18
  -7  -1  -9   -1.53    3.38
  -7  -1  -9   -5.01    2.95
   7   1  10   10.73    3.46
  -7   1 -10    5.88    2.79
  -7   1 -10   13.45    3.53
  -7  -1 -10    9.75    3.38
  -7  -1 -10    6.21    3.01
   7   1  11  109.62    5.52
  -7   1 -11   92.83    5.06
  -7  -1 -11   89.21    5.17
  -7   1 -11   94.98    5.65
  -7  -1 -11  104.52    5.72
  -7  -1 -11   98.17    5.08
   7   1  12    1.65    3.35
  -7   1 -12   -0.19    2.93
  -7  -1 -12    4.67    3.33
  -7   1 -12   -1.97    3.82
  -7  -1 -12   -2.96    3.77
  -7  -1 -12   -0.77    3.03
   7   1  13   97.62    5.58
  -7   1 -13   94.06    5.12
  -7  -1 -13   80.16    5.17
  -7  -1 -13   85.66    5.70
  -7  -1 -13   96.21    5.19
   7   1  14   -0.76    3.62
  -7  -1 -14    0.54    3.94
  -7   1 -14    3.39    3.18
  -7  -1 -14    4.55    3.55
  -7   1 -15    3.96    3.36
  -7  -1 -15    1.00    3.58
   7   1  15   -3.92    3.57
  -7   1 -16   -2.75    3.42
  -7  -1 -16   -7.48    3.88
   7   1  16   -2.70    3.69
  -7  -1 -17   -1.60    3.65
   7   1  17    7.80    3.70
   7  -2 -17    4.28    3.57
   7   2 -17    2.80    3.38
  -7   2  17    0.90    3.77
   7  -2 -17   -3.91    3.74
   7   2 -16   -3.01    3.37
   7  -2 -16   -1.92    3.37
  -7   2  16    1.16    3.76
   7  -2 -16    1.16    3.40
   7   2 -15    8.46    3.34
   7  -2 -15    8.33    3.36
  -7   2  15    5.05    3.70
   7  -2 -15    5.90    3.60
   7   2 -14    4.61    3.20
   7  -2 -14   -2.94    3.22
  -7   2  14    3.51    3.49
   7  -2 -14   -1.08    3.32
   7   2 -13    3.46    3.28
   7  -2 -13   -1.39    2.94
   7  -2 -13    0.52    3.23
   7   2 -12   26.64    3.65
   7  -2 -12   24.41    3.39
   7  -2 -12   25.80    3.85
   7   2 -11   48.31    4.02
   7  -2 -11   38.58    3.78
   7  -2 -11   39.90    4.03
   7   2 -10  177.05    7.21
   7  -2 -10  167.96    7.02
   7  -2 -10  178.60    7.41
   7  -2  -9   69.23    4.21
   7   2  -9   64.55    4.33
  -7  -2   9   69.70    4.66
  -7   2   9   62.39    3.73
   7  -2  -9   70.95    4.57
  -7  -2   8   -1.89    2.97
   7   2  -8    3.65    2.80
   7  -2  -8   -2.69    2.65
  -7   2   8   -4.56    2.37
   7  -2  -8    2.54    2.87
   7   2  -7   81.42    4.50
   7  -2  -7   77.25    4.29
  -7  -2   7   60.22    4.45
  -7   2   7   68.55    3.66
   7  -2  -7   75.70    4.57
   7   2  -6  101.98    4.92
   7  -2  -6   93.49    4.58
  -7   2   6   83.28    3.99
  -7  -2   6   84.83    5.08
   7  -2  -6   90.17    4.76
   7  -2  -5   41.14    3.35
  -7  -2   5   41.69    3.99
   7   2  -5   48.97    3.53
  -7   2   5   40.76    2.71
   7   2  -4   63.19    3.87
   7  -2  -4   55.92    3.57
  -7   2   4   52.20    3.02
  -7  -2   4   55.64    4.23
   7   2  -3    6.68    2.58
   7  -2  -3    1.23    2.21
  -7  -2   3    1.37    2.79
  -7   2   3    2.70    1.82
   7   2  -2   13.55    2.70
   7  -2  -2   12.87    2.45
  -7  -2   2   18.04    2.95
   7  -2  -1   76.86    3.95
  -7  -2   1   79.01    4.39
  -7  -2   0    4.44    2.49
  -7  -2   0    3.22    2.67
  -7   2   0    0.90    2.16
   7  -2   0    1.12    2.04
  -7  -2  -1    1.03    2.50
   7  -2   1   -1.64    2.03
  -7  -2  -1    0.35    2.62
  -7   2  -1    1.48    2.15
  -7  -2  -2  106.31    4.69
   7  -2   2  101.62    3.96
  -7   2  -2  105.31    3.97
  -7  -2  -2  105.47    4.67
  -7  -2  -3    1.57    2.55
  -7   2  -3   -0.27    1.97
   7  -2   3    0.96    2.12
  -7  -2  -3    1.42    2.60
  -7   2  -3    3.06    1.99
  -7  -2  -4  118.45    5.30
  -7   2  -4  111.26    4.62
   7  -2   4  106.63    4.78
  -7  -2  -4  124.11    5.31
  -7   2  -4  119.78    4.65
  -7  -2  -5  108.26    5.01
  -7   2  -5   97.33    4.28
  -7   2  -5   97.39    4.93
  -7  -2  -5   93.86    4.89
  -7   2  -6   12.32    3.06
  -7  -2  -6   13.57    3.04
  -7   2  -7   62.04    4.14
  -7  -2  -7   55.52    3.98
  -7   2  -8  108.53    5.39
  -7  -2  -8  101.24    5.47
  -7  -2  -8  101.03    5.30
   7   2   9    5.49    3.26
  -7   2  -9   10.78    3.47
  -7  -2  -9    7.73    3.35
  -7  -2  -9    8.61    3.19
   7   2  10    0.23    3.28
  -7   2 -10    3.95    2.63
  -7  -2 -10    8.87    3.11
  -7   2 -10    1.55    3.51
  -7  -2 -10    5.47    3.38
  -7  -2 -10    3.04    3.12
   7   2  11   33.99    4.04
  -7  -2 -11   31.31    3.82
  -7   2 -11   29.65    4.23
  -7  -2 -11   30.36    3.92
  -7  -2 -11   38.72    3.83
   7   2  12    9.43    3.59
  -7  -2 -12   10.81    3.44
  -7  -2 -12    8.37    3.75
  -7  -2 -12   10.81    3.54
   7   2  13   10.76    3.69
  -7  -2 -13   14.57    3.54
  -7  -2 -13   12.55    3.91
  -7  -2 -13   12.43    3.71
   7   2  14    7.91    3.91
  -7  -2 -14    5.79    3.64
  -7  -2 -14    4.53    3.90
  -7  -2 -14    2.78    3.44
  -7  -2 -15   23.02    4.26
   7   2  15   34.91    4.25
  -7  -2 -15   28.16    3.96
  -7  -2 -16    6.75    3.80
   7   2  16    2.78    3.95
  -7  -2 -17   -1.39    3.91
   7   2  17    1.42    3.82
   7   3 -17    7.06    3.58
   7  -3 -17    4.31    3.38
  -7   3  17    5.27    4.02
   7  -3 -17    4.35    3.83
   7   3 -16    4.65    3.59
   7  -3 -16    8.53    3.56
   7  -3 -16    3.91    3.70
   7   3 -15   -1.32    3.30
   7  -3 -15    2.36    3.21
   7  -3 -15    5.23    3.65
   7   3 -14   -5.88    3.39
   7  -3 -14   -1.98    3.17
   7  -3 -14   -3.36    3.49
   7   3 -13    2.94    3.04
   7  -3 -13   12.56    3.30
  -7  -3  13    5.03    3.38
   7  -3 -13    4.84    3.48
   7   3 -12    2.58    3.05
   7  -3 -12    1.75    2.74
  -7  -3  12    1.86    3.11
   7  -3 -12   -1.55    3.26
   7  -3 -11   10.72    2.83
   7   3 -11   11.77    3.10
  -7  -3  11   14.90    3.37
   7  -3 -11   16.34    3.45
   7   3 -10   32.68    3.56
  -7  -3  10   24.96    3.73
   7  -3 -10   23.80    3.20
  -7   3  10   23.87    3.24
   7  -3 -10   31.35    3.86
   7   3  -9   17.21    3.17
  -7  -3   9    6.41    3.15
   7  -3  -9   16.61    3.01
  -7   3   9    8.74    2.76
   7  -3  -9    9.98    3.21
   7   3  -8    9.83    2.99
  -7  -3   8    4.56    3.26
   7  -3  -8    0.19    2.57
  -7   3   8    6.14    2.69
   7  -3  -8    2.81    3.07
   7   3  -7   56.62    4.09
  -7  -3   7   59.43    4.48
   7  -3  -7   58.65    3.87
  -7   3   7   53.41    3.63
   7  -3  -7   52.06    4.06
   7   3  -6   36.77    3.49
  -7  -3   6   36.19    3.81
   7  -3  -6   31.89    3.00
  -7   3   6   22.61    2.91
   7  -3  -6   29.63    3.34
   7   3  -5   14.52    2.96
   7  -3  -5   11.62    2.38
  -7  -3   5   15.82    3.25
  -7   3   5   12.10    2.54
   7  -3  -5   16.00    2.94
   7   3  -4    8.14    2.78
   7  -3  -4    3.21    2.25
  -7  -3   4    9.43    3.13
  -7   3   4    5.20    2.31
   7  -3  -4    3.91    2.66
   7  -3  -3  310.45   10.06
   7   3  -3  319.44   10.49
  -7   3   3  295.90   10.05
  -7  -3   3  307.47   10.61
  -7  -3   2    4.01    2.93
   7  -3  -2    0.98    2.13
   7  -3  -1   38.65    2.86
  -7  -3   1   38.48    3.48
  -7  -3   0    3.39    2.73
  -7  -3   0    4.89    2.85
   7  -3   0    3.63    2.02
   7  -3   1   93.48    3.78
  -7  -3  -1  103.18    4.26
  -7  -3  -1   97.32    4.34
   7  -3   2   12.16    2.41
  -7  -3  -2    9.01    2.69
  -7   3  -2    7.20    1.85
  -7  -3  -2    5.94    2.94
  -7  -3  -3  115.95    5.31
   7  -3   3  110.18    5.04
  -7   3  -3  113.54    4.91
  -7  -3  -3  112.79    5.39
  -7  -3  -4    7.14    2.79
   7  -3   4    1.84    2.44
  -7   3  -4    2.11    2.27
  -7  -3  -4    1.37    2.88
  -7  -3  -5   10.81    2.99
   7  -3   5    9.53    2.64
  -7   3  -5    5.44    2.68
  -7  -3  -5   10.01    3.08
   7  -3   6   82.12    4.43
  -7   3  -6   75.14    4.44
  -7  -3  -6   79.95    4.71
  -7   3  -7    1.32    2.95
  -7  -3  -7    2.50    3.29
  -7   3  -8   57.35    4.28
  -7  -3  -8   59.58    4.52
  -7  -3  -8   68.54    4.58
  -7   3  -9    6.67    3.34
  -7  -3  -9    8.91    3.50
  -7  -3  -9   -0.44    3.25
  -7  -3 -10   23.68    3.52
  -7   3 -10   23.35    3.91
  -7  -3 -10   25.16    3.80
  -7  -3 -10   23.00    3.83
  -7  -3 -11   25.11    3.71
  -7  -3 -11   27.95    3.94
  -7  -3 -11   22.25    4.05
  -7  -3 -12    0.74    3.41
  -7  -3 -12   -0.25    3.45
  -7  -3 -12   -2.39    3.49
   7   3  13   19.01    3.88
  -7  -3 -13   20.03    4.01
  -7  -3 -13   12.47    3.75
  -7  -3 -13    6.80    3.82
   7   3  14   17.66    4.02
  -7  -3 -14   15.55    4.00
  -7  -3 -14   16.36    4.12
  -7  -3 -14   19.84    4.17
  -7  -3 -15    0.55    3.77
   7   3  15    2.26    3.60
  -7  -3 -15    2.90    3.84
  -7  -3 -16   -1.13    3.78
   7   3  16    5.82    3.98
  -7  -3 -16    0.81    3.70
   7  -4 -15    2.08    3.10
   7  -4 -15   -2.40    3.61
   7  -4 -14    5.67    3.12
   7   4 -14    1.74    3.12
   7  -4 -14    4.33    3.55
   7  -4 -13    1.85    2.93
   7   4 -13    3.61    2.99
   7  -4 -13    1.95    3.40
   7  -4 -12    6.94    2.92
   7   4 -12    8.24    3.13
   7  -4 -12    7.76    3.51
   7   4 -11   32.38    3.60
   7  -4 -11   25.22    3.26
  -7   4  11   26.84    3.71
   7  -4 -11   31.57    3.91
   7   4 -10   28.60    3.57
  -7  -4  10   21.43    3.64
   7  -4 -10   17.40    2.89
  -7   4  10   19.72    3.51
   7  -4 -10   23.54    3.63
   7   4  -9    9.12    3.09
  -7  -4   9   12.59    3.43
   7  -4  -9   13.09    2.77
  -7   4   9   11.32    3.09
   7  -4  -9   16.86    3.45
   7   4  -8  116.44    5.50
  -7   4   8  105.05    5.34
  -7  -4   8  112.52    5.61
   7  -4  -8  101.89    5.56
   7   4  -7   65.79    4.15
  -7  -4   7   66.57    4.47
  -7   4   7   56.97    4.08
   7  -4  -7   64.47    4.42
   7   4  -6   59.59    3.99
  -7  -4   6   56.59    4.24
  -7   4   6   68.75    4.27
   7  -4  -6   66.26    4.23
   7   4  -5    7.87    2.85
  -7  -4   5    6.88    2.96
  -7   4   5    7.26    2.89
   7  -4  -5    8.83    2.76
  -7  -4   4    3.41    2.90
   7   4  -4    9.77    2.91
  -7   4   4    4.10    2.87
   7  -4  -4   11.50    2.73
  -7  -4   3    9.31    3.08
  -7   4   3   11.60    2.88
   7  -4  -3   10.96    2.73
  -7  -4   2   36.43    3.40
  -7  -4   2   37.93    3.73
  -7  -4   1    4.63    2.80
  -7  -4   1    4.59    2.94
  -7  -4   0   22.38    3.15
  -7  -4   0   22.59    3.52
  -7  -4  -1   44.51    3.59
  -7  -4  -1   42.39    3.85
   7  -4   2   84.02    4.53
  -7  -4  -2   90.81    4.73
  -7  -4  -2   80.46    4.88
   7  -4   3    9.90    2.78
  -7  -4  -3   10.04    2.95
  -7  -4  -3    9.49    3.29
  -7  -4  -4   62.41    4.14
   7  -4   4   60.84    4.08
  -7  -4  -4   61.92    4.41
   7  -4   5    9.32    2.86
  -7  -4  -5    6.95    3.35
   7  -4   6   27.91    3.26
  -7  -4  -6   32.40    3.89
   7  -4   7   61.86    4.41
  -7   4  -7   68.87    4.33
  -7  -4  -7   71.47    4.84
   7  -4   8   55.27    4.31
  -7   4  -8   61.59    4.31
  -7  -4  -8   64.25    4.47
  -7  -4  -8   54.56    4.64
   7  -4   9    0.23    2.97
  -7  -4  -9    0.23    3.14
  -7  -4  -9   -0.22    3.35
  -7  -4  -9    2.39    3.65
  -7  -4 -10   10.02    3.62
  -7  -4 -10    7.08    3.33
  -7  -4 -10    6.14    3.68
  -7  -4 -11   21.54    3.81
  -7  -4 -11   12.02    3.58
  -7  -4 -11   16.78    3.83
  -7  -4 -12   -1.28    3.41
  -7  -4 -12    2.19    3.44
  -7  -4 -12   -1.33    3.90
  -7  -4 -13    6.61    3.70
  -7  -4 -13   -1.26    3.65
  -7  -4 -13   -7.59    4.11
  -7  -4 -14    4.11    3.74
  -7  -4 -14   -1.95    3.96
  -7  -4 -15    5.95    4.05
   7   4  15    8.94    4.14
  -7  -4 -15    3.44    4.27
   7  -5 -14    0.30    3.32
   7  -5 -13   -1.44    3.58
  -7   5  12    9.51    3.66
   7  -5 -12   17.38    3.76
  -7   5  11    1.03    3.41
   7  -5 -11    1.06    3.30
  -7   5  10    1.98    3.18
   7  -5 -10    2.03    3.36
  -7   5   9    1.46    3.26
   7  -5  -9    3.88    3.19
  -7   5   8    2.14    3.01
   7  -5  -8   -1.62    3.31
   7   5  -7   55.88    4.06
  -7  -5   7   52.12    4.05
  -7   5   7   52.23    4.29
   7  -5  -7   46.72    4.01
  -7  -5   6    2.48    3.04
   7   5  -6   -0.80    2.82
  -7   5   6    0.46    3.09
   7  -5  -6    2.50    3.00
  -7  -5   5   45.10    3.86
  -7   5   5   40.91    3.90
  -7  -5   4   31.75    3.73
  -7   5   4   35.94    3.91
  -7  -5   3   12.95    3.22
  -7   5   3    7.19    3.26
  -7  -5   3    6.49    2.93
  -7  -5   2   23.86    3.45
  -7   5   2   20.42    3.32
  -7  -5   2   17.41    3.03
  -7  -5   1   12.86    3.10
  -7  -5   1   15.50    3.43
  -7  -5   0   79.41    4.57
  -7  -5   0   74.30    4.90
  -7  -5  -1   10.91    3.03
  -7  -5  -1    6.15    3.29
  -7  -5  -2   81.62    4.66
  -7  -5  -2   88.77    5.11
  -7  -5  -3    4.43    2.95
   7  -5   3   -0.85    2.87
  -7  -5  -3    0.23    3.29
   7  -5   4   11.13    3.13
   7  -5   4    9.63    2.71
  -7  -5  -4    7.38    3.42
   7  -5   5    7.36    3.01
   7  -5   5    8.16    2.82
  -7  -5  -5    8.07    3.61
   7  -5   6    4.11    3.13
  -7  -5  -6   -0.97    3.55
   7  -5   7   16.82    3.40
  -7  -5  -7   20.51    3.83
   7  -5   8   51.45    4.36
  -7  -5  -8   59.95    4.85
   7  -5   9    3.75    3.17
  -7  -5  -9    0.72    3.25
  -7  -5  -9    2.34    3.89
   7  -5  10    2.83    3.28
  -7  -5 -10   -2.23    3.25
   7  -5  11   -1.58    3.37
  -7  -5 -11    3.60    3.52
  -7  -5 -11   -0.84    3.88
   7  -5  12   13.10    3.60
  -7  -5 -12    3.70    3.50
  -7  -5 -12    9.47    4.06
  -7  -5 -13    2.19    3.73
  -7  -5 -13    8.21    4.13
  -7   6  12   -6.15    4.00
   7  -6 -12   -0.86    3.40
  -7   6  11    1.71    3.56
   7  -6 -11    3.82    3.23
  -7   6  10    1.66    3.53
   7  -6 -10   -3.13    3.25
  -7   6   9   11.25    3.69
   7  -6  -9    8.24    3.22
  -7   6   8    9.46    3.68
  -7   6   7    9.01    3.62
  -7   6   6   25.42    3.91
  -7   6   5    3.40    3.48
  -7  -6   4    6.72    3.32
  -7   6   4    2.61    3.43
  -7  -6   3   44.88    3.93
  -7   6   3   41.18    4.34
  -7   6   2   37.42    4.23
  -7  -6   2   40.06    3.98
  -7  -6   1   -2.03    3.31
  -7  -6   0    0.46    3.36
  -7  -6  -1   -5.11    3.39
  -7  -6  -2    2.85    3.53
  -7  -6  -3  108.30    6.02
   7  -6   4   -0.73    3.21
   7  -6   4    5.37    2.94
  -7  -6  -4    0.25    3.64
   7  -6   5    5.47    3.41
   7  -6   5    3.47    3.00
  -7  -6  -5    9.40    3.80
   7  -6   6   11.71    3.34
   7  -6   6    6.26    3.08
  -7  -6  -6   12.67    3.78
  -7  -6  -7   13.68    3.35
   7  -6   7   10.40    3.48
  -7  -6  -7   14.31    3.97
   7  -6   8    7.71    3.40
  -7  -6  -8    5.74    3.37
  -7  -6  -8    6.03    3.98
   7  -6   9   -3.84    3.52
  -7  -6  -9   -0.49    3.22
  -7  -6  -9   -0.56    3.78
  -7  -6 -10   -0.51    3.43
   7  -6  10    2.82    3.56
  -7  -6 -10    0.29    4.05
   7  -6  11    3.46    3.59
  -7  -6 -11   -1.84    3.48
  -7  -6 -11    2.40    4.17
  -7   7   9    8.84    4.00
  -7   7   8    6.93    3.90
  -7   7   7   -3.86    3.66
  -7   7   6    2.62    3.66
  -7   7   5    0.29    3.60
  -7   7   4    7.04    3.80
  -7   7   3    3.22    3.61
  -7   7   2    7.54    3.74
  -7   7   1   -0.86    3.65
  -7  -7   0    1.21    3.51
  -7  -7  -1   24.32    4.05
  -7  -7  -2   -0.25    3.69
  -7  -7  -3    0.51    3.54
   7  -7   4   12.26    3.47
  -7  -7  -4   18.39    3.92
   7  -7   5   15.86    3.65
  -7  -7  -5    6.46    3.89
   7  -7   6    5.01    3.49
   7  -7   6    3.97    3.19
  -7  -7  -6    9.18    4.09
   7  -7   7    2.85    3.59
  -7  -7  -7   10.00    4.22
   7  -7   8    4.07    3.66
  -7  -7  -8    5.02    4.01
  -8   0  17    1.23    4.02
   8   0 -17    0.89    3.44
  -8   0  16    0.59    3.94
   8   0 -16    0.88    3.48
  -8   0  15    1.14    3.68
   8   0 -15    5.91    3.51
  -8   0  14   68.13    5.18
   8   0 -14   63.75    4.89
  -8   0  13    7.88    3.76
   8   0 -13    6.39    3.46
  -8   0  12   45.33    4.36
   8   0 -12   26.22    3.96
  -8   0  11   -5.25    3.56
   8   0 -11   -0.50    3.14
   8   0 -10  105.08    5.60
  -8   0  10   93.05    5.34
  -8   0   9    0.21    3.21
   8   0  -9   -0.91    2.93
   8   0  -8  174.42    7.25
  -8   0   8  171.89    7.03
   8   0  -7    0.43    2.79
  -8   0   7   -1.52    3.00
   8   0  -6   61.73    4.21
  -8   0   6   56.91    3.83
   8   0  -5    1.42    2.80
  -8   0   5   -1.99    3.18
  -8   0   5    0.67    2.42
   8   0  -4   94.11    4.68
  -8   0   4   91.78    4.10
   8   0  -3   -0.77    2.61
  -8   0   3    1.01    2.78
  -8   0   3    1.88    2.21
   8   0  -2   -1.13    2.66
  -8   0   2    0.83    3.07
   8   0  -1   -0.75    2.11
  -8   0   1    1.64    2.92
   8   0  -1   -0.37    2.65
   8   0   0   11.00    2.41
  -8   0   0   19.18    3.20
  -8   0  -1   -1.78    2.60
   8   0   1    3.31    2.35
  -8   0  -1   -1.65    2.71
  -8   0  -2   57.92    3.72
   8   0   2   48.26    3.39
  -8   0  -2   43.18    3.61
  -8   0  -3   -1.45    2.62
   8   0   3    3.12    2.56
  -8   0  -3    2.27    2.61
  -8   0  -4   33.54    3.31
   8   0   4   30.61    3.35
  -8   0  -4   43.01    3.45
  -8   0  -5    1.65    2.68
   8   0   5   -1.28    2.75
  -8   0  -5    6.38    2.72
  -8   0  -6   96.82    4.88
   8   0   6   90.49    5.02
  -8   0  -6   95.85    4.68
   8   0   7   -2.44    3.13
  -8   0  -7   -0.69    2.70
  -8   0  -7   -1.11    3.24
   8   0   8   38.65    3.95
  -8   0  -8   49.39    4.25
  -8   0  -8   45.68    3.65
   8   0   9    4.70    3.28
  -8   0  -9   -0.96    3.41
  -8   0  -9    1.24    2.89
   8   0  10  149.84    6.82
  -8   0 -10  137.72    6.84
   8   0  11    1.22    3.39
  -8   0 -11    1.80    3.72
  -8   0 -11    2.18    3.11
   8   0  12   -2.54    3.59
  -8   0 -12    5.08    3.87
  -8   0 -12    0.68    3.15
   8   0  13   -3.95    3.60
  -8   0 -13   -3.32    3.81
  -8   0 -13   -2.11    3.36
   8   0  14   18.60    4.00
  -8   0 -14   16.68    4.25
  -8   0 -14   14.95    3.66
  -8   0 -15    0.25    3.49
   8   0  15    0.28    3.76
  -8   0 -16    5.69    3.61
   8   1 -17    4.24    3.75
   8  -1 -17    5.51    3.61
  -8   1  17   -4.37    4.13
   8  -1 -17    0.94    3.79
   8   1 -16   15.61    3.78
   8  -1 -16   14.53    3.77
  -8  -1  16    7.08    4.02
  -8   1  16   11.75    3.89
   8  -1 -16   10.30    3.79
   8   1 -15   11.46    3.70
   8  -1 -15    7.96    3.51
  -8   1  15    6.67    3.77
  -8  -1  15    5.66    3.99
   8  -1 -15   11.17    3.81
   8   1 -14   42.72    4.40
   8  -1 -14   35.73    4.12
  -8   1  14   25.31    4.34
  -8  -1  14   31.19    4.41
   8  -1 -14   35.30    4.24
   8   1 -13    0.54    3.31
   8  -1 -13   -0.26    3.19
  -8  -1  13   -1.30    3.57
  -8   1  13    2.67    3.60
   8  -1 -13    1.92    3.50
   8   1 -12   19.70    3.64
   8  -1 -12   17.72    3.46
  -8   1  12   24.53    3.86
  -8  -1  12   24.72    3.91
   8  -1 -12   24.94    3.85
   8   1 -11    5.96    3.29
   8  -1 -11    9.82    3.30
  -8  -1  11    7.28    3.41
  -8   1  11    8.29    3.40
   8   1 -10   24.28    3.58
   8  -1 -10   32.78    3.78
  -8  -1  10   14.47    3.68
  -8   1  10   21.22    3.75
   8   1  -9    3.68    3.13
  -8  -1   9    4.41    3.14
   8  -1  -9    7.48    3.19
   8   1  -8   11.92    3.11
  -8  -1   8   14.26    3.26
   8  -1  -8   12.48    3.07
   8  -1  -7    6.41    2.97
   8   1  -7    7.50    3.14
  -8  -1   7    1.85    3.24
  -8  -1   7   14.00    3.08
   8   1  -6   78.12    4.51
   8  -1  -6   69.47    4.26
  -8  -1   6   51.80    4.67
  -8  -1   6   79.08    4.21
   8  -1  -5    0.98    2.71
  -8  -1   5   -2.81    3.04
   8   1  -5   -2.29    2.89
  -8  -1   5   -0.65    2.53
   8   1  -4  134.01    5.88
   8  -1  -4  139.98    5.87
  -8  -1   4  129.42    5.38
  -8  -1   4  100.79    6.20
   8   1  -3    3.00    2.62
   8  -1  -3    1.30    2.48
  -8  -1   3   -2.24    3.21
  -8   1   3   -0.41    2.92
  -8  -1   3   -0.41    2.26
   8  -1  -2  168.21    5.68
   8   1  -2  159.87    5.85
  -8  -1   2  203.33    6.52
   8  -1  -1    1.41    2.57
   8   1  -1    1.85    2.25
  -8  -1   1   -0.41    2.92
   8   1  -1   -0.76    2.59
  -8   1   1   -0.95    2.75
   8   1   0  292.04    7.95
  -8  -1   0  280.51    8.64
  -8  -1  -1    0.56    2.72
   8   1   1    0.91    2.52
  -8  -1  -1    0.57    2.91
  -8   1  -1    1.47    2.86
  -8  -1  -2  205.19    7.83
  -8   1  -2  198.77    7.54
   8   1   2  209.38    7.50
  -8   1  -2  208.86    7.66
  -8  -1  -2  215.12    7.83
  -8  -1  -3  101.73    5.12
  -8   1  -3  109.33    5.03
   8   1   3  107.42    5.07
  -8  -1  -3  113.66    5.26
  -8   1  -3   97.62    4.83
  -8  -1  -4   56.12    3.92
  -8   1  -4   52.70    3.64
   8   1   4   54.76    3.87
  -8  -1  -4   58.45    4.09
  -8   1  -4   62.47    3.65
   8   1   5   39.46    3.70
  -8  -1  -5   40.60    3.70
  -8   1  -5   44.28    3.23
  -8  -1  -5   40.88    3.60
  -8   1  -5   38.83    3.36
   8   1   6   -0.80    3.04
  -8  -1  -6    2.08    2.92
  -8   1  -6   -1.88    2.42
  -8  -1  -6    1.59    2.85
  -8   1  -6   -1.40    2.63
  -8   1  -6    0.63    3.08
   8   1   7   -0.21    3.04
  -8   1  -7    1.54    3.26
  -8  -1  -7    2.70    2.98
   8   1   8  140.56    6.37
  -8   1  -8  131.62    6.38
  -8  -1  -8  132.81    6.47
  -8  -1  -8  132.23    5.99
   8   1   9    0.69    3.29
  -8   1  -9   -1.88    3.55
  -8  -1  -9    6.80    3.62
  -8  -1  -9   -4.15    3.14
   8   1  10   33.81    4.08
  -8   1 -10   35.59    4.22
  -8  -1 -10   36.26    4.36
  -8  -1 -10   35.22    3.78
   8   1  11    1.24    3.29
  -8   1 -11    4.28    3.08
  -8  -1 -11    0.46    3.27
  -8   1 -11    1.28    3.56
  -8  -1 -11    0.78    3.68
  -8  -1 -11    1.63    3.17
   8   1  12   -2.82    3.63
  -8   1 -12   -0.42    2.99
  -8  -1 -12   -0.24    3.27
  -8   1 -12   -2.65    3.72
  -8  -1 -12    1.07    3.71
  -8  -1 -12    4.78    3.16
   8   1  13    4.49    3.54
  -8   1 -13   -1.38    3.72
  -8  -1 -13    1.11    3.98
  -8   1 -13    3.06    3.08
  -8  -1 -13    7.69    3.52
   8   1  14   -0.27    3.51
  -8  -1 -14    4.03    4.01
  -8   1 -14   -5.44    3.32
  -8  -1 -14   -1.53    3.37
   8   1  15    3.39    3.68
  -8  -1 -15    5.07    4.05
  -8   1 -15    3.05    3.45
  -8  -1 -15    2.91    3.67
  -8  -1 -16   -3.54    3.78
   8   1  16    1.75    3.85
   8   2 -16    5.03    3.62
   8  -2 -16    1.65    3.32
  -8   2  16    3.99    3.88
   8  -2 -16    3.41    3.69
   8   2 -15   -1.15    3.51
   8  -2 -15    1.88    3.16
  -8   2  15    3.85    4.00
   8  -2 -15   -0.60    3.74
   8   2 -14   26.38    3.87
   8  -2 -14   24.19    3.81
  -8   2  14   20.05    3.97
   8  -2 -14   22.09    4.16
   8   2 -13    0.27    3.30
   8  -2 -13   -0.51    3.18
  -8   2  13   -0.28    3.69
   8  -2 -13    4.51    3.54
   8   2 -12   14.36    3.41
   8  -2 -12    9.26    3.33
   8  -2 -12   11.75    3.60
   8  -2 -11    5.29    3.09
   8   2 -11    3.48    3.15
  -8  -2  11    3.40    3.46
   8  -2 -11    6.58    3.33
   8   2 -10   89.49    5.20
   8  -2 -10   99.04    5.28
   8  -2 -10   85.07    5.29
  -8  -2  10   76.46    5.32
   8   2  -9  116.47    5.96
   8  -2  -9  118.57    5.79
   8  -2  -9  113.74    5.89
  -8  -2   9  103.88    6.04
   8  -2  -8   76.29    4.54
   8   2  -8   72.14    4.61
  -8  -2   8   65.71    4.88
   8   2  -7   47.47    3.98
   8  -2  -7   48.52    3.87
  -8  -2   7   35.78    4.20
   8  -2  -6   54.16    3.90
  -8  -2   6   51.34    4.71
   8   2  -6   51.82    3.99
   8   2  -5   64.41    4.31
  -8  -2   5   56.24    4.78
   8  -2  -5   61.95    3.98
   8  -2  -4   40.90    3.40
   8   2  -4   38.87    3.56
  -8  -2   4   40.85    4.08
   8   2  -3   -0.41    2.85
  -8  -2   3   -1.09    3.23
   8  -2  -3    1.77    2.56
   8  -2  -2   40.52    3.35
  -8  -2   2   36.76    3.80
   8   2  -2   32.90    3.48
   8  -2  -1    2.69    2.43
  -8  -2   1    0.20    2.90
  -8   2   1   -0.73    2.67
  -8  -2   0    8.24    2.97
  -8  -2   0    8.18    3.06
  -8   2   0    1.75    2.44
   8  -2   1    8.91    2.21
  -8  -2  -1    7.47    2.97
  -8  -2  -1   15.43    3.13
  -8   2  -1    0.55    2.68
   8  -2   2   13.37    2.47
  -8  -2  -2   13.29    3.09
  -8   2  -2   20.02    2.62
  -8  -2  -2   22.69    3.20
  -8   2  -2   15.00    2.73
  -8  -2  -3   97.66    5.08
  -8   2  -3  106.85    4.69
   8  -2   3  104.78    4.55
  -8   2  -3   99.06    4.59
  -8  -2  -3  105.67    5.24
  -8  -2  -4   10.38    3.10
   8  -2   4   16.32    2.57
  -8  -2  -4   19.67    3.33
  -8   2  -4   11.75    2.40
  -8  -2  -5   -1.63    3.08
   8  -2   5   -0.48    2.43
  -8  -2  -5    7.00    3.01
  -8   2  -5   -0.16    2.27
  -8   2  -5   -1.19    2.92
   8   2   6   46.32    4.07
  -8   2  -6   49.62    3.43
   8  -2   6   50.64    3.53
  -8   2  -6   53.99    4.11
  -8  -2  -6   54.63    4.28
   8   2   7  107.43    5.45
  -8   2  -7  104.29    5.45
  -8  -2  -7   93.26    5.35
   8   2   8   65.17    4.77
  -8   2  -8   58.98    4.62
  -8  -2  -8   59.63    4.75
  -8  -2  -8   62.75    4.50
   8   2   9   75.72    5.03
  -8   2  -9   71.76    5.00
  -8  -2  -9   76.70    5.06
  -8  -2  -9   74.85    4.91
   8   2  10   23.57    4.02
  -8   2 -10   29.54    4.06
  -8  -2 -10   20.69    3.96
  -8  -2 -10   32.72    3.99
   8   2  11    6.97    3.59
  -8  -2 -11    8.77    3.51
  -8   2 -11    6.55    3.66
  -8  -2 -11   16.63    3.92
  -8  -2 -11   11.26    3.59
   8   2  12   11.20    3.85
  -8  -2 -12    8.59    3.54
  -8   2 -12    5.27    3.94
  -8  -2 -12   11.29    3.88
  -8  -2 -12    5.77    3.51
   8   2  13   -3.58    4.11
  -8  -2 -13    6.79    3.52
  -8  -2 -13   -0.28    3.77
  -8  -2 -13    5.23    3.48
   8   2  14    8.76    3.93
  -8  -2 -14   13.93    3.87
  -8  -2 -14    5.16    4.11
  -8  -2 -14    6.48    3.72
   8   2  15    0.87    3.79
  -8  -2 -15    7.48    3.91
  -8  -2 -15    2.37    3.95
   8   3 -15   41.30    4.23
   8  -3 -15   29.21    3.88
   8  -3 -15   41.32    4.56
   8  -3 -14    4.61    3.19
   8   3 -14    1.91    3.44
   8  -3 -14    5.07    3.75
   8  -3 -13    1.75    3.10
  -8  -3  13    3.94    3.41
   8   3 -13    1.06    3.25
   8  -3 -13   -1.73    3.64
   8  -3 -12    8.58    3.23
   8   3 -12   -1.54    3.27
  -8  -3  12    5.62    3.37
   8  -3 -12    3.89    3.50
   8  -3 -11   64.77    4.53
   8   3 -11   63.16    4.61
  -8  -3  11   61.21    4.81
   8  -3 -11   65.23    5.09
   8  -3 -10   13.00    3.18
   8   3 -10   12.88    3.45
  -8  -3  10   14.60    3.87
   8  -3 -10   11.59    3.67
   8  -3  -9    1.97    2.84
   8   3  -9    2.40    3.08
  -8  -3   9    2.10    3.63
   8  -3  -9   -2.00    3.42
   8  -3  -8   39.14    3.61
   8   3  -8   44.16    4.02
  -8  -3   8   29.79    4.35
   8  -3  -8   33.68    3.91
   8  -3  -7   29.95    3.32
   8   3  -7   37.96    3.87
  -8  -3   7   35.97    4.38
   8  -3  -7   41.99    3.87
   8  -3  -6    9.79    2.78
   8   3  -6   13.45    3.21
  -8  -3   6   21.51    3.57
  -8   3   6   14.19    2.62
   8  -3  -5   34.17    3.26
   8   3  -5   42.16    3.80
  -8  -3   5   37.07    4.01
  -8   3   5   36.47    3.04
   8   3  -4   39.25    3.77
   8  -3  -4   46.09    3.48
  -8  -3   4   46.14    4.05
  -8   3   4   40.49    3.15
  -8  -3   3   39.78    3.90
   8  -3  -3   41.32    3.34
   8   3  -3   39.15    3.57
  -8   3   3   44.63    3.22
   8  -3  -2   61.42    3.72
  -8  -3   2   64.49    4.44
  -8  -3   1    2.86    2.87
   8  -3  -1    1.90    2.30
  -8  -3   1    2.99    3.11
  -8  -3   0  137.45    4.97
  -8  -3   0  132.04    5.17
  -8  -3  -1  122.90    6.00
  -8  -3  -1  132.45    6.09
  -8  -3  -2    3.44    3.13
  -8  -3  -2    1.85    2.85
   8  -3   2    3.16    2.42
  -8  -3  -3   34.51    3.77
   8  -3   3   34.84    3.18
  -8  -3  -3   37.93    3.64
  -8  -3  -4   56.08    4.44
  -8  -3  -4   57.00    4.29
   8  -3   4   58.47    3.87
  -8   3  -4   65.64    3.97
  -8  -3  -5    8.65    3.27
   8  -3   5   10.93    2.85
  -8   3  -5    8.87    2.96
  -8  -3  -5    7.58    3.31
   8  -3   6    0.77    2.77
  -8   3  -6   -1.00    3.16
  -8  -3  -6   -1.80    3.36
   8  -3   7   65.92    4.20
  -8   3  -7   64.73    4.56
  -8  -3  -7   71.37    4.78
   8  -3   8   68.38    4.28
  -8   3  -8   60.66    4.67
  -8  -3  -8   63.89    4.82
  -8  -3  -8   69.60    4.99
  -8   3  -9   22.33    3.83
  -8  -3  -9   21.75    4.05
  -8  -3  -9   30.77    4.00
  -8   3 -10   44.33    4.52
  -8  -3 -10   47.37    4.64
  -8  -3 -10   45.98    4.36
   8   3  11   17.03    4.12
  -8  -3 -11   16.62    3.73
  -8  -3 -11   19.51    3.99
  -8  -3 -11   21.71    3.85
   8   3  12    3.91    3.66
  -8  -3 -12   -0.53    3.55
  -8  -3 -12   -0.27    3.77
  -8  -3 -12    2.54    3.60
   8   3  13    3.44    3.74
  -8  -3 -13    5.17    3.69
  -8  -3 -13    1.94    3.65
  -8  -3 -13   -3.15    3.64
   8   3  14    4.45    3.87
  -8  -3 -14    0.28    3.84
  -8  -3 -14    7.70    3.94
  -8  -3 -14    4.59    3.81
   8   3  15   -0.30    3.90
  -8  -3 -15   -4.91    4.05
  -8  -3 -15   -1.47    3.95
  -8  -3 -15    1.65    3.87
   8  -4 -14    2.28    3.00
   8   4 -14    9.26    3.62
   8  -4 -14    9.80    3.79
   8  -4 -13    8.62    3.33
   8   4 -13    8.61    3.39
   8  -4 -13   17.18    3.90
   8  -4 -12    1.21    3.05
   8   4 -12    5.75    3.31
   8  -4 -12    1.14    3.48
   8   4 -11   16.52    3.55
   8  -4 -11   23.05    3.88
   8   4 -10   17.65    3.45
  -8  -4  10    5.38    3.59
  -8   4  10    8.04    3.13
   8  -4 -10    8.70    3.59
  -8  -4   9    3.70    3.39
   8   4  -9    5.05    3.15
  -8   4   9    5.80    3.02
   8  -4  -9    9.87    3.42
   8   4  -8   10.90    3.30
  -8  -4   8    8.89    3.29
  -8   4   8    7.87    3.09
   8  -4  -8   12.13    3.40
   8   4  -7   16.46    3.42
  -8  -4   7    5.89    3.44
  -8   4   7   13.57    3.10
   8  -4  -7   13.56    3.40
   8   4  -6    5.00    3.06
  -8  -4   6    9.69    3.40
  -8   4   6    6.10    2.98
   8  -4  -6    4.68    2.94
  -8  -4   5    5.51    3.24
   8   4  -5    3.10    2.90
  -8   4   5   -0.82    2.93
  -8  -4   4   19.51    3.45
  -8   4   4   26.66    3.17
  -8  -4   3   -1.12    3.10
  -8   4   3   -1.21    2.75
  -8  -4   2   21.29    3.57
  -8   4   2   17.96    2.99
  -8  -4   2   17.54    3.25
  -8  -4   1   32.14    3.54
  -8  -4   1   35.95    3.88
  -8  -4   0   11.01    3.24
  -8  -4   0   13.13    3.47
  -8  -4  -1   48.60    4.08
  -8  -4  -1   52.98    4.37
  -8  -4  -2   14.76    3.25
   8  -4   2   14.45    2.99
  -8  -4  -2    8.94    3.35
  -8  -4  -3   14.35    3.38
   8  -4   3   18.62    3.07
  -8  -4  -3   15.79    3.52
   8  -4   4   23.36    3.27
  -8  -4  -4   21.49    3.57
  -8  -4  -4   23.40    3.94
   8  -4   5   87.27    4.99
  -8  -4  -5   95.84    5.54
   8  -4   6    1.95    2.88
  -8  -4  -6   -2.68    3.46
   8  -4   7   -1.12    3.00
  -8  -4  -7    4.24    3.54
   8  -4   8   33.83    3.72
  -8  -4  -8   37.13    4.26
  -8  -4  -8   41.60    4.40
   8  -4   9    3.08    3.14
  -8  -4  -9    5.46    3.46
  -8  -4  -9    2.58    3.71
   8  -4  10    2.45    3.11
  -8  -4 -10    2.07    3.50
  -8  -4 -10    0.51    3.48
  -8  -4 -10    0.52    3.66
  -8  -4 -11   41.86    4.32
  -8  -4 -11   36.31    4.34
  -8  -4 -11   32.71    4.49
  -8  -4 -12    5.52    3.74
  -8  -4 -12    2.40    3.66
  -8  -4 -12    3.89    3.86
  -8  -4 -13   -0.56    3.88
  -8  -4 -13   -0.55    3.93
  -8  -4 -13   -3.16    4.21
  -8   5  12   -1.34    3.50
   8  -5 -12    2.93    3.46
  -8   5  11   32.83    4.15
   8  -5 -11   23.91    3.98
  -8   5  10    5.55    3.29
   8  -5 -10    8.65    3.67
  -8   5   9   -0.25    3.31
   8  -5  -9   -3.37    3.52
   8   5  -8   15.88    3.32
  -8   5   8   19.82    3.66
   8  -5  -8   16.83    3.60
  -8  -5   7    7.54    3.45
   8   5  -7   12.90    3.23
  -8   5   7   16.58    3.54
   8  -5  -7    8.30    3.22
  -8  -5   6   16.08    3.63
   8   5  -6    9.68    3.10
  -8   5   6    6.12    3.09
  -8  -5   5   57.50    4.36
  -8   5   5   52.89    4.36
  -8  -5   4   25.88    3.80
  -8   5   4   31.23    3.93
  -8  -5   4   34.75    3.67
  -8  -5   3    6.55    3.38
  -8   5   3   13.90    3.43
  -8  -5   3   12.74    3.27
  -8  -5   2   -2.36    3.38
  -8   5   2    0.46    3.16
  -8  -5   2   -0.43    3.02
  -8  -5   1   13.62    3.32
  -8  -5   1    9.97    3.45
  -8  -5   0   74.11    4.70
  -8  -5   0   71.80    4.91
  -8  -5  -1    6.35    3.07
  -8  -5  -1    8.45    3.50
  -8  -5  -2   32.14    3.81
  -8  -5  -2   17.48    3.84
  -8  -5  -3    3.15    3.07
   8  -5   3    0.22    2.98
  -8  -5  -3    2.24    3.72
   8  -5   4    1.14    3.04
  -8  -5  -4   -2.52    3.59
   8  -5   5    1.88    3.12
  -8  -5  -5    1.80    3.52
   8  -5   6   11.04    3.29
  -8  -5  -6    3.19    3.63
   8  -5   7   31.80    3.79
  -8  -5  -7   28.94    4.36
   8  -5   8    5.11    3.48
  -8  -5  -8   11.13    3.94
   8  -5   9    4.73    3.55
  -8  -5  -9   -3.64    3.65
  -8  -5  -9    1.11    3.89
   8  -5  10    0.81    3.38
  -8  -5 -10    4.01    3.52
  -8  -5 -10   -0.29    3.92
  -8  -5 -11   12.13    3.90
   8  -5  11    6.36    3.56
  -8  -5 -11    4.38    4.00
   8  -5  12    6.25    3.65
  -8  -5 -12    4.25    3.80
  -8  -5 -12    4.54    4.25
  -8   6  10    1.97    3.63
  -8   6   9    3.91    3.64
  -8   6   8    2.21    3.51
  -8   6   7    0.54    3.37
  -8   6   6    6.41    3.57
  -8   6   5   13.16    3.74
  -8  -6   4   16.24    3.81
  -8   6   4   16.45    3.78
  -8  -6   3   13.88    3.60
  -8   6   3    7.27    3.66
  -8  -6   2    3.91    3.47
  -8   6   2    2.12    3.35
  -8   6   1   -1.06    3.19
  -8  -6   1   -2.75    3.45
  -8  -6   0    1.77    3.55
  -8  -6  -1    5.88    3.65
  -8  -6  -2   38.42    3.87
  -8  -6  -2   46.16    4.50
  -8  -6  -3    1.59    3.77
   8  -6   4   16.08    3.57
  -8  -6  -4   14.61    3.85
   8  -6   5    5.96    3.36
  -8  -6  -5    0.28    3.73
   8  -6   6    0.80    3.29
  -8  -6  -6   -5.30    3.92
   8  -6   7    1.63    3.37
  -8  -6  -7    2.55    3.90
   8  -6   8    6.38    3.58
  -8  -6  -8    8.83    3.67
  -8  -6  -8    8.98    4.01
   8  -6   9    0.85    3.33
  -8  -6  -9    1.60    3.51
  -8  -6  -9   -3.58    4.13
  -8   7   6   18.29    4.12
  -8   7   5    8.60    3.85
  -8   7   4   14.80    3.85
  -8   7   3   13.56    4.00
  -8   7   2    0.90    3.77
  -8   7   1    0.89    3.65
  -8  -7   1   -1.04    3.54
  -8  -7   0    8.17    3.70
  -8  -7  -1    3.77    3.72
  -8  -7  -2    9.16    3.87
  -8  -7  -3   -5.03    3.70
  -8  -7  -4   -0.85    3.79
  -8  -7  -5    0.86    3.86
  -9   0  15    8.36    4.06
   9   0 -15    9.51    3.83
  -9   0  14    2.89    3.96
   9   0 -14    2.38    3.51
  -9   0  13   10.82    3.86
   9   0 -13    2.59    3.48
  -9   0  12    1.33    3.52
   9   0 -12    2.77    3.53
   9   0 -11  124.05    6.39
  -9   0  11  131.07    6.58
   9   0 -10    0.77    3.16
  -9   0  10    3.38    3.41
   9   0  -9    6.27    3.24
  -9   0   9    2.98    3.14
   9   0  -8    4.44    3.19
  -9   0   8    1.08    3.18
   9   0  -7  220.22    8.72
  -9   0   7  224.28    8.42
   9   0  -6    0.23    2.96
  -9   0   6    3.76    3.39
  -9   0   6   -1.16    2.87
   9   0  -5   44.57    3.93
  -9   0   5   40.78    3.45
   9   0  -4   -2.24    3.01
  -9   0   4    7.04    3.35
  -9   0   4   -0.85    2.69
   9   0  -3  245.92    7.91
  -9   0   3  112.76    8.07
   9   0  -2    1.07    2.99
  -9   0   2    0.72    3.30
  -9   0   1   74.01    5.14
  -9   0   0    0.21    3.13
  -9   0  -1   63.04    4.28
   9   0   1   61.65    3.83
  -9   0  -1   63.26    4.42
  -9   0  -2    4.68    3.04
   9   0   2   -3.10    2.76
  -9   0  -2    4.90    3.00
  -9   0  -3  120.25    5.64
   9   0   3  107.60    5.38
  -9   0  -3  116.34    5.61
  -9   0  -4    2.25    2.85
   9   0   4    1.16    2.91
  -9   0  -4    0.39    2.96
  -9   0  -5  190.73    7.37
   9   0   5  173.90    7.25
  -9   0  -5  178.02    7.18
   9   0   6    0.21    3.21
  -9   0  -6    2.35    3.01
  -9   0  -6    1.47    2.98
   9   0   7    8.26    3.34
  -9   0  -7    6.42    3.09
  -9   0  -7    8.16    3.65
   9   0   8   -2.10    3.26
  -9   0  -8   -2.56    3.70
  -9   0  -8    0.20    3.02
   9   0   9    2.19    3.46
  -9   0  -9   -4.22    3.55
   9   0  10   -0.76    3.56
  -9   0 -10   -2.17    3.73
   9   0  11    1.58    3.55
  -9   0 -11    2.80    3.84
  -9   0 -11   -3.80    3.18
   9   0  12   -1.10    3.71
  -9   0 -12    1.16    3.99
  -9   0 -12    3.67    3.28
   9   0  13   -0.57    3.76
  -9   0 -13   -0.89    4.10
  -9   0 -13   -0.76    3.49
   9   0  14   -1.48    3.86
  -9   0 -14    4.92    4.20
  -9   0 -14   -1.29    3.49
  -9   1  15   21.04    4.26
  -9  -1  15   21.65    4.45
   9   1 -15   23.68    4.12
   9  -1 -15   17.93    3.99
  -9   1  14    2.94    3.89
  -9  -1  14   10.54    4.12
   9   1 -14    7.42    3.71
   9  -1 -14    9.43    3.68
  -9   1  13   -0.28    3.72
  -9  -1  13   -2.18    3.78
   9   1 -13   -2.57    3.53
   9  -1 -13   -3.71    3.45
   9   1 -12   20.78    3.74
  -9   1  12   23.30    4.09
  -9  -1  12   24.80    4.06
   9  -1 -12   29.28    4.13
   9   1 -11   58.62    4.79
  -9   1  11   62.02    4.86
  -9  -1  11   68.89    4.98
   9  -1 -11   66.58    4.83
   9   1 -10   26.40    3.86
   9  -1 -10   24.90    3.71
  -9  -1  10   21.99    3.76
  -9   1  10   22.08    3.85
   9   1  -9   31.46    3.95
   9  -1  -9   39.03    3.97
  -9  -1   9   14.92    4.44
  -9  -1   9   32.50    4.02
  -9   1   9   28.19    3.81
   9   1  -8   25.20    3.72
   9  -1  -8   23.06    3.59
  -9  -1   8   11.30    4.10
  -9  -1   8   22.84    3.61
  -9   1   8   21.11    3.48
   9   1  -7    1.97    3.22
  -9  -1   7    0.51    3.47
   9  -1  -7   -0.24    3.02
  -9  -1   7    4.38    3.02
   9  -1  -6   29.41    3.69
   9   1  -6   33.49    3.78
  -9  -1   6   22.99    4.06
  -9  -1   6   30.80    3.35
   9   1  -5    5.64    3.11
  -9  -1   5   -0.26    3.55
   9  -1  -5    0.67    2.91
  -9  -1   5    6.30    2.84
   9   1  -4   51.33    4.10
   9  -1  -4   53.76    3.97
  -9  -1   4   20.42    4.45
  -9   1   4    3.98    3.58
   9   1  -3   -1.80    2.93
   9  -1  -3    5.48    2.89
  -9  -1   3   -1.74    3.61
  -9   1   3   -0.67    3.13
   9   1  -2   89.81    4.80
   9  -1  -2   94.30    4.81
  -9  -1   2  122.81    5.40
   9  -1  -1  273.39    8.61
  -9  -1   1  296.58    9.06
  -9  -1   0   13.88    3.35
  -9  -1   0   12.52    3.40
  -9   1   0    8.31    3.33
  -9  -1  -1   79.88    4.78
  -9   1  -1   73.77    4.50
   9   1   1   84.11    4.31
  -9  -1  -1   71.43    4.81
  -9   1  -1   94.99    4.92
   9   1   2   40.44    3.65
  -9  -1  -2   39.13    3.84
  -9   1  -2   39.00    3.65
  -9  -1  -2   39.22    3.85
  -9   1  -2   45.07    3.58
   9   1   3    5.65    2.96
  -9  -1  -3   13.54    3.26
  -9   1  -3   14.58    3.05
  -9  -1  -3   15.74    3.23
  -9   1  -3    6.23    2.91
   9   1   4   17.29    3.29
  -9  -1  -4   18.60    3.45
  -9   1  -4   19.60    3.18
  -9  -1  -4   15.93    3.30
  -9   1  -4   22.91    3.14
   9   1   5    8.54    3.07
  -9  -1  -5    7.43    3.15
  -9   1  -5    1.99    2.71
  -9  -1  -5    1.75    3.10
  -9   1  -5    5.85    2.83
   9   1   6    4.59    3.11
  -9  -1  -6    8.26    3.15
  -9  -1  -6    8.23    3.28
  -9   1  -6   11.65    3.01
  -9   1  -6   11.04    3.61
   9   1   7    3.42    3.44
  -9   1  -7   -0.73    3.55
  -9  -1  -7    5.59    3.34
   9   1   8   22.10    3.68
  -9   1  -8   24.09    3.94
  -9  -1  -8   22.57    4.16
  -9  -1  -8   25.16    3.56
   9   1   9    1.73    3.46
  -9   1  -9   11.88    3.84
  -9  -1  -9    2.95    3.58
  -9  -1  -9   10.21    3.38
   9   1  10    3.09    3.43
  -9   1 -10    2.94    3.76
  -9  -1 -10    3.02    3.88
  -9  -1 -10    2.21    3.34
   9   1  11    3.46    3.52
  -9   1 -11    4.23    3.08
  -9   1 -11    9.68    3.92
  -9  -1 -11    8.74    4.09
  -9  -1 -11   10.03    3.55
   9   1  12    8.80    3.71
  -9   1 -12   16.00    4.04
  -9  -1 -12   13.37    4.20
  -9   1 -12    6.65    3.11
  -9  -1 -12   13.95    3.67
   9   1  13    1.42    3.87
  -9   1 -13   -3.55    4.36
  -9  -1 -13    6.90    4.30
  -9   1 -13   -0.95    3.42
  -9  -1 -13    2.13    3.59
   9   1  14    5.57    4.15
  -9  -1 -14    4.10    3.63
  -9   1 -14    6.74    4.23
  -9  -1 -14    1.85    4.21
   9   2 -14    0.59    3.55
  -9  -2  14    3.07    3.92
   9  -2 -14    2.33    3.41
  -9   2  14    3.92    3.89
   9  -2 -14    0.31    3.76
   9  -2 -13   -1.13    3.51
   9   2 -13    6.59    3.62
  -9  -2  13   -2.40    3.98
  -9   2  13    1.46    3.66
   9  -2 -13    2.72    3.59
   9  -2 -12    6.00    3.43
   9   2 -12   17.34    3.70
  -9  -2  12   19.82    4.04
   9  -2 -11    3.42    3.33
   9   2 -11    5.80    3.60
  -9  -2  11    8.97    3.68
   9  -2 -10    3.53    3.31
   9   2 -10    0.81    3.24
  -9  -2  10    4.11    3.60
   9   2  -9   11.31    3.61
   9  -2  -9   13.73    3.26
  -9  -2   9   11.55    3.87
   9   2  -8   54.78    4.51
   9  -2  -8   62.42    4.51
  -9  -2   8   58.64    5.22
   9  -2  -7   38.81    3.88
   9   2  -7   41.44    4.23
  -9  -2   7   40.73    4.76
   9   2  -6  105.14    5.78
   9  -2  -6  110.09    5.56
  -9  -2   6  114.07    6.53
   9  -2  -5   28.63    3.47
   9   2  -5   38.76    3.97
  -9  -2   5   36.00    4.19
   9   2  -4    9.92    3.36
   9  -2  -4    6.41    3.03
  -9  -2   4    6.79    3.46
   9  -2  -3   -2.23    2.81
  -9  -2   3   -1.44    3.36
   9   2  -3   -2.30    3.19
  -9   2   3   -4.33    3.47
   9  -2  -2    3.16    2.75
  -9  -2   2    6.13    3.30
  -9   2   2    7.49    3.21
  -9  -2   1   -1.85    3.38
  -9   2   1   -0.41    2.79
   9  -2  -1    2.29    2.52
  -9  -2   0   71.84    4.37
  -9  -2   0   69.18    4.40
  -9  -2  -1   -2.00    3.14
  -9   2  -1    2.73    2.48
   9   2   1    3.77    2.94
  -9  -2  -1    3.39    3.17
  -9   2  -1    1.43    2.92
  -9  -2  -2   10.17    3.30
  -9   2  -2   12.67    2.73
   9   2   2   18.20    3.27
  -9  -2  -2    5.19    3.33
  -9   2  -2   19.85    2.95
  -9  -2  -3   43.79    4.00
  -9   2  -3   44.10    3.45
   9   2   3   45.27    3.85
  -9  -2  -3   43.66    4.23
  -9  -2  -4    3.64    3.18
  -9   2  -4    3.76    2.51
   9   2   4    4.82    3.32
  -9  -2  -4    7.74    3.25
   9   2   5  140.26    6.55
  -9  -2  -5  153.95    6.70
  -9   2  -5  139.50    6.02
  -9   2  -5  130.43    6.49
  -9  -2  -5  155.52    6.65
   9   2   6   18.07    3.63
  -9  -2  -6   21.29    3.66
  -9   2  -6   16.87    2.90
  -9   2  -6   28.77    3.79
  -9  -2  -6   14.23    3.59
   9   2   7    4.05    3.50
  -9   2  -7    4.75    3.59
  -9  -2  -7    0.93    3.46
   9   2   8   -0.75    3.63
  -9   2  -8   -3.67    3.41
  -9  -2  -8    4.46    3.80
  -9  -2  -8   -3.98    3.28
   9   2   9    3.88    3.66
  -9   2  -9   -1.52    3.71
  -9  -2  -9    6.50    3.95
  -9  -2  -9    3.33    3.52
   9   2  10   -1.07    3.65
  -9   2 -10    1.32    3.59
  -9  -2 -10   -3.05    3.79
  -9  -2 -10    0.49    3.53
   9   2  11   -1.11    3.50
  -9  -2 -11    4.23    3.58
  -9   2 -11   -1.63    3.90
  -9  -2 -11    1.70    3.80
  -9  -2 -11    1.22    3.53
   9   2  12    2.00    3.72
  -9  -2 -12   -1.63    3.50
  -9   2 -12    2.54    3.82
  -9  -2 -12   -3.21    4.07
  -9  -2 -12   -1.23    3.54
   9   2  13   -1.46    3.67
  -9  -2 -13    3.07    3.59
  -9   2 -13   -0.59    4.04
  -9  -2 -13    2.40    4.01
  -9  -2 -13    5.57    3.76
   9   2  14   -0.90    3.94
  -9  -2 -14   -3.73    4.12
  -9  -2 -14    7.09    4.09
   9  -3 -14   16.30    3.89
   9   3 -14   16.62    3.96
  -9  -3  14   12.77    3.90
   9  -3 -14   15.98    4.07
   9  -3 -13   -5.29    3.70
   9   3 -13   -2.92    3.51
  -9  -3  13    9.78    3.89
   9  -3 -13    8.05    3.81
   9  -3 -12    0.54    3.32
   9   3 -12    0.29    3.49
  -9  -3  12    2.32    3.81
   9  -3 -12    0.90    3.48
   9  -3 -11    9.82    3.38
   9   3 -11    7.81    3.54
  -9  -3  11   -2.11    3.87
   9  -3 -11    6.65    3.75
   9  -3 -10   35.56    4.07
   9   3 -10   42.13    4.29
  -9  -3  10   45.51    4.88
   9  -3 -10   43.73    4.42
   9  -3  -9   11.78    3.27
  -9  -3   9   10.31    3.98
   9   3  -9   10.89    3.46
   9  -3  -8    1.36    3.06
   9   3  -8    6.74    3.36
  -9  -3   8    3.09    3.70
   9  -3  -7   -2.20    3.00
   9   3  -7   -1.28    3.29
  -9  -3   7    0.27    3.72
   9  -3  -6   11.79    3.19
  -9  -3   6   13.32    3.75
   9  -3  -5  127.17    5.90
   9   3  -5  118.90    6.14
  -9  -3   5  132.39    6.53
  -9  -3   4    9.39    3.58
   9  -3  -4    7.13    2.86
   9   3  -4    3.11    3.12
  -9  -3   3    1.96    3.31
  -9  -3   2    4.36    3.45
  -9  -3   1    2.07    3.16
  -9  -3   1    2.87    3.29
  -9   3   1    0.61    2.62
  -9  -3   0    5.08    3.27
  -9  -3   0    5.01    3.40
  -9  -3  -1   76.74    5.00
  -9  -3  -1   84.52    5.12
  -9  -3  -2    3.36    3.37
  -9  -3  -2    7.83    3.22
   9  -3   2   -0.35    2.48
  -9  -3  -3   26.54    3.89
  -9  -3  -3   25.91    3.73
   9  -3   3   28.90    3.23
  -9  -3  -4    4.11    3.54
   9  -3   4    8.24    2.70
  -9  -3  -4   13.24    3.46
  -9   3  -4    7.28    2.98
  -9  -3  -5   10.09    3.46
   9  -3   5   10.08    2.80
  -9   3  -5   15.34    3.34
  -9  -3  -5    7.14    3.55
   9  -3   6   -1.42    2.83
  -9   3  -6    1.78    3.40
  -9  -3  -6    1.24    3.50
   9  -3   7   19.27    3.25
  -9   3  -7    9.90    3.60
  -9  -3  -7   13.50    3.75
   9  -3   8    7.38    3.03
  -9   3  -8   10.06    3.82
  -9  -3  -8    7.17    3.84
  -9  -3  -8   15.00    3.92
   9   3   9    5.15    3.67
   9  -3   9    3.37    2.96
  -9   3  -9    9.19    3.75
  -9  -3  -9    9.55    3.85
  -9  -3  -9   13.35    3.86
   9   3  10    9.53    3.90
  -9   3 -10    6.45    3.52
  -9  -3 -10    9.76    4.07
  -9  -3 -10   10.22    3.83
   9   3  11   20.50    4.16
  -9  -3 -11   17.65    3.91
  -9   3 -11   13.67    3.97
  -9  -3 -11   14.79    4.12
  -9  -3 -11   16.41    4.16
   9   3  12    2.08    3.74
  -9  -3 -12    0.85    3.66
  -9  -3 -12   -1.46    4.04
  -9  -3 -12    3.51    3.85
   9   3  13    2.15    4.08
  -9  -3 -13   -0.58    3.89
  -9  -3 -13    6.58    4.21
  -9  -3 -13    8.58    3.94
   9   4 -12    2.86    3.54
   9  -4 -12    0.30    3.50
  -9  -4  11    6.32    3.84
   9   4 -11    3.89    3.36
   9  -4 -11    2.95    3.56
   9   4 -10    1.63    3.54
  -9  -4  10    2.49    3.59
   9  -4 -10    1.42    3.62
   9   4  -9    0.80    3.32
  -9  -4   9   -0.81    3.57
   9  -4  -9    3.83    3.32
   9   4  -8    5.25    3.36
  -9  -4   8    9.28    3.56
   9  -4  -8    4.46    3.36
   9   4  -7   60.56    4.73
  -9  -4   7   56.88    4.80
  -9  -4   6   -1.54    3.51
   9   4  -6    2.76    3.15
  -9  -4   5   18.45    3.80
   9   4  -5   25.33    3.73
  -9  -4   4    6.29    3.52
  -9  -4   3    6.25    3.39
  -9   4   3   -1.90    2.64
  -9  -4   3   -1.44    3.24
  -9  -4   2   27.50    3.92
  -9   4   2   26.70    3.12
  -9  -4   2   25.09    3.64
  -9  -4   1   -2.14    3.22
  -9  -4   1    5.51    3.53
  -9  -4   0   11.14    3.34
  -9  -4   0   11.82    3.76
  -9  -4  -1    1.66    3.20
  -9  -4  -1    0.76    3.46
  -9  -4  -2   28.53    3.92
  -9  -4  -2   34.20    4.14
  -9  -4  -3   14.05    3.56
   9  -4   3    6.63    2.83
  -9  -4  -3    3.82    3.63
  -9  -4  -4    4.43    3.31
   9  -4   4    5.13    2.99
  -9  -4  -4    4.16    3.64
   9  -4   5    0.88    2.91
  -9  -4  -5    4.71    3.66
   9  -4   6   16.67    3.42
  -9  -4  -6   24.10    4.00
   9  -4   7    8.91    3.26
  -9  -4  -7   10.78    3.88
   9  -4   8    4.11    3.17
  -9  -4  -8    4.54    3.80
  -9  -4  -8    2.22    3.86
   9  -4   9    5.48    3.32
  -9  -4  -9    2.74    3.66
  -9  -4  -9    5.28    3.85
   9  -4  10    5.13    3.29
  -9  -4 -10    4.46    3.84
  -9  -4 -10    4.77    3.93
   9  -4  11   -2.62    3.39
  -9  -4 -11   -7.15    3.83
  -9  -4 -11    1.42    3.76
  -9  -4 -11    7.14    3.84
   9   4  12   -0.62    4.12
   9  -4  12    1.36    3.27
  -9  -4 -12    0.29    3.84
  -9  -4 -12    1.74    3.83
  -9  -4 -12    0.59    4.06
   9  -5 -10    4.90    3.72
   9  -5  -9    3.34    3.60
   9   5  -8    3.12    3.21
  -9  -5   8    5.82    3.76
   9  -5  -8    9.33    3.42
  -9  -5   7   12.76    3.67
   9   5  -7   12.72    3.48
  -9   5   7    7.16    3.36
  -9  -5   6    3.36    3.62
  -9   5   6   -5.08    3.33
  -9  -5   5   19.67    3.82
  -9   5   5   12.91    3.46
  -9  -5   4   -2.33    3.63
  -9   5   4   -1.47    3.11
  -9  -5   4    1.71    3.25
  -9  -5   3   -2.86    3.53
  -9   5   3   -0.49    3.23
  -9  -5   3   -1.45    3.32
  -9  -5   2   11.49    3.54
  -9   5   2   10.84    3.09
  -9  -5   2    7.30    3.36
  -9  -5   1   13.77    3.53
  -9  -5   1   14.46    3.78
  -9  -5   0   14.05    3.47
  -9  -5   0   22.37    3.90
  -9  -5  -1    3.18    3.23
  -9  -5  -1   -1.32    3.74
  -9  -5  -2   -3.94    3.26
  -9  -5  -2    0.54    3.75
  -9  -5  -3   17.75    3.59
  -9  -5  -3   13.86    3.96
   9  -5   4   -1.19    3.07
  -9  -5  -4    0.27    3.78
   9  -5   5   11.77    3.28
  -9  -5  -5   10.58    4.01
   9  -5   6    2.51    3.12
  -9  -5  -6    6.54    3.93
   9  -5   7   -0.26    3.14
  -9  -5  -7   -2.32    3.99
   9  -5   8   10.28    3.51
  -9  -5  -8    7.60    4.08
   9  -5   9    1.09    3.37
  -9  -5  -9    4.43    3.98
  -9   6   7   12.81    3.68
  -9   6   6    9.04    3.63
  -9  -6   5    8.23    3.69
  -9   6   5   -0.55    3.57
  -9  -6   4    7.76    3.70
  -9   6   4    8.88    3.65
  -9  -6   3   -4.03    3.66
  -9   6   3   -0.56    3.39
  -9  -6   2    1.89    3.65
  -9   6   2    7.45    3.58
  -9   6   1    6.86    3.40
  -9  -6   1    5.18    3.80
  -9  -6   0    1.39    3.73
  -9  -6  -1    1.24    3.29
  -9  -6  -1    0.28    3.64
  -9  -6  -2   -0.25    3.39
  -9  -6  -2    5.36    3.76
  -9  -6  -3    2.86    3.73
  -9  -6  -4    5.25    4.11
   9  -6   5    1.08    3.26
  -9  -6  -5    0.30    3.95
   9  -6   6   -3.84    3.43
  -9  -6  -6    0.30    4.06
  10   0 -13    1.83    3.63
 -10   0  13   -6.97    4.16
  10   0 -12    1.78    3.46
 -10   0  12   -1.40    3.98
  10   0 -11    0.87    3.51
 -10   0  11    0.80    3.56
  10   0 -10   -2.88    3.53
 -10   0  10    3.83    3.52
  10   0  -9   -1.96    3.47
 -10   0   9    1.70    3.33
  10   0  -8   28.08    3.92
 -10   0   8    9.31    4.08
 -10   0   8   24.97    3.74
 -10   0   7   -1.41    3.69
  10   0  -7   -3.72    3.45
 -10   0   7    2.19    3.19
  10   0  -6    5.93    3.33
 -10   0   6   -1.37    3.70
  10   0  -5    3.56    3.30
 -10   0   5   -4.81    3.78
  10   0  -4   -0.25    3.19
 -10   0   4    6.22    3.81
  10   0  -3    5.60    3.21
 -10   0   3   -1.10    3.72
 -10   0   2   44.55    4.54
  10   0  -2   31.79    3.76
 -10   0   1   -4.97    3.62
 -10   0   0   22.52    3.55
 -10   0   0   20.55    3.77
 -10   0  -1   -4.10    3.38
 -10   0  -1   -0.23    3.24
 -10   0  -2   89.43    5.19
  10   0   2   83.20    4.74
 -10   0  -2   85.26    5.12
  10   0   3   -2.21    2.95
 -10   0  -3   -0.67    3.21
 -10   0  -3   -2.06    3.18
  10   0   4   16.69    3.39
 -10   0  -4   15.70    3.43
 -10   0  -4   17.35    3.49
  10   0   5    0.44    3.14
 -10   0  -5   -1.98    3.09
 -10   0  -5   -1.15    3.18
  10   0   6   21.37    3.70
 -10   0  -6   34.85    3.93
 -10   0  -6   38.09    3.94
  10   0   7    3.16    3.49
 -10   0  -7    1.30    3.14
 -10   0  -7   -0.55    3.87
  10   0   8   20.52    3.90
 -10   0  -8   14.90    4.16
  10   0   9    1.58    3.50
 -10   0  -9    0.58    3.93
  10   0  10    6.59    3.85
 -10   0 -10   13.23    4.14
  10   0  11    0.28    3.94
 -10   0 -11    1.21    4.06
  10   0  12   19.57    4.18
 -10   0 -12   30.19    4.54
 -10   0 -12   19.45    3.83
 -10   0 -13   -3.19    4.30
 -10   0 -13   -2.16    3.61
  10   1 -13   -4.93    3.79
 -10   1  13    4.75    3.89
 -10  -1  13   -3.14    3.98
  10  -1 -13   -2.41    3.71
  10  -1 -12   -0.29    3.42
  10   1 -12    2.75    3.60
 -10  -1  12    3.23    4.04
 -10   1  12    5.42    3.75
 -10  -1  12    3.83    3.60
  10  -1 -11    2.56    3.40
 -10  -1  11    3.42    4.04
  10   1 -11    5.98    3.55
 -10  -1  11    2.88    3.68
 -10   1  11    9.87    3.56
  10   1 -10    2.33    3.52
  10  -1 -10    4.74    3.47
 -10  -1  10   -1.81    3.91
 -10   1  10    3.94    3.81
 -10  -1  10    9.98    3.57
  10   1  -9    3.41    3.37
 -10  -1   9    7.67    3.77
  10  -1  -9    4.12    3.48
 -10   1   9    3.01    3.35
 -10  -1   9    0.71    3.34
  10  -1  -8    2.66    3.35
 -10  -1   8    0.86    3.60
  10   1  -8    4.72    3.47
 -10  -1   8    3.37    3.33
 -10   1   8    0.48    3.32
  10  -1  -7   18.66    3.75
  10   1  -7   20.50    3.77
 -10  -1   7    8.11    3.96
 -10   1   7   19.68    3.57
  10   1  -6   22.13    3.72
  10  -1  -6   22.18    3.74
 -10  -1   6   14.97    4.43
  10   1  -5   44.35    4.05
  10  -1  -5   52.38    4.15
 -10  -1   5   49.84    4.90
  10  -1  -4  140.40    5.82
  10   1  -4  123.63    5.86
 -10  -1   4  123.19    6.32
  10  -1  -3   37.70    3.79
 -10  -1   3   41.93    4.34
  10   1  -3   36.71    3.97
 -10  -1   2   17.01    3.71
 -10   1   2    3.97    3.91
  10  -1  -2   15.81    3.46
 -10  -1   1   59.91    4.71
 -10   1   1   45.12    4.73
 -10  -1   0   35.60    4.00
 -10  -1   0   36.58    4.23
 -10   1   0   53.04    4.34
 -10  -1  -1    5.51    3.21
 -10   1  -1    4.11    3.10
 -10  -1  -1    3.87    3.38
 -10   1  -1    2.03    3.01
 -10  -1  -2   87.13    5.44
 -10   1  -2  111.47    5.43
  10   1   2   88.56    4.98
 -10  -1  -2   97.64    5.53
 -10   1  -2  102.02    5.31
  10   1   3   -1.43    3.15
 -10  -1  -3    5.44    3.36
 -10   1  -3   -4.06    3.21
 -10  -1  -3    2.14    3.14
 -10   1  -3   -1.30    3.01
  10   1   4   -3.66    3.21
 -10  -1  -4    4.95    3.34
 -10   1  -4   -2.07    2.95
 -10  -1  -4    0.24    3.23
 -10   1  -4   -4.53    2.95
  10   1   5    2.25    3.24
 -10  -1  -5    5.67    3.34
 -10  -1  -5   -2.91    3.44
 -10   1  -5    1.96    3.04
  10   1   6   15.79    3.75
 -10  -1  -6   19.49    3.72
 -10  -1  -6   26.58    3.81
 -10   1  -6   26.42    3.58
 -10   1  -6   29.40    4.20
  10   1   7   24.37    4.00
 -10   1  -7   23.87    4.23
 -10  -1  -7   26.81    3.79
  10   1   8   72.39    5.18
 -10   1  -8   71.40    5.31
 -10  -1  -8   69.56    5.35
 -10  -1  -8   76.05    5.08
  10   1   9   16.17    3.69
 -10   1  -9    5.07    3.85
 -10  -1  -9   16.73    4.31
 -10  -1  -9   15.21    3.72
  10   1  10    0.83    3.63
 -10   1 -10    5.51    3.97
 -10  -1 -10   -2.69    3.97
 -10  -1 -10   -2.16    3.45
  10   1  11   -3.13    3.79
 -10   1 -11    1.79    3.93
 -10  -1 -11   -1.22    4.09
  10   1  12   10.89    3.91
 -10  -1 -12   14.96    4.05
 -10   1 -12   21.18    4.38
 -10  -1 -12   17.88    4.45
  10  -2 -12   -1.73    3.49
  10   2 -12   -3.70    3.72
 -10  -2  12   -1.55    3.69
 -10   2  12    6.79    3.76
  10   2 -11   -4.21    3.66
  10  -2 -11   -1.12    3.48
 -10  -2  11    2.75    3.79
 -10   2  11   -4.01    3.81
  10   2 -10    0.89    3.64
  10  -2 -10    3.26    3.37
 -10  -2  10   -1.54    4.00
  10  -2  -9   -1.60    3.49
 -10  -2   9   -7.02    4.32
  10   2  -9   -1.15    3.54
  10  -2  -8   -4.42    3.33
  10   2  -8    3.37    3.48
 -10  -2   8    0.95    3.93
  10  -2  -7    5.54    3.31
  10   2  -7    3.05    3.44
 -10  -2   7   13.05    4.24
  10   2  -6   18.47    3.68
 -10  -2   6   13.53    4.15
  10  -2  -6   13.48    3.37
  10   2  -5   -0.53    3.54
  10  -2  -5    3.32    3.09
 -10  -2   5   -3.12    3.85
  10  -2  -4    5.12    3.10
 -10  -2   4    9.27    3.55
 -10   2   4    4.62    3.63
  10   2  -4    5.98    3.38
  10  -2  -3    0.45    2.96
 -10  -2   3   -2.13    3.66
 -10   2   3   -0.74    3.51
  10  -2  -2  142.92    5.47
 -10  -2   2  138.82    6.02
 -10  -2   1    8.54    3.68
 -10   2   1    4.74    3.58
 -10  -2   1   13.21    3.56
 -10  -2   0    3.30    3.45
 -10   2   0    5.00    3.53
 -10  -2   0   -5.95    3.52
 -10  -2  -1    9.05    3.51
 -10   2  -1    4.01    3.21
 -10  -2  -1    0.25    3.38
 -10   2  -1    1.43    2.80
  10   2   2   -1.85    3.19
 -10  -2  -2   -2.01    3.42
 -10  -2  -2    0.25    3.33
 -10   2  -2    0.82    2.78
  10   2   3    0.22    3.22
 -10  -2  -3    2.76    3.44
 -10  -2  -3    1.99    3.32
 -10   2  -3    4.08    2.83
  10   2   4    3.64    3.33
 -10  -2  -4    1.76    3.58
 -10  -2  -4    4.80    3.37
 -10   2  -4    2.63    2.81
  10   2   5   16.82    3.70
 -10  -2  -5   12.30    3.68
 -10  -2  -5   13.48    3.57
 -10   2  -5   13.31    3.69
  10   2   6    3.46    3.30
 -10  -2  -6    7.74    3.59
 -10   2  -6    4.32    3.71
 -10  -2  -6    3.03    3.46
  10   2   7   12.33    3.72
 -10   2  -7   10.99    3.99
 -10  -2  -7   16.06    3.76
  10   2   8    9.60    3.77
 -10   2  -8    2.95    3.81
 -10  -2  -8    3.75    4.06
 -10  -2  -8   15.33    3.85
  10   2   9    1.38    3.66
 -10   2  -9    4.97    3.82
 -10  -2  -9    2.07    3.98
 -10  -2  -9    0.52    3.57
  10   2  10    0.57    3.64
 -10   2 -10    4.84    3.80
 -10  -2 -10    3.63    4.03
 -10  -2 -10    2.91    3.62
  10   2  11    3.52    3.68
 -10   2 -11    4.99    4.08
 -10  -2 -11    8.92    4.20
 -10  -2 -11    1.84    3.71
  10   2  12    3.63    3.92
 -10  -2 -12    1.45    3.82
 -10   2 -12    1.82    4.07
 -10  -2 -12    5.04    4.21
 -10  -2 -12    9.78    3.68
 -10  -3  11    5.26    4.20
  10  -3 -11    6.02    3.37
  10   3 -11   10.30    3.80
  10  -3 -10    9.76    3.45
  10   3 -10   11.79    3.89
 -10  -3  10   17.19    4.30
  10  -3  -9   -1.80    3.25
  10   3  -9   -3.79    3.67
 -10  -3   9   -2.48    4.06
  10   3  -8    6.29    3.64
  10  -3  -8    5.31    3.17
 -10  -3   8    2.10    3.92
  10   3  -7   -1.12    3.37
  10  -3  -7    1.46    3.13
 -10  -3   7    1.75    3.80
  10   3  -6   12.38    3.66
 -10  -3   6    4.54    3.57
  10  -3  -6    5.68    3.01
 -10  -3   5    6.13    3.66
  10   3  -5    7.54    3.65
 -10  -3   4    4.91    3.73
 -10  -3   3   24.49    4.11
 -10   3   3   -1.25    3.39
 -10  -3   2   32.84    4.16
 -10  -3   2   28.65    4.00
 -10  -3   1   15.36    3.82
 -10  -3   1    7.18    3.48
 -10  -3   0   12.18    3.76
 -10  -3   0   19.31    3.79
 -10  -3  -1   -4.76    3.88
 -10  -3  -1    4.42    3.37
 -10  -3  -2   40.57    4.42
 -10  -3  -2   44.39    4.35
 -10  -3  -3    2.93    3.67
 -10  -3  -3    4.66    3.46
 -10  -3  -4    1.06    3.62
 -10  -3  -4    2.87    3.33
 -10   3  -4    0.70    3.17
  10   3   5   -1.75    3.51
 -10  -3  -5    0.26    3.52
 -10   3  -5    2.63    3.29
 -10  -3  -5   -5.13    3.87
  10   3   6    5.99    3.67
 -10   3  -6    0.25    3.42
 -10  -3  -6   -1.63    3.64
  10   3   7   27.27    4.04
 -10   3  -7   28.47    4.02
 -10  -3  -7   27.74    4.31
  10   3   8    4.47    3.67
 -10   3  -8   -2.61    3.81
 -10  -3  -8   -5.25    4.04
 -10  -3  -8    6.87    3.83
  10   3   9   -3.18    4.07
 -10   3  -9    1.08    3.53
 -10  -3  -9    1.49    4.10
 -10  -3  -9   -4.47    4.03
  10   3  10    3.57    4.10
 -10   3 -10    3.05    3.93
 -10  -3 -10    0.30    4.10
 -10  -3 -10   -2.25    3.85
  10   3  11   -2.46    3.82
 -10  -3 -11    0.59    3.68
 -10   3 -11    1.15    3.91
 -10  -3 -11   -1.24    4.04
 -10  -3 -11    1.42    3.98
  10   4 -10   -0.60    3.54
 -10  -4  10    2.40    3.91
  10   4  -9    2.93    3.60
 -10  -4   9   -1.18    3.87
  10   4  -8   17.51    3.81
 -10  -4   8   15.98    4.08
 -10  -4   7   11.40    3.87
  10   4  -7   17.40    3.76
 -10  -4   6   -0.86    3.74
  10   4  -6   -0.55    3.39
 -10  -4   5   11.52    3.90
 -10  -4   4    3.88    3.72
 -10  -4   3    8.21    3.50
 -10  -4   3    8.28    3.68
 -10  -4   2   24.32    3.92
 -10  -4   2   24.32    4.08
 -10  -4   1    6.61    3.59
 -10  -4   1   -1.66    3.72
 -10  -4   0   17.90    3.86
 -10  -4   0   15.24    3.94
 -10  -4  -1    0.26    3.48
 -10  -4  -1   13.92    3.89
 -10  -4  -2    7.96    3.58
 -10  -4  -2   11.39    3.93
 -10  -4  -3   12.03    3.82
 -10  -4  -3   11.41    3.85
 -10  -4  -4   -1.89    3.46
 -10  -4  -4   -0.28    3.84
 -10  -4  -5   14.82    4.06
  10  -4   6    3.76    3.07
 -10  -4  -6   12.33    4.03
  10  -4   7    0.72    3.08
 -10  -4  -7    4.35    4.04
  10  -4   8    4.00    3.25
 -10  -4  -8    4.40    3.96
 -10  -4  -8   -2.36    3.90
  10  -4   9    6.74    3.30
 -10  -4  -9    4.79    4.11
 -10  -4  -9   -1.19    3.93
 -10  -5   7    2.57    3.70
 -10  -5   6    9.96    3.78
 -10  -5   5   -3.81    3.53
 -10  -5   5    3.13    3.80
 -10  -5   4    0.54    3.48
 -10  -5   4    7.40    3.76
 -10  -5   3    2.16    3.51
 -10  -5   3   -0.29    3.70
 -10  -5   2   -2.98    3.54
 -10  -5   2   -0.29    3.81
 -10  -5   1    0.54    3.43
 -10  -5   1    6.05    4.01
 -10  -5   0    4.56    3.59
 -10  -5   0   -4.03    3.87
 -10  -5  -1   14.35    3.75
 -10  -5  -1   14.12    4.04
 -10  -5  -2    7.06    3.71
 -10  -5  -2    8.24    3.95
 -10  -5  -3    1.37    3.73
 -10  -5  -3    4.73    4.15
 -10  -5  -4   -4.75    3.96
  10  -5   5    2.53    3.13
 -10  -5  -5   11.11    4.06
  10  -5   6   -0.52    3.20
 -10  -5  -6   10.08    4.23
  11   0 -11   19.67    4.07
 -11   0  11   13.06    4.64
 -11   0  11    9.82    4.06
  11   0 -10   -3.42    3.69
 -11   0  10   -3.64    4.23
 -11   0  10    0.54    3.65
 -11   0   9    5.13    4.30
  11   0  -9   23.70    4.07
  11   0  -8    1.48    3.48
 -11   0   8    1.56    4.00
  11   0  -7   25.34    3.97
 -11   0   7    3.37    4.33
  11   0  -6    0.57    3.41
 -11   0   6    1.27    3.96
  11   0  -5    8.69    3.57
 -11   0   5    3.83    4.23
  11   0  -4    0.27    3.40
 -11   0   4   -2.14    3.82
 -11   0   3   -2.07    3.99
  11   0  -3   -1.60    3.33
 -11   0   2   -0.28    3.88
 -11   0   1  357.06   12.74
 -11   0   0   -0.51    3.47
 -11   0   0    1.31    3.50
 -11   0  -1   13.74    3.70
 -11   0  -1   10.33    3.55
 -11   0  -2    1.55    3.38
 -11   0  -2    0.50    3.35
 -11   0  -3    4.78    3.33
 -11   0  -3    4.20    3.63
 -11   0  -4   -0.25    3.27
  11   0   4    2.31    3.20
 -11   0  -4    2.94    3.31
 -11   0  -5  135.33    6.54
  11   0   5  117.91    6.44
 -11   0  -5  145.65    6.69
  11   0   6   -2.78    3.58
 -11   0  -6   -1.93    3.35
 -11   0  -6   -0.77    3.34
  11   0   7    7.65    3.58
 -11   0  -7    2.39    4.05
  11   0   8    0.27    3.71
 -11   0  -8   -1.53    3.97
  11   0   9    7.13    3.82
 -11   0  -9    7.52    4.40
 -11   0 -10    1.59    4.12
  11   1 -11    4.83    3.61
  11  -1 -11    0.31    3.65
 -11  -1  11    6.65    4.10
 -11   1  11    1.15    3.55
 -11  -1  11    6.01    3.67
  11  -1 -10    3.35    3.72
 -11  -1  10   -3.89    4.23
  11   1 -10   -4.10    3.89
 -11   1  10   -1.65    3.69
  11  -1  -9    5.05    3.63
  11   1  -9    3.68    3.67
 -11  -1   9    3.95    4.04
 -11   1   9    5.29    3.59
  11   1  -8    2.73    3.57
 -11  -1   8   -2.32    4.15
  11  -1  -8    6.97    3.64
 -11   1   8    2.25    3.92
 -11   1   8    8.85    3.46
  11   1  -7    5.06    3.63
  11  -1  -7   -1.41    3.58
 -11  -1   7   11.08    4.36
 -11   1   7    6.11    4.02
  11   1  -6    1.46    3.49
  11  -1  -6    4.17    3.46
 -11  -1   6   -4.84    4.12
 -11   1   6   -2.67    3.68
  11   1  -5    3.15    3.49
  11  -1  -5    6.24    3.40
 -11  -1   5    3.75    3.85
 -11   1   5   -0.29    3.69
  11  -1  -4   -1.59    3.40
 -11  -1   4   -2.41    4.00
 -11   1   4   -5.07    3.85
  11   1  -4   -0.56    3.42
 -11  -1   3   27.45    4.34
 -11   1   3    9.29    4.50
  11  -1  -3   28.13    3.88
 -11  -1   2   -3.10    3.71
 -11   1   2   -1.71    3.87
 -11  -1   1    2.74    3.62
 -11   1   1   -1.35    3.71
 -11  -1   1    2.93    3.53
 -11  -1   0   13.89    3.85
 -11   1   0    6.43    3.58
 -11  -1   0    7.68    3.57
 -11   1   0    7.56    3.43
 -11  -1  -1   20.74    3.89
 -11   1  -1   13.66    3.62
 -11  -1  -1   16.97    3.80
 -11   1  -1   18.18    3.72
 -11  -1  -2    1.58    3.47
 -11   1  -2    6.30    3.24
 -11  -1  -2    4.02    3.49
 -11   1  -2    1.23    3.23
 -11  -1  -3    2.35    3.48
 -11   1  -3    2.11    3.25
 -11  -1  -3   -3.69    3.65
 -11   1  -3    1.19    3.02
  11   1   4    2.08    3.14
 -11  -1  -4    3.90    3.53
 -11  -1  -4    1.86    3.53
 -11   1  -4   -1.20    3.21
  11   1   5    2.18    3.32
 -11  -1  -5   -2.86    3.51
 -11  -1  -5    4.00    3.48
 -11   1  -5   -2.41    3.14
  11   1   6   -2.01    3.58
 -11  -1  -6    6.96    3.61
 -11  -1  -6   -0.81    3.54
 -11   1  -6    0.73    3.09
 -11   1  -6    3.42    3.75
  11   1   7    5.24    3.49
 -11   1  -7    5.57    3.92
 -11  -1  -7    7.27    3.66
  11   1   8    5.73    3.54
 -11   1  -8    8.40    4.26
 -11  -1  -8    1.55    4.03
 -11  -1  -8    1.55    3.48
  11   1   9    4.53    3.63
 -11   1  -9    0.31    4.07
 -11  -1  -9    2.55    4.04
  11   1  10    2.35    3.81
 -11   1 -10   -2.81    4.09
 -11  -1 -10    9.69    4.28
  11  -2 -10   36.64    4.45
  11   2 -10   42.42    4.54
 -11  -2  10   38.67    5.27
 -11   2  10   36.23    4.57
  11  -2  -9    4.05    3.47
  11   2  -9    7.52    3.80
  11  -2  -8   -1.13    3.53
  11   2  -8   -3.70    3.91
 -11  -2   8   -5.71    4.48
  11   2  -7    3.93    3.70
  11  -2  -7    8.75    3.56
 -11  -2   7    8.17    4.27
  11   2  -6    5.64    3.70
  11  -2  -6    0.81    3.31
 -11  -2   6    5.05    4.11
 -11   2   6   -2.38    3.84
  11  -2  -5   -1.84    3.21
 -11  -2   5    2.13    3.74
 -11   2   5    2.29    3.69
  11   2  -5    2.03    3.58
  11  -2  -4   19.22    3.65
 -11  -2   4   13.97    4.12
 -11   2   4    3.04    3.60
 -11  -2   3    5.81    3.76
 -11   2   3    0.83    3.66
  11  -2  -3   10.93    3.47
 -11  -2   2   52.45    4.77
 -11  -2   2   53.48    4.74
 -11  -2   1   73.43    5.25
 -11  -2   1   68.52    5.02
 -11  -2   0   24.23    4.15
 -11   2   0   37.89    4.31
 -11  -2   0   36.60    4.40
 -11   2   0   31.51    3.76
 -11  -2  -1   65.96    5.07
 -11  -2  -1   84.12    5.43
 -11   2  -1   64.54    4.63
 -11  -2  -2   22.36    4.12
 -11  -2  -2   26.68    3.97
 -11   2  -2   25.54    3.58
 -11  -2  -3    9.94    3.68
 -11  -2  -3    5.20    3.63
  11   2   4    2.42    3.37
 -11  -2  -4    6.07    3.74
 -11  -2  -4    2.77    3.69
  11   2   5    9.60    3.71
 -11  -2  -5   12.90    3.81
 -11  -2  -5   -0.28    3.63
 -11   2  -5   13.01    3.95
  11   2   6   13.69    3.80
 -11  -2  -6   22.82    4.11
 -11   2  -6   12.25    3.97
 -11  -2  -6   16.51    3.81
  11   2   7    0.82    3.67
 -11   2  -7    2.85    3.77
 -11  -2  -7   -4.71    3.80
  11   2   8    7.62    3.75
 -11   2  -8    2.62    3.85
 -11  -2  -8    5.03    4.02
 -11  -2  -8    6.64    3.82
  11   2   9    2.04    3.74
 -11   2  -9   -1.19    4.01
 -11  -2  -9    1.61    4.09
 -11  -2  -9    0.28    3.78
  11   3  -8   -0.93    3.74
 -11  -3   8    7.34    4.06
  11   3  -7    2.74    3.53
 -11  -3   7   -2.19    3.95
 -11  -3   6    2.46    3.78
  11   3  -6    3.58    3.67
 -11  -3   5    3.93    3.83
 -11   3   5    1.17    3.81
 -11  -3   4   16.27    4.03
 -11   3   4   -3.57    3.78
 -11  -3   3   12.58    3.85
 -11  -3   3   10.69    3.89
 -11  -3   2   -1.13    3.59
 -11  -3   2   -2.05    3.59
 -11  -3   1    6.53    3.80
 -11  -3   1    4.36    3.84
 -11  -3   0   10.57    3.81
 -11  -3   0    4.06    3.80
 -11  -3  -1    1.13    3.54
 -11  -3  -1   -4.64    3.75
 -11  -3  -2   -0.57    3.63
 -11  -3  -2    0.29    3.71
 -11  -3  -3   -0.29    3.64
 -11  -3  -3   -0.29    3.74
 -11  -3  -4   22.03    4.09
  11   3   4   14.30    3.72
 -11  -3  -4   21.69    4.48
 -11  -3  -5    3.18    3.73
  11   3   5    5.05    3.61
 -11  -3  -5    0.29    3.88
  11   3   6    6.34    3.96
 -11  -3  -6    2.35    3.79
  11   3   7    6.04    3.77
 -11   3  -7   15.34    3.95
 -11  -3  -7   16.15    4.29
  11   3   8    4.76    3.92
 -11   3  -8    4.79    3.78
 -11  -3  -8    5.72    4.23
 -11  -3  -8    7.98    4.07
 -11  -4   6   -2.80    3.93
 -11  -4   5    0.61    3.81
 -11  -4   4    3.51    3.79
 -11  -4   4    7.57    3.99
 -11  -4   3    0.29    3.67
 -11  -4   3   -3.93    4.09
 -11  -4   2    3.20    3.73
 -11  -4   2    6.64    4.04
 -11  -4   1   -1.18    3.71
 -11  -4   1    7.24    4.04
 -11  -4   0    0.87    3.61
 -11  -4   0    4.53    3.86
 -11  -4  -1    7.81    3.72
 -11  -4  -1    0.61    3.94
 -11  -4  -2   -0.29    3.56
 -11  -4  -2   -1.81    3.85
 -11  -4  -3    9.35    3.88
 -11  -4  -3   16.60    4.19
 -11  -4  -4    4.72    3.78
 -11  -4  -4    7.98    4.00
 -11  -4  -5   -0.92    3.89
  12   0  -7   -2.52    3.71
 -12   0   7   -1.08    4.35
  12   0  -6   36.76    4.66
 -12   0   6   18.97    5.16
 -12   0   5   -1.35    4.10
  12   0  -5   -0.30    3.62
 -12   0   4   -1.30    4.31
  12   0  -4    7.38    3.67
 -12   0   3   -0.31    3.97
 -12   0   2    4.21    3.86
 -12   0   1    1.47    3.86
 -12   0   1    1.41    3.62
 -12   0   0   31.19    4.39
 -12   0   0   24.95    4.14
 -12   0  -1    0.84    3.60
 -12   0  -1    0.56    3.71
 -12   0  -2   13.19    3.84
 -12   0  -2    8.91    3.66
 -12   0  -3    2.71    3.53
 -12   0  -3   -5.80    3.66
 -12   0  -4   -0.54    3.57
 -12   0  -4    0.56    3.53
 -12   0  -5   -1.39    3.47
 -12   0  -6   -0.56    3.67
  12   1  -7    9.34    3.86
  12  -1  -7    2.46    3.57
 -12  -1   7    7.10    4.71
 -12   1   7    1.64    4.09
  12   1  -6   11.34    3.95
  12  -1  -6   21.36    4.07
 -12  -1   6   20.36    4.74
  12  -1  -5   -2.35    3.57
 -12  -1   5  -10.65    4.57
 -12   1   5   -2.38    4.35
  12   1  -5   -2.47    3.63
 -12  -1   4   16.95    4.31
 -12   1   4    6.30    4.46
  12  -1  -4   16.06    3.76
 -12  -1   3   17.81    4.38
 -12   1   3    6.37    4.30
 -12  -1   2    6.07    3.87
 -12   1   2   13.88    4.05
 -12  -1   1   -0.30    4.01
 -12   1   1    6.05    3.77
 -12  -1   1    9.30    3.76
 -12   1   1   -4.87    3.49
 -12  -1   0    0.59    3.81
 -12   1   0    0.28    3.57
 -12  -1   0   -6.70    3.98
 -12   1   0    0.27    3.56
 -12  -1  -1   -2.32    3.96
 -12   1  -1   -0.81    3.53
 -12  -1  -1    4.72    3.76
 -12   1  -1   -1.87    3.47
 -12  -1  -2    5.47    3.90
 -12   1  -2    2.64    3.64
 -12  -1  -2    7.46    3.74
 -12   1  -2    6.38    3.51
 -12  -1  -3    8.27    4.00
 -12  -1  -3   -3.16    3.85
 -12   1  -3    1.32    3.35
 -12  -1  -4    4.55    3.78
 -12  -1  -4    6.67    3.79
 -12   1  -4    2.11    3.41
 -12  -1  -5    7.34    3.93
 -12  -1  -5    5.23    3.67
 -12   1  -5    5.01    3.51
  12   1   6    6.45    3.76
 -12  -1  -6    3.35    3.84
 -12   1  -6    2.17    4.07
 -12  -1  -6    6.74    3.67
 -12   1  -6   -1.59    3.48
  12  -2  -5   -4.26    3.45
 -12  -2   5    8.18    4.19
 -12   2   5   -1.86    3.97
 -12  -2   4    1.60    4.24
 -12   2   4    4.45    4.14
  12  -2  -4    3.59    3.52
 -12  -2   3    2.13    3.93
 -12  -2   3    5.05    3.96
 -12   2   3    2.54    4.25
 -12  -2   2    8.13    3.79
 -12  -2   2    4.08    4.12
 -12   2   2    4.55    4.07
 -12  -2   1   -3.31    3.74
 -12   2   1   -0.26    3.30
 -12  -2   1    2.76    3.83
 -12  -2   0    1.82    3.82
 -12  -2   0    1.82    3.93
 -12  -2  -1   -1.20    3.64
 -12  -2  -1    3.02    3.91
 -12  -2  -2    2.08    3.75
 -12  -2  -2    5.42    4.02
 -12  -2  -3   -0.30    3.83
 -12  -2  -3    2.40    3.95
 -12  -2  -4   22.83    4.24
 -12  -2  -4   26.93    4.31
 -12  -3   2    1.86    3.70
 -12  -3   2    0.32    3.96
 -12  -3   1   -0.94    3.88
 -12  -3   1   -2.22    3.92
 -12  -3   0    4.06    3.85
 -12  -3   0    1.89    3.95
 -12  -3  -1    0.92    3.84
 -12  -3  -1   -1.26    3.75
   0   0   0    0.00    0.00
TITL ER_proc3 in P2(1)/n
REM P2(1)/n (#14 in standard setting)
CELL 0.71073  10.620123   8.020122  18.208468  90.0000  91.2625  90.0000
ZERR   12.00   0.000794   0.000768   0.001587   0.0000   0.0073   0.0000
LATT  1
SYMM -x+1/2, y+1/2,-z+1/2
SFAC C H N O
UNIT 48.00 72.00 24.00 12.00
SIZE 0.13 0.19 0.38
TREF
HKLF 4
END
_computing_structure_solution     'SHELXT 2014/5 (Sheldrick, 2014)'
;
_shelx_hkl_checksum     84738
_shelx_res_file
;
    er_proc3.res created by SHELXL-2014/7
TITL er_proc3_a.res in P2(1)/n
REM Old TITL ER_proc3 in P2(1)/n
REM SHELXT solution in P2(1)/n
REM R1 0.202, Rweak 0.035, Alpha 0.026, Orientation as input
REM Formula found by SHELXT: C14 N7
CELL 0.71073 10.6201 8.0201 18.2085 90 91.262 90
ZERR 12 0.0008 0.0008 0.0016 0 0.007 0
LATT 1
SYMM 0.5-X,0.5+Y,0.5-Z
SFAC C H N O
UNIT 48 72 24 12
SIMU 0.001 0.002 2 N3 N4
RIGU 0.001 0.001 N4 C6
L.S. 20 0 0
PLAN  2
SIZE 0.126 0.195 0.385
CONF
HTAB O1 N4
HTAB O3 N2
HTAB O2 N6
BOND $H
list 4
MORE -1
fmap 2 53
acta
OMIT 1 0 1
REM <olex2.extras>
REM <HklSrc "%.\\ER_proc3.hkl">
REM </olex2.extras>
WGHT    0.050700    0.117400
EXTI    0.010306
FVAR       0.77008
O1    4    0.773101    0.400016    0.347498    11.00000    0.05589    0.10209 =
         0.08854    0.00008    0.01081    0.00778
AFIX 147
H1    2    0.737476    0.386384    0.307537    11.00000   -1.50000
AFIX   0
O3    4    0.133060    0.327145    0.403679    11.00000    0.05645    0.12269 =
         0.06623   -0.00767    0.01032    0.00229
O2    4    0.359713    0.311430    0.054748    11.00000    0.06823    0.13309 =
         0.05632    0.00342    0.00344   -0.01636
AFIX 147
H2A   2    0.316441    0.304549    0.091371    11.00000   -1.50000
AFIX   0
N1    3    0.584938    0.401540    0.414243    11.00000    0.04983    0.05940 =
         0.06653   -0.00841   -0.00037    0.00113
N5    3    0.112644    0.251490    0.278506    11.00000    0.04658    0.06455 =
         0.05742    0.00546    0.00634   -0.00783
N3    3    0.563453    0.299332    0.109544    11.00000    0.05341    0.06382 =
         0.07016   -0.00098    0.01487    0.00365
N6    3    0.203619    0.299875    0.173393    11.00000    0.05776    0.08454 =
         0.06353    0.00078    0.00946   -0.00124
N2    3    0.387980    0.317118    0.417711    11.00000    0.05540    0.07958 =
         0.08049   -0.00100   -0.00624   -0.00465
N4    3    0.671746    0.382665    0.207943    11.00000    0.06685    0.09326 =
         0.07914    0.00618    0.00574    0.00252
C10   1    0.214907    0.230130    0.237996    11.00000    0.04568    0.07216 =
         0.07401    0.00579    0.00406    0.00369
AFIX  43
H10   2    0.286139    0.172060    0.254052    11.00000   -1.20000
AFIX   0
C12   1    0.029844    0.341613    0.236749    11.00000    0.04575    0.07731 =
         0.07249   -0.00100    0.00269    0.00782
AFIX  43
H12   2   -0.050113    0.376473    0.249833    11.00000   -1.20000
AFIX   0
C8    1    0.645633    0.419882    0.087366    11.00000    0.05514    0.07230 =
         0.07834    0.01388    0.01907    0.00492
AFIX  43
H8    2    0.654590    0.459836    0.039819    11.00000   -1.20000
AFIX   0
C11   1    0.086356    0.370202    0.173010    11.00000    0.06730    0.07612 =
         0.06552    0.00483   -0.00714    0.00339
AFIX  43
H11   2    0.050813    0.429632    0.133903    11.00000   -1.20000
AFIX   0
C2    1    0.467898    0.417952    0.386731    11.00000    0.06242    0.07038 =
         0.08071    0.01033   -0.00818    0.00776
AFIX  43
H2    2    0.445665    0.492790    0.349648    11.00000   -1.20000
AFIX   0
C4    1    0.579139    0.280829    0.466267    11.00000    0.06039    0.09109 =
         0.06251    0.00653   -0.00899    0.00910
AFIX  43
H4    2    0.645762    0.240613    0.495153    11.00000   -1.20000
AFIX   0
C6    1    0.583689    0.283577    0.182419    11.00000    0.07049    0.07943 =
         0.07142    0.01564    0.01749    0.00282
AFIX  43
H6    2    0.539475    0.209683    0.211595    11.00000   -1.20000
AFIX   0
C3    1    0.459223    0.230913    0.467973    11.00000    0.07295    0.07843 =
         0.06580    0.00861    0.00375   -0.00351
AFIX  43
H3    2    0.428699    0.148988    0.499042    11.00000   -1.20000
AFIX   0
C7    1    0.710355    0.468917    0.147153    11.00000    0.05724    0.06988 =
         0.09883    0.00731    0.00651    0.00042
AFIX  43
H7    2    0.772881    0.550121    0.147664    11.00000   -1.20000
AFIX   0
C1    1    0.697043    0.493316    0.392450    11.00000    0.06416    0.08017 =
         0.10038   -0.01310    0.01402   -0.01446
AFIX  23
H1A   2    0.671348    0.594165    0.366816    11.00000   -1.20000
H1B   2    0.744923    0.525844    0.436113    11.00000   -1.20000
AFIX   0
C9    1    0.097909    0.202041    0.355015    11.00000    0.07130    0.10053 =
         0.07323    0.01702    0.00821   -0.02415
AFIX  23
H9A   2    0.010592    0.172727    0.362772    11.00000   -1.20000
H9B   2    0.148807    0.103844    0.364960    11.00000   -1.20000
AFIX   0
C5    1    0.468420    0.214798    0.064675    11.00000    0.08112    0.09940 =
         0.08403   -0.02598    0.02373   -0.01178
AFIX  23
H5A   2    0.502979    0.189287    0.017103    11.00000   -1.20000
H5B   2    0.446400    0.110299    0.087940    11.00000   -1.20000
AFIX   0
H3A   2    0.217906    0.331997    0.409286    11.00000    0.10202
HKLF 4
REM  er_proc3_a.res in P2(1)/n
REM R1 =  0.0410 for    1722 Fo > 4sig(Fo)  and  0.0789 for all    2764 data
REM    197 parameters refined using      3 restraints
END
WGHT      0.0502      0.1308
REM Highest difference peak  0.113,  deepest hole -0.131,  1-sigma level  0.026
Q1    1   0.6653  0.3208  0.5017  11.00000  0.05    0.11
Q2    1   0.3183  0.2825  0.3815  11.00000  0.05    0.11
;
_shelx_res_checksum     68117
