# Supplementary material for: Crystal structure of 1H-imidazole-1-methanol
Source: Acta Crystallogr E Crystallogr Commun. 2022 Mar 10;78(Pt 4):377–80. doi: 10.1107/S2056989022002614 (PMC8983985; doi:10.1107/S2056989022002614)
Supplement: Supplementary file 2 [file e-78-00377-Isup2.hkl]

data_I                                                                          
_shelx_title ' er_proc3_a.res in P2(1)/n'                                       
_shelx_refln_list_code          4                                               
_shelx_F_calc_maximum      134.46                                               
_exptl_crystal_F_000       624.00                                               
_reflns_d_resolution_high  0.8371                                               
                                                                                
loop_                                                                           
 _space_group_symop_operation_xyz                                               
 'x, y, z'                                                                      
 '-x+1/2, y+1/2, -z+1/2'                                                        
 '-x, -y, -z'                                                                   
 'x-1/2, -y-1/2, z-1/2'                                                         
                                                                                
_cell_length_a    10.6201                                                       
_cell_length_b     8.0201                                                       
_cell_length_c    18.2085                                                       
_cell_angle_alpha  90.000                                                       
_cell_angle_beta   91.262                                                       
_cell_angle_gamma  90.000                                                       
                                                                                
_shelx_F_squared_multiplier     1.000                                           
                                                                                
loop_                                                                           
 _refln_index_h                                                                 
 _refln_index_k                                                                 
 _refln_index_l                                                                 
 _refln_F_squared_calc                                                          
 _refln_F_squared_meas                                                          
 _refln_F_squared_sigma                                                         
 _refln_observed_status                                                         
   2   0   0        376.21        328.19         3.46 o                         
   4   0   0       1651.96       1722.49        17.29 o                         
   6   0   0        661.63        678.10        15.51 o                         
   8   0   0         15.34         25.41         6.90 o                         
  10   0   0         36.03         36.50         4.36 o                         
  12   0   0         49.69         47.63         5.26 o                         
   1   1   0       2904.84       2768.22        26.93 o                         
   2   1   0      12641.94      12752.92       111.47 o                         
   3   1   0       2291.21       2201.29        19.31 o                         
   4   1   0        167.58        174.35         2.11 o                         
   5   1   0          3.34          4.30         0.73 o                         
   6   1   0          1.36          1.95         1.18 o                         
   7   1   0          0.06          0.00         1.50 o                         
   8   1   0        480.16        484.64         9.88 o                         
   9   1   0         22.99         20.01         3.27 o                         
  10   1   0         61.37         72.22         9.41 o                         
  11   1   0         14.91         15.21         3.03 o                         
  12   1   0          0.06         -2.16         3.14 o                         
   0   2   0      17941.19      19302.19       118.81 o                         
   1   2   0        918.08        882.96         7.54 o                         
   2   2   0       3801.36       3579.08        26.44 o                         
   3   2   0        233.42        241.23         4.80 o                         
   4   2   0       1324.33       1265.23        12.51 o                         
   5   2   0        348.16        365.02         4.13 o                         
   6   2   0        382.60        358.31         7.72 o                         
   7   2   0          5.14          3.86         1.94 o                         
   8   2   0         20.70          9.69         3.55 o                         
   9   2   0        130.21        119.03         5.23 o                         
  10   2   0          2.79          1.34         5.35 o                         
  11   2   0         52.47         55.91         4.57 o                         
  12   2   0          9.16          3.07         4.62 o                         
   1   3   0          0.05          0.46         0.58 o                         
   2   3   0          0.79         -0.47         0.52 o                         
   3   3   0         56.11         61.94         0.91 o                         
   4   3   0         28.36         22.55         0.97 o                         
   5   3   0       1348.64       1307.67        18.86 o                         
   6   3   0        120.55        116.33         3.59 o                         
   7   3   0          6.70          6.62         2.38 o                         
   8   3   0        219.13        227.69         6.05 o                         
   9   3   0         11.53          8.51         3.98 o                         
  10   3   0         17.87         27.87         6.01 o                         
  11   3   0         12.75         12.33         5.49 o                         
  12   3   0          0.21          5.04         4.65 o                         
   0   4   0         65.15         63.50         1.49 o                         
   1   4   0       1259.23       1247.83         9.50 o                         
   2   4   0          0.03          0.35         0.81 o                         
   3   4   0        182.28        199.01         2.43 o                         
   4   4   0         18.60         17.43         1.80 o                         
   5   4   0        676.56        658.29        11.77 o                         
   6   4   0         27.16         23.96         3.32 o                         
   7   4   0         33.31         37.91         3.96 o                         
   8   4   0         17.73         20.39         3.99 o                         
   9   4   0         16.97         19.31         4.21 o                         
  10   4   0         31.35         28.17         4.65 o                         
  11   4   0         11.63          4.45         4.45 o                         
   1   5   0         13.42         14.77         1.40 o                         
   2   5   0         88.20         88.13         2.43 o                         
   3   5   0         62.88         70.26         3.87 o                         
   4   5   0         79.33         81.59         2.77 o                         
   5   5   0         93.59         93.85         2.95 o                         
   6   5   0         25.38         23.74         6.54 o                         
   7   5   0        150.39        130.12         5.64 o                         
   8   5   0        117.43        123.20         5.73 o                         
   9   5   0         25.47         31.52         7.02 o                         
  10   5   0          0.06          0.72         7.24 o                         
   0   6   0         68.79         80.63         3.50 o                         
   1   6   0          0.93          4.81         1.97 o                         
   2   6   0         14.04         16.60         1.98 o                         
   3   6   0        115.23        114.84         4.15 o                         
   4   6   0          0.69          0.80         2.49 o                         
   5   6   0        131.86        134.35         5.59 o                         
   6   6   0         28.71         32.94         5.72 o                         
   7   6   0          3.40          0.78         5.67 o                         
   8   6   0          0.27          2.99         5.99 o                         
   9   6   0          7.16          2.34         6.29 o                         
   1   7   0        125.85        130.34         3.25 o                         
   2   7   0         33.32         29.67         2.78 o                         
   3   7   0          2.86          7.31         2.95 o                         
   4   7   0          3.16          3.98         2.90 o                         
   5   7   0         81.95         69.66         5.01 o                         
   6   7   0         77.80         65.84         7.02 o                         
   7   7   0          2.99          2.04         5.92 o                         
   8   7   0          3.92         13.78         6.24 o                         
   0   8   0          0.07          0.03         3.18 o                         
   1   8   0         29.24         34.31         3.14 o                         
   2   8   0          4.18          5.37         2.83 o                         
   3   8   0         65.65         66.70         3.56 o                         
   4   8   0          0.38          1.96         3.48 o                         
   5   8   0          9.09         12.21         5.56 o                         
   6   8   0          1.89          6.92         4.65 o                         
   1   9   0          5.05          3.35         3.66 o                         
   2   9   0          0.18         -0.96         3.05 o                         
   3   9   0          0.97          3.28         3.69 o                         
   4   9   0          1.40         -0.45         3.71 o                         
 -11   0   1        569.49        603.13        21.52 o                         
  -9   0   1        132.01        124.88         8.67 o                         
  -7   0   1        952.02        940.61        18.32 o                         
  -5   0   1        126.73        119.58         2.92 o                         
  -3   0   1      10063.09      10292.34       141.34 o                         
  -1   0   1          0.08         -0.52         0.69 o                         
   3   0   1         50.74         52.36         2.16 o                         
   5   0   1          0.33          1.89         1.36 o                         
   7   0   1        296.01        338.52         8.50 o                         
   9   0   1        116.24        105.57         4.05 o                         
  11   0   1         19.20         20.55         4.32 o                         
 -12   1   1          2.49          4.12         5.00 o                         
 -11   1   1          3.08          2.49         3.52 o                         
 -10   1   1         83.56         90.40        12.48 o                         
  -9   1   1        490.55        481.20        19.59 o                         
  -8   1   1          0.84          0.52         1.95 o                         
  -7   1   1         46.61         44.26         1.96 o                         
  -6   1   1        284.34        262.81        12.44 o                         
  -5   1   1         35.03         27.25         1.50 o                         
  -4   1   1        617.10        601.10         6.32 o                         
  -3   1   1        125.40        150.15         2.33 o                         
  -2   1   1       1857.45       1817.11        17.97 o                         
  -1   1   1         10.63          8.78         0.52 o                         
   0   1   1        466.30        438.76         2.70 o                         
   1   1   1         28.46         24.16         0.72 o                         
   2   1   1       3773.59       3732.05        38.81 o                         
   3   1   1       3276.27       3252.73        16.13 o                         
   4   1   1         17.20         17.32         1.63 o                         
   5   1   1        291.56        286.83        25.92 o                         
   6   1   1         27.41         26.40         3.19 o                         
   7   1   1         12.57         10.08         2.08 o                         
   8   1   1          1.91          1.48         2.31 o                         
   9   1   1        129.72        137.50         5.99 o                         
  10   1   1          3.06          6.50         2.67 o                         
  11   1   1         27.55         29.76         3.17 o                         
  12   1   1          1.03         -0.15         3.09 o                         
 -12   2   1          1.04         -0.49         3.51 o                         
 -11   2   1        115.75        119.70         6.12 o                         
 -10   2   1         19.97         15.46         3.62 o                         
  -9   2   1          2.13          0.34         2.76 o                         
  -8   2   1          3.48          1.35         2.58 o                         
  -7   2   1        131.19        131.34         4.95 o                         
  -6   2   1        421.98        448.46         7.29 o                         
  -5   2   1         12.17         18.08         0.95 o                         
  -4   2   1         44.96         40.00         1.29 o                         
  -3   2   1        495.33        486.11         4.61 o                         
  -2   2   1        280.08        273.38         3.73 o                         
  -1   2   1       4099.69       4026.47        30.68 o                         
   0   2   1      18078.50      19040.13       136.16 o                         
   1   2   1      14016.10      14396.91       118.92 o                         
   2   2   1        115.14        102.12         1.38 o                         
   3   2   1        218.16        207.91         2.13 o                         
   4   2   1         72.09         75.91         1.92 o                         
   5   2   1        284.47        288.48         3.44 o                         
   6   2   1        108.28        107.93         1.97 o                         
   7   2   1          0.00          0.41         1.93 o                         
   8   2   1         16.19         14.86         3.97 o                         
   9   2   1          6.37          3.24         2.18 o                         
  10   2   1          5.68          5.96         2.77 o                         
  11   2   1        116.00        120.79        10.03 o                         
  12   2   1          0.64          1.41         4.49 o                         
 -12   3   1          1.41         -2.66         4.65 o                         
 -11   3   1          0.00          9.19         4.56 o                         
 -10   3   1         15.57         19.69         6.90 o                         
  -9   3   1          2.70          2.96         2.90 o                         
  -8   3   1          6.19          4.25         2.62 o                         
  -7   3   1         62.37         65.08         3.73 o                         
  -6   3   1        100.94        108.33         4.55 o                         
  -5   3   1        620.52        631.75         8.53 o                         
  -4   3   1        468.12        503.55         5.44 o                         
  -3   3   1        243.86        225.52         2.81 o                         
  -2   3   1        260.30        239.18         2.23 o                         
  -1   3   1         73.34         80.75         0.92 o                         
   0   3   1         40.06         33.43         0.66 o                         
   1   3   1        110.84        115.91         1.19 o                         
   2   3   1        326.06        329.71         3.00 o                         
   3   3   1       1623.87       1562.46        12.73 o                         
   4   3   1        220.17        198.62         2.86 o                         
   5   3   1         97.07         92.52         3.29 o                         
   6   3   1          6.71          7.58         2.31 o                         
   7   3   1        179.62        165.04         4.05 o                         
   8   3   1        217.65        215.67         8.06 o                         
   9   3   1        127.33        136.20         6.56 o                         
  10   3   1          3.01          0.26         7.74 o                         
  11   3   1          1.98         -2.82         4.87 o                         
  12   3   1          0.00         -0.31         4.52 o                         
 -11   4   1          1.93          4.81         7.10 o                         
 -10   4   1         11.35          4.30         6.97 o                         
  -9   4   1          0.59          2.55         6.45 o                         
  -8   4   1         63.81         57.32         4.41 o                         
  -7   4   1          7.69          7.78         3.42 o                         
  -6   4   1         21.67         18.79         2.43 o                         
  -5   4   1         41.32         41.84         2.50 o                         
  -4   4   1        742.29        752.99        11.23 o                         
  -3   4   1        407.70        426.07         4.72 o                         
  -2   4   1        229.59        241.18         2.48 o                         
  -1   4   1        114.12        107.14         2.23 o                         
   0   4   1         17.28         23.18         0.62 o                         
   1   4   1        503.48        522.99         4.56 o                         
   2   4   1          1.39          2.33         0.80 o                         
   3   4   1          3.47          3.72         1.00 o                         
   4   4   1         23.32         30.07         1.55 o                         
   5   4   1        312.58        313.87         5.77 o                         
   6   4   1          3.51          3.00         2.49 o                         
   7   4   1         72.95         73.47         4.43 o                         
   8   4   1         88.49         85.59         5.03 o                         
   9   4   1          2.33          2.07         3.96 o                         
  10   4   1         20.34         12.33        11.52 o                         
  11   4   1          7.57          7.27         6.07 o                         
 -10   5   1          2.45          5.20         4.65 o                         
  -9   5   1         14.28         23.78         4.35 o                         
  -8   5   1         20.48         20.43         4.03 o                         
  -7   5   1         18.36         23.90         3.88 o                         
  -6   5   1         41.67         38.34         3.64 o                         
  -5   5   1          0.02          5.05         2.80 o                         
  -4   5   1         32.93         37.28         2.63 o                         
  -3   5   1         98.65         88.05         4.74 o                         
  -2   5   1          5.85          4.78         1.43 o                         
  -1   5   1         53.14         50.87         1.52 o                         
   0   5   1        109.99        114.98         2.62 o                         
   1   5   1        102.90         99.86         2.45 o                         
   2   5   1         23.27         32.57         2.15 o                         
   3   5   1         98.04        104.83         4.99 o                         
   4   5   1         45.77         43.81         3.82 o                         
   5   5   1         30.66         23.87         2.65 o                         
   6   5   1        404.85        400.83        10.22 o                         
   7   5   1          7.75         14.92         4.01 o                         
   8   5   1          9.10         12.37         3.89 o                         
   9   5   1          3.18          1.85         4.12 o                         
  10   5   1          9.28         24.02         4.64 o                         
  -9   6   1         12.18         10.23         4.27 o                         
  -8   6   1          0.49         -3.16         3.95 o                         
  -7   6   1          0.52         -3.42         5.58 o                         
  -6   6   1          8.04         14.64         5.52 o                         
  -5   6   1          0.46         -3.97         3.97 o                         
  -4   6   1         15.79         17.34         2.45 o                         
  -3   6   1         13.26         16.06         2.15 o                         
  -2   6   1         18.74         16.91         2.05 o                         
  -1   6   1         10.98          9.32         1.83 o                         
   0   6   1          1.87          2.06         1.98 o                         
   1   6   1         82.90         73.20         2.51 o                         
   2   6   1          9.33          5.14         1.91 o                         
   3   6   1         81.75         74.52         3.38 o                         
   4   6   1          3.12          3.02         2.51 o                         
   5   6   1         11.62         14.31         3.61 o                         
   6   6   1          2.95          4.62         5.58 o                         
   7   6   1          0.78         -5.72         5.72 o                         
   8   6   1          7.03          9.92         6.16 o                         
   9   6   1          0.06          1.32         4.12 o                         
  -8   7   1          0.54         -0.15         4.29 o                         
  -7   7   1          0.68         -1.45         6.16 o                         
  -6   7   1          0.49          0.93         5.75 o                         
  -5   7   1          9.12         12.08         4.20 o                         
  -4   7   1          0.35         -2.66         2.66 o                         
  -3   7   1         45.97         49.08         3.11 o                         
  -2   7   1         13.17         14.86         2.69 o                         
  -1   7   1         14.32         14.13         2.14 o                         
   0   7   1          5.59          6.22         2.06 o                         
   1   7   1         20.53         22.74         2.69 o                         
   2   7   1          6.89          4.30         3.01 o                         
   3   7   1          0.02         -0.31         2.94 o                         
   4   7   1         20.95         23.24         4.31 o                         
   5   7   1          0.37          2.69         3.69 o                         
   6   7   1         13.59         13.73         5.87 o                         
   7   7   1         46.52         41.02         6.83 o                         
   8   7   1          0.22          6.36         6.27 o                         
  -6   8   1          5.21         11.95         6.09 o                         
  -5   8   1          0.30          8.55         6.48 o                         
  -4   8   1          1.09         -3.28         3.54 o                         
  -3   8   1          5.56          5.49         2.89 o                         
  -2   8   1          0.93         -0.49         2.83 o                         
  -1   8   1          4.89          2.61         2.55 o                         
   0   8   1          1.38          2.09         2.26 o                         
   1   8   1         12.84         10.07         2.86 o                         
   2   8   1          2.13          1.21         2.77 o                         
   3   8   1         13.24         12.50         4.38 o                         
   4   8   1         12.29         10.71         6.05 o                         
   5   8   1          2.28          3.11         4.80 o                         
   6   8   1          1.43         -2.36         6.34 o                         
  -4   9   1          0.93          2.31         3.71 o                         
  -3   9   1          0.59         -0.37         3.06 o                         
  -2   9   1          7.91         11.78         3.09 o                         
  -1   9   1         15.61         14.72         3.15 o                         
   0   9   1          0.43          1.18         3.51 o                         
   1   9   1         18.37         21.04         3.73 o                         
   2   9   1          1.09         -0.33         2.94 o                         
   3   9   1          9.51         13.15         3.76 o                         
   4   9   1          2.72          1.43         4.00 o                         
 -12   0   2          1.99          7.10         6.51 o                         
 -10   0   2         61.03         64.17        10.76 o                         
  -8   0   2          1.62         -0.37         3.39 o                         
  -6   0   2       2171.06       2204.01        40.68 o                         
  -4   0   2        917.66        979.06        11.37 o                         
  -2   0   2       4905.89       5059.92        62.09 o                         
   0   0   2        146.56        121.74        25.41 o                         
   2   0   2       1920.71       1757.02        24.39 o                         
   4   0   2        938.30       1046.27         6.31 o                         
   6   0   2       1294.61       1286.73        21.60 o                         
   8   0   2         85.45         84.82         6.66 o                         
  10   0   2        156.56        144.88         4.88 o                         
  12   0   2         22.19         18.80         4.47 o                         
 -12   1   2         33.14         17.11         6.59 o                         
 -11   1   2          0.39         -4.08         4.52 o                         
 -10   1   2         36.08         22.81         6.09 o                         
  -9   1   2        156.72        173.33        16.47 o                         
  -8   1   2        262.70        298.81        20.79 o                         
  -7   1   2         37.62         38.66         2.00 o                         
  -6   1   2        617.49        645.54        10.07 o                         
  -5   1   2        443.57        476.53         7.12 o                         
  -4   1   2        413.90        415.29         4.29 o                         
  -3   1   2        315.42        314.33         2.76 o                         
  -2   1   2       5288.35       5202.65        40.84 o                         
  -1   1   2        303.52        303.33         3.01 o                         
   0   1   2          6.11          5.08         0.51 o                         
   1   1   2       1530.06       1479.92        15.51 o                         
   2   1   2       5690.77       5591.74        51.25 o                         
   3   1   2        245.71        221.21         5.60 o                         
   4   1   2        215.62        240.07         2.92 o                         
   5   1   2         25.77         26.82         1.77 o                         
   6   1   2         17.10         16.14         1.27 o                         
   7   1   2        154.55        178.94         5.48 o                         
   8   1   2        342.99        350.41         5.79 o                         
   9   1   2         65.51         68.83         2.80 o                         
  10   1   2        173.03        165.23         6.43 o                         
  11   1   2          3.03          5.56         2.83 o                         
  12   1   2         14.08          9.25         3.11 o                         
 -12   2   2          6.00          9.54         3.88 o                         
 -11   2   2         78.66         89.36         5.67 o                         
 -10   2   2        240.04        238.13         6.83 o                         
  -9   2   2          1.36          9.21         2.98 o                         
  -8   2   2         66.23         62.60         3.44 o                         
  -7   2   2         20.20         25.03         2.61 o                         
  -6   2   2        372.96        425.17         8.84 o                         
  -5   2   2         47.41         41.79         1.11 o                         
  -4   2   2         18.37         19.26         0.93 o                         
  -3   2   2       4628.85       4641.78        36.92 o                         
  -2   2   2        277.65        250.64         2.91 o                         
  -1   2   2          6.16          9.27         0.61 o                         
   0   2   2          1.24          0.31         0.43 o                         
   1   2   2       2263.19       2028.15        17.83 o                         
   2   2   2       1536.22       1377.54        10.70 o                         
   3   2   2        399.25        383.86         3.54 o                         
   4   2   2         62.20         61.79         1.02 o                         
   5   2   2       1529.21       1523.36         9.32 o                         
   6   2   2         86.98         85.07         1.66 o                         
   7   2   2        177.38        176.38         3.61 o                         
   8   2   2         31.76         29.35         3.11 o                         
   9   2   2         29.97         25.12         4.20 o                         
  10   2   2          0.00         -1.06         2.66 o                         
  11   2   2         46.47         42.32         3.77 o                         
  12   2   2          0.08          6.23         4.62 o                         
 -12   3   2          0.33          1.88         4.56 o                         
 -11   3   2          1.15         -2.68         4.28 o                         
 -10   3   2         56.36         51.96         4.86 o                         
  -9   3   2         17.49          7.35         5.82 o                         
  -8   3   2        116.82        105.83         4.81 o                         
  -7   3   2          0.72          3.80         2.91 o                         
  -6   3   2         81.20         91.82         6.60 o                         
  -5   3   2        128.02        121.47         1.94 o                         
  -4   3   2        945.53        955.13        10.75 o                         
  -3   3   2        276.39        272.26         4.49 o                         
  -2   3   2       1038.64       1008.32         8.33 o                         
  -1   3   2        144.22        161.11         1.93 o                         
   0   3   2        444.41        419.07         3.51 o                         
   1   3   2        336.25        341.13         3.05 o                         
   2   3   2        601.67        606.04         5.39 o                         
   3   3   2        229.45        232.94         2.26 o                         
   4   3   2        511.87        504.75         4.42 o                         
   5   3   2          0.73          4.03         1.31 o                         
   6   3   2         96.28         94.84         3.98 o                         
   7   3   2         17.94         15.11         1.99 o                         
   8   3   2          5.67          4.75         2.68 o                         
   9   3   2          0.42          5.49         3.29 o                         
  10   3   2         65.67         71.85         5.23 o                         
  11   3   2          0.00         -0.24         4.38 o                         
 -11   4   2          4.26          8.18         4.62 o                         
 -10   4   2         43.13         41.02         4.77 o                         
  -9   4   2         44.14         44.61         3.42 o                         
  -8   4   2         37.92         31.83         3.16 o                         
  -7   4   2         67.80         62.63         4.24 o                         
  -6   4   2         26.86         30.85         5.09 o                         
  -5   4   2        796.18        795.80        17.10 o                         
  -4   4   2        246.14        265.75         4.63 o                         
  -3   4   2        392.44        410.05         4.34 o                         
  -2   4   2         18.33         22.85         0.84 o                         
  -1   4   2        302.18        294.33         2.72 o                         
   0   4   2         56.50         51.33         1.00 o                         
   1   4   2          0.25          0.44         0.72 o                         
   2   4   2        293.78        303.17         3.58 o                         
   3   4   2         70.83         77.03         2.32 o                         
   4   4   2         28.61         30.60         1.52 o                         
   5   4   2         42.20         40.84         2.39 o                         
   6   4   2         38.86         30.26         2.82 o                         
   7   4   2        134.41        144.04         4.65 o                         
   8   4   2         19.65         22.43         3.10 o                         
   9   4   2         53.29         53.08         4.80 o                         
  10   4   2          8.90         16.18         4.46 o                         
  11   4   2          0.04         -1.72         4.41 o                         
 -10   5   2          4.23         -2.84         4.37 o                         
  -9   5   2         16.82         16.81         3.23 o                         
  -8   5   2          4.10         -1.24         3.09 o                         
  -7   5   2         36.26         34.79         3.17 o                         
  -6   5   2          6.08          8.66         2.92 o                         
  -5   5   2        169.95        167.18         6.07 o                         
  -4   5   2          9.07         11.26         2.26 o                         
  -3   5   2         12.71         13.20         1.76 o                         
  -2   5   2         48.13         48.94         1.81 o                         
  -1   5   2          1.52          0.03         1.36 o                         
   0   5   2          6.97          4.33         1.36 o                         
   1   5   2         63.03         62.53         2.25 o                         
   2   5   2         86.29         90.03         2.15 o                         
   3   5   2        313.75        313.06         5.03 o                         
   4   5   2          8.00         10.73         1.97 o                         
   5   5   2         90.40         94.88         3.17 o                         
   6   5   2          0.58         -1.81         2.35 o                         
   7   5   2        135.73        143.44         6.03 o                         
   8   5   2         48.21         45.59        12.36 o                         
   9   5   2          1.69         -3.13         4.15 o                         
  10   5   2         11.68         12.87         4.56 o                         
  -9   6   2         10.47          7.92         4.69 o                         
  -8   6   2          3.81          5.06         4.06 o                         
  -7   6   2         61.51         65.56         4.89 o                         
  -6   6   2         11.27         11.61         3.85 o                         
  -5   6   2         41.13         44.67         3.91 o                         
  -4   6   2          4.73          7.89         2.39 o                         
  -3   6   2         18.89         21.26         2.53 o                         
  -2   6   2        127.79        135.24         3.40 o                         
  -1   6   2         40.09         36.84         2.34 o                         
   0   6   2          3.92          4.35         1.77 o                         
   1   6   2         26.63         25.08         2.13 o                         
   2   6   2         53.92         51.66         2.38 o                         
   3   6   2          0.92          0.76         2.41 o                         
   4   6   2        179.03        179.38         6.91 o                         
   5   6   2         16.03         13.11         3.64 o                         
   6   6   2          0.79          0.46         6.18 o                         
   7   6   2          1.71          4.81         5.95 o                         
   8   6   2         66.04         70.95         6.53 o                         
   9   6   2          3.75          4.06         4.73 o                         
  -8   7   2          6.12          1.52         6.36 o                         
  -7   7   2         12.26         12.72         6.31 o                         
  -6   7   2          5.61         -2.14         4.17 o                         
  -5   7   2          0.02          0.85         7.21 o                         
  -4   7   2         31.50         33.25         2.98 o                         
  -3   7   2          0.44          1.43         2.62 o                         
  -2   7   2          2.14          6.30         2.58 o                         
  -1   7   2          0.09         -2.10         2.10 o                         
   0   7   2         36.35         30.81         2.69 o                         
   1   7   2         15.03         14.37         2.55 o                         
   2   7   2          1.66          4.73         2.88 o                         
   3   7   2         66.64         75.89         3.80 o                         
   4   7   2         20.73         27.75         4.03 o                         
   5   7   2         17.15         22.47         4.05 o                         
   6   7   2          7.12          3.63         3.90 o                         
   7   7   2          2.68         -0.42         6.22 o                         
   8   7   2         10.50         15.45         6.53 o                         
  -6   8   2          0.97         -2.06         5.22 o                         
  -5   8   2          0.04          1.13         4.37 o                         
  -4   8   2         10.05         18.61         3.46 o                         
  -3   8   2          8.83          6.98         2.96 o                         
  -2   8   2          4.20          3.95         3.01 o                         
  -1   8   2          1.45          0.95         2.90 o                         
   0   8   2         22.80         21.93         2.59 o                         
   1   8   2          1.13          3.03         3.27 o                         
   2   8   2         12.01         10.95         3.22 o                         
   3   8   2          3.56         -0.99         4.41 o                         
   4   8   2         11.42         10.60         4.53 o                         
   5   8   2          0.26         -4.25         4.25 o                         
   6   8   2          4.36          3.46         6.32 o                         
  -4   9   2          1.66         -4.53         4.68 o                         
  -3   9   2          0.31          3.49         3.08 o                         
  -2   9   2          7.58          6.02         3.14 o                         
  -1   9   2         13.99         17.84         4.04 o                         
   0   9   2          1.42          4.33         3.42 o                         
   1   9   2          0.84         -0.74         2.94 o                         
   2   9   2          3.74         -2.27         3.68 o                         
   3   9   2          0.01          2.80         3.72 o                         
   4   9   2          0.47          3.58         3.76 o                         
 -11   0   3          0.04         -3.06         4.31 o                         
  -9   0   3        421.59        346.54       112.44 o                         
  -7   0   3         68.54         54.96        19.92 o                         
  -5   0   3       2871.83       2919.77        33.07 o                         
  -3   0   3        312.38        296.40         4.08 o                         
  -1   0   3        372.56        433.93         8.97 o                         
   1   0   3       4524.67       4142.53        46.57 o                         
   3   0   3       1973.81       1845.27        10.84 o                         
   5   0   3        151.59        153.27         2.29 o                         
   7   0   3        240.21        251.33         5.70 o                         
   9   0   3        209.49        193.67         5.66 o                         
  11   0   3          1.13          7.59         4.14 o                         
 -12   1   3         16.31         21.76         9.65 o                         
 -11   1   3         51.05         41.72         8.57 o                         
 -10   1   3         57.45         65.26         3.91 o                         
  -9   1   3          6.04          0.77         2.62 o                         
  -8   1   3          0.06          0.58         1.99 o                         
  -7   1   3        299.02        293.09        10.00 o                         
  -6   1   3          0.07         -1.26         1.26 o                         
  -5   1   3        819.35        870.13        11.54 o                         
  -4   1   3         88.82         87.39         1.26 o                         
  -3   1   3       6406.19       6333.43        32.77 o                         
  -2   1   3        343.72        353.90         4.52 o                         
  -1   1   3      15841.80      16417.98       139.54 o                         
   0   1   3        346.33        307.76         3.45 o                         
   1   1   3       9029.01       9062.80       107.21 o                         
   2   1   3        831.15        724.00         4.02 o                         
   3   1   3       2426.55       2405.02        13.55 o                         
   4   1   3        213.25        185.37         2.63 o                         
   5   1   3         46.65         44.92         1.27 o                         
   6   1   3         11.38         12.04         1.88 o                         
   7   1   3          8.82         13.59         1.61 o                         
   8   1   3        176.15        178.90         4.23 o                         
   9   1   3         18.02         20.05         3.39 o                         
  10   1   3          0.00          0.16         2.44 o                         
  11   1   3          0.02          0.99         2.80 o                         
  12   1   3          2.15          3.42         4.83 o                         
 -12   2   3          3.08          5.49         3.93 o                         
 -11   2   3         15.03         10.18         4.10 o                         
 -10   2   3          2.01         -1.21         3.25 o                         
  -9   2   3          0.02         -2.68         2.68 o                         
  -8   2   3          0.30          0.34         2.77 o                         
  -7   2   3          5.21          4.94         1.90 o                         
  -6   2   3         22.89         23.80         1.97 o                         
  -5   2   3       2917.84       3099.63        36.72 o                         
  -4   2   3       1326.01       1313.46        13.28 o                         
  -3   2   3        830.33        849.92         7.74 o                         
  -2   2   3       2798.28       2866.73        23.93 o                         
  -1   2   3       6130.10       5916.88        49.06 o                         
   0   2   3       4318.10       4300.64        32.91 o                         
   1   2   3        355.86        333.61         3.23 o                         
   2   2   3       4737.93       4621.17        42.42 o                         
   3   2   3        148.13        141.68         1.48 o                         
   4   2   3       1180.00       1237.03        10.73 o                         
   5   2   3        171.70        171.43         2.22 o                         
   6   2   3        735.80        765.55        12.45 o                         
   7   2   3          0.87          2.25         1.66 o                         
   8   2   3        182.91        173.77         3.63 o                         
   9   2   3         71.99         74.63         3.25 o                         
  10   2   3          1.14          3.91         2.68 o                         
  11   2   3         12.14         12.74         4.36 o                         
  12   2   3          0.55          1.74         4.64 o                         
 -11   3   3         19.44         19.70         4.62 o                         
 -10   3   3         46.17         24.85        21.71 o                         
  -9   3   3          0.12          3.31         5.58 o                         
  -8   3   3         74.12         70.14         2.94 o                         
  -7   3   3        483.29        520.90         8.69 o                         
  -6   3   3         48.24         45.06         2.07 o                         
  -5   3   3        247.10        240.03         5.21 o                         
  -4   3   3        663.12        655.65         6.22 o                         
  -3   3   3        241.85        220.51         3.33 o                         
  -2   3   3        895.10        846.80         6.74 o                         
  -1   3   3        609.66        593.88         3.34 o                         
   0   3   3        883.52        849.90         6.77 o                         
   1   3   3         51.26         46.42         1.26 o                         
   2   3   3         14.88         12.74         0.55 o                         
   3   3   3       1168.29       1234.84        10.59 o                         
   4   3   3        115.37        126.80         1.61 o                         
   5   3   3         23.47         21.95         1.93 o                         
   6   3   3         17.78         16.50         1.67 o                         
   7   3   3        190.50        190.87         4.35 o                         
   8   3   3         62.59         60.33         3.41 o                         
   9   3   3         47.06         46.18         3.49 o                         
  10   3   3          3.87          6.44         4.25 o                         
  11   3   3          0.52         -0.49         4.40 o                         
 -11   4   3          0.65         -2.88         4.61 o                         
 -10   4   3         21.79         13.91         4.28 o                         
  -9   4   3          5.82          1.17         4.09 o                         
  -8   4   3          0.44         -1.97         3.47 o                         
  -7   4   3         16.50         18.17         2.81 o                         
  -6   4   3         39.06         49.16         2.95 o                         
  -5   4   3         66.36         75.74         2.71 o                         
  -4   4   3         52.25         48.88         1.83 o                         
  -3   4   3        477.24        473.85         5.35 o                         
  -2   4   3          4.19          7.28         0.93 o                         
  -1   4   3          0.16         -0.12         0.83 o                         
   0   4   3         14.09         11.39         0.67 o                         
   1   4   3       1641.21       1630.50        14.60 o                         
   2   4   3        872.48        824.78        10.01 o                         
   3   4   3          5.41          7.33         1.25 o                         
   4   4   3        967.69        977.65        14.57 o                         
   5   4   3        618.36        613.19         8.69 o                         
   6   4   3          1.17          1.09         2.15 o                         
   7   4   3         21.42         16.59         2.91 o                         
   8   4   3         27.11         28.05         3.22 o                         
   9   4   3         10.66         14.51         4.85 o                         
  10   4   3         10.75         19.78         4.57 o                         
  11   4   3         15.63         22.50         6.11 o                         
 -10   5   3          2.70          1.63         4.29 o                         
  -9   5   3          0.00         -2.64         3.27 o                         
  -8   5   3         22.32         19.36         3.42 o                         
  -7   5   3         19.56         15.55         3.37 o                         
  -6   5   3        634.06        615.22        14.40 o                         
  -5   5   3         38.38         37.25         2.36 o                         
  -4   5   3        125.83        103.58         3.08 o                         
  -3   5   3          6.36          6.51         1.88 o                         
  -2   5   3          0.33         -1.10         1.52 o                         
  -1   5   3        240.05        243.76         4.28 o                         
   0   5   3        336.21        352.33         4.69 o                         
   1   5   3         21.58         19.99         1.54 o                         
   2   5   3         19.63         18.45         1.59 o                         
   3   5   3        322.28        331.93         6.93 o                         
   4   5   3         15.02         18.39         2.70 o                         
   5   5   3         10.30         11.98         2.70 o                         
   6   5   3         43.50         46.67         3.28 o                         
   7   5   3          3.03          2.17         2.94 o                         
   8   5   3          1.69          3.09         3.13 o                         
   9   5   3         24.98         27.37         4.49 o                         
  10   5   3          6.80          4.99         4.68 o                         
  -9   6   3          0.06         -3.76         4.19 o                         
  -8   6   3         15.65         18.58         5.57 o                         
  -7   6   3         80.59         73.03         4.91 o                         
  -6   6   3         13.56          6.15         3.04 o                         
  -5   6   3        105.57        103.48         8.01 o                         
  -4   6   3          0.01          2.43         3.67 o                         
  -3   6   3        109.18        107.11         5.18 o                         
  -2   6   3          4.13          5.89         2.13 o                         
  -1   6   3         39.67         39.83         2.10 o                         
   0   6   3        109.55        110.68         2.97 o                         
   1   6   3        223.79        225.05         4.34 o                         
   2   6   3        101.09        110.08         2.98 o                         
   3   6   3         12.78         14.56         2.26 o                         
   4   6   3         24.25         22.66         3.09 o                         
   5   6   3         80.88         80.07         3.89 o                         
   6   6   3          3.19          2.22         3.77 o                         
   7   6   3        156.13        182.73        10.16 o                         
   8   6   3          1.79          2.68         6.36 o                         
   9   6   3          0.18          4.82         6.29 o                         
  -8   7   3         11.93         22.87         6.75 o                         
  -7   7   3          0.69          5.43         6.09 o                         
  -6   7   3         19.04          5.72         6.09 o                         
  -5   7   3         46.64         44.63         3.57 o                         
  -4   7   3         26.05         27.30         3.46 o                         
  -3   7   3          0.64          1.75         2.66 o                         
  -2   7   3         19.43         18.64         2.53 o                         
  -1   7   3          0.00         -0.86         2.35 o                         
   0   7   3          5.35          1.53         2.56 o                         
   1   7   3         26.57         29.49         2.76 o                         
   2   7   3         12.92         17.89         2.94 o                         
   3   7   3          1.10          0.36         3.06 o                         
   4   7   3          1.52         -2.67         3.85 o                         
   5   7   3          3.99          5.55         3.95 o                         
   6   7   3          0.03          0.80         3.95 o                         
   7   7   3          5.75          0.86         5.97 o                         
   8   7   3          0.01         -6.24         6.24 o                         
  -6   8   3          0.29          0.52         6.65 o                         
  -5   8   3          8.59          9.63         4.35 o                         
  -4   8   3          6.18          5.64         3.35 o                         
  -3   8   3          5.22         11.22         2.91 o                         
  -2   8   3         27.82         29.20         4.30 o                         
  -1   8   3         10.76         10.37         2.80 o                         
   0   8   3         20.76         17.77         3.62 o                         
   1   8   3         10.65         14.40         3.32 o                         
   2   8   3          0.30         -3.10         3.10 o                         
   3   8   3          1.16          0.71         4.32 o                         
   4   8   3          5.69          5.69         7.59 o                         
   5   8   3          2.14         12.09         6.00 o                         
   6   8   3          5.04          1.47         6.09 o                         
  -4   9   3         10.33         12.69         4.78 o                         
  -3   9   3         14.49          8.56         3.63 o                         
  -2   9   3          1.27          5.03         3.10 o                         
  -1   9   3          1.46          3.05         3.08 o                         
   0   9   3          0.64          2.99         3.49 o                         
   1   9   3         10.81         14.48         3.50 o                         
   2   9   3         11.35         12.70         4.71 o                         
   3   9   3          6.08          2.63         6.46 o                         
 -12   0   4          3.53          5.71         7.32 o                         
 -10   0   4          0.83          4.55         5.46 o                         
  -8   0   4        155.00        156.61         5.20 o                         
  -6   0   4        130.28        156.39         3.46 o                         
  -4   0   4        990.23       1003.15        12.67 o                         
  -2   0   4       2942.92       2937.30        47.82 o                         
   0   0   4       7819.62       7822.47        64.14 o                         
   2   0   4       9207.45       9159.46       125.61 o                         
   4   0   4        116.95        110.39         6.14 o                         
   6   0   4       1311.86       1367.14        22.92 o                         
   8   0   4         67.76         61.29         6.04 o                         
  10   0   4         29.09         28.00         3.35 o                         
  12   0   4          5.98          0.02         4.23 o                         
 -12   1   4         23.51         23.52         5.07 o                         
 -11   1   4          0.28         -3.07         3.07 o                         
 -10   1   4        219.27        219.26         9.35 o                         
  -9   1   4        102.62         73.79        19.65 o                         
  -8   1   4        224.63        216.83        11.13 o                         
  -7   1   4          0.52         -0.09         2.11 o                         
  -6   1   4         24.75         27.28         2.44 o                         
  -5   1   4          1.59          3.31         1.27 o                         
  -4   1   4        545.33        569.23         3.86 o                         
  -3   1   4         13.27         10.74         1.04 o                         
  -2   1   4        117.48        112.08         1.53 o                         
  -1   1   4       1447.86       1242.14         9.88 o                         
   0   1   4       2675.83       2650.23        27.73 o                         
   1   1   4       2159.70       2012.85        39.65 o                         
   2   1   4        391.76        393.99         3.45 o                         
   3   1   4        329.22        334.32         8.30 o                         
   4   1   4         72.26         75.16         3.40 o                         
   5   1   4         67.75         70.96         1.60 o                         
   6   1   4        351.07        353.06         6.56 o                         
   7   1   4         68.12         82.82         2.56 o                         
   8   1   4         81.63         96.35         2.88 o                         
   9   1   4         32.20         32.50         2.46 o                         
  10   1   4          0.01         -1.92         2.41 o                         
  11   1   4          5.10          2.71         2.81 o                         
  12   1   4          3.65          7.35         3.55 o                         
 -12   2   4          2.06          5.48         3.82 o                         
 -11   2   4         31.05         22.73         6.63 o                         
 -10   2   4         13.20         10.48         2.86 o                         
  -9   2   4         10.10         12.94         3.18 o                         
  -8   2   4         62.79         67.81         3.55 o                         
  -7   2   4        100.14         95.17         3.03 o                         
  -6   2   4          7.08          7.12         1.66 o                         
  -5   2   4        123.14        143.89         2.06 o                         
  -4   2   4        676.98        676.48         8.82 o                         
  -3   2   4        205.84        191.48         2.21 o                         
  -2   2   4        911.86        893.25        10.54 o                         
  -1   2   4         10.71          9.14         0.72 o                         
   0   2   4       3353.23       3197.03        14.67 o                         
   1   2   4          1.65          2.93         0.78 o                         
   2   2   4          0.10          0.05         0.59 o                         
   3   2   4         30.57         27.01         0.96 o                         
   4   2   4        135.10        122.80         1.43 o                         
   5   2   4        272.21        284.22         3.43 o                         
   6   2   4         14.91         17.81         1.48 o                         
   7   2   4        203.28        195.68         4.81 o                         
   8   2   4         25.15         25.28         3.37 o                         
   9   2   4          5.06          8.26         2.53 o                         
  10   2   4          7.18          5.40         2.73 o                         
  11   2   4          6.06          6.24         3.49 o                         
  12   2   4         36.69         42.19         5.10 o                         
 -11   3   4         24.27         12.65        16.73 o                         
 -10   3   4          3.43          8.28         6.29 o                         
  -9   3   4         11.90         10.86         3.06 o                         
  -8   3   4         70.22         72.54         3.04 o                         
  -7   3   4         13.60          9.68         1.94 o                         
  -6   3   4        206.29        199.86         3.80 o                         
  -5   3   4        572.66        623.55         8.92 o                         
  -4   3   4         32.98         35.17         1.24 o                         
  -3   3   4       1192.39       1166.52        13.05 o                         
  -2   3   4        102.45        108.20         1.39 o                         
  -1   3   4         68.10         79.34         1.21 o                         
   0   3   4          8.09          7.75         0.64 o                         
   1   3   4       1170.61       1132.54        10.20 o                         
   2   3   4        730.26        707.41         6.24 o                         
   3   3   4        914.00        930.92         8.87 o                         
   4   3   4        323.03        367.41         8.50 o                         
   5   3   4         12.70         13.84         1.40 o                         
   6   3   4        140.61        125.61         2.58 o                         
   7   3   4          2.21          5.11         2.16 o                         
   8   3   4        100.60        100.87         3.48 o                         
   9   3   4         13.15         14.34         2.62 o                         
  10   3   4          2.59          2.60         3.27 o                         
  11   3   4         33.55         33.05         3.96 o                         
 -11   4   4         12.03          9.26         4.63 o                         
 -10   4   4          2.74          6.54         6.27 o                         
  -9   4   4          8.73         10.61         5.94 o                         
  -8   4   4         45.03         40.36         6.03 o                         
  -7   4   4         10.91         13.00         3.35 o                         
  -6   4   4        156.68        156.95         4.10 o                         
  -5   4   4        334.91        326.90         6.25 o                         
  -4   4   4          0.08         -0.17         1.36 o                         
  -3   4   4          8.47          9.90         1.11 o                         
  -2   4   4        224.57        242.68         2.34 o                         
  -1   4   4        108.85        102.94         1.35 o                         
   0   4   4        298.75        309.41         3.20 o                         
   1   4   4        752.91        752.22         7.07 o                         
   2   4   4         78.96         74.38         1.61 o                         
   3   4   4        507.56        479.01         6.84 o                         
   4   4   4        141.52        137.52         4.08 o                         
   5   4   4          0.51          1.41         1.89 o                         
   6   4   4         19.55         20.44         2.63 o                         
   7   4   4        115.44        104.12         4.09 o                         
   8   4   4         43.19         38.43         3.47 o                         
   9   4   4          9.40          7.77         3.20 o                         
  10   4   4          1.48         -1.90         4.34 o                         
  11   4   4          1.23         10.63         4.63 o                         
 -10   5   4          0.40          6.47         5.78 o                         
  -9   5   4          5.46         -1.10         3.22 o                         
  -8   5   4         54.65         52.55         3.70 o                         
  -7   5   4         56.77         57.14         4.55 o                         
  -6   5   4         57.17         65.93         6.69 o                         
  -5   5   4         11.67         11.87         2.23 o                         
  -4   5   4         82.04         86.19         2.90 o                         
  -3   5   4         20.48         22.82         1.89 o                         
  -2   5   4          8.48          7.58         1.70 o                         
  -1   5   4         40.20         36.60         1.72 o                         
   0   5   4         63.82         58.62         2.04 o                         
   1   5   4          6.91          5.67         1.50 o                         
   2   5   4         25.61         27.51         1.67 o                         
   3   5   4         10.06          5.78         1.56 o                         
   4   5   4        101.74         98.20         3.81 o                         
   5   5   4          1.34          2.41         2.65 o                         
   6   5   4         23.88         27.17         3.07 o                         
   7   5   4         12.49         16.11         2.96 o                         
   8   5   4          0.00         -0.91         3.91 o                         
   9   5   4          1.28         -0.90         4.02 o                         
  10   5   4          0.61         -6.68         6.68 o                         
  -9   6   4         13.79         14.04         4.38 o                         
  -8   6   4         22.75         27.57         4.53 o                         
  -7   6   4          6.53          7.92         4.02 o                         
  -6   6   4          7.33          5.08         5.62 o                         
  -5   6   4         11.25          5.10         3.82 o                         
  -4   6   4        103.27        109.94        15.25 o                         
  -3   6   4          1.87          1.62         3.46 o                         
  -2   6   4          7.23          5.99         1.88 o                         
  -1   6   4          0.91          1.62         1.84 o                         
   0   6   4         23.61         19.65         2.04 o                         
   1   6   4          4.11          3.29         1.84 o                         
   2   6   4         79.67         82.39         2.70 o                         
   3   6   4         66.66         61.22         3.46 o                         
   4   6   4          1.41          1.19         2.84 o                         
   5   6   4         21.24         18.30         3.13 o                         
   6   6   4          0.52          4.63         3.02 o                         
   7   6   4          2.03          3.04         3.14 o                         
   8   6   4         21.03         26.03         4.42 o                         
   9   6   4          0.24          8.85         6.93 o                         
  -8   7   4         36.07         24.96         6.49 o                         
  -7   7   4          3.08         11.87         6.41 o                         
  -6   7   4          1.33         -5.92         5.92 o                         
  -5   7   4          9.54         10.06         3.29 o                         
  -4   7   4         28.16         33.40         3.44 o                         
  -3   7   4         61.69         70.69         3.94 o                         
  -2   7   4         85.07         90.83         3.28 o                         
  -1   7   4          8.01          6.22         2.65 o                         
   0   7   4          0.56          1.30         2.55 o                         
   1   7   4         40.25         43.97         2.63 o                         
   2   7   4          0.02         -1.75         2.47 o                         
   3   7   4          4.07         -2.42         3.71 o                         
   4   7   4         19.56         16.93         4.14 o                         
   5   7   4         50.17         48.78         4.70 o                         
   6   7   4          7.56         10.28         4.01 o                         
   7   7   4         19.81         26.26         5.17 o                         
   8   7   4          0.36         -1.43         6.39 o                         
  -6   8   4          1.15         -3.71         6.49 o                         
  -5   8   4          0.30         -2.56         6.17 o                         
  -4   8   4          9.25         10.74         3.45 o                         
  -3   8   4          1.66         -1.47         3.38 o                         
  -2   8   4          0.12         -2.39         2.61 o                         
  -1   8   4         15.86         17.28         3.47 o                         
   0   8   4         39.36         34.27         3.15 o                         
   1   8   4          5.26          4.93         3.33 o                         
   2   8   4         17.07         21.05         4.56 o                         
   3   8   4         17.47         25.39        19.46 o                         
   4   8   4          0.26         -1.28         4.37 o                         
   5   8   4         17.50         22.38         6.44 o                         
   6   8   4          0.11          1.92         4.37 o                         
  -3   9   4          8.65         11.03         3.63 o                         
  -2   9   4          2.69          3.85         5.91 o                         
  -1   9   4          4.46          3.87         3.12 o                         
   0   9   4          0.29          3.07         3.02 o                         
   1   9   4          2.60         -2.63         4.56 o                         
   2   9   4          5.15          4.21         4.55 o                         
   3   9   4          3.23          5.66         4.84 o                         
 -11   0   5          6.17         10.90         4.60 o                         
  -9   0   5         73.91         71.72         4.37 o                         
  -7   0   5         42.35         42.38         4.17 o                         
  -5   0   5        349.79        386.36        13.06 o                         
  -3   0   5        377.65        372.55         5.86 o                         
  -1   0   5       4561.64       4297.41        53.12 o                         
   1   0   5       1781.58       1782.75        20.31 o                         
   3   0   5        661.53        629.28         7.91 o                         
   5   0   5          3.53          0.61         1.62 o                         
   7   0   5          0.46         -1.01         2.44 o                         
   9   0   5        336.04        305.65         7.90 o                         
  11   0   5        227.48        225.47        11.72 o                         
 -12   1   5          0.57         -3.34         3.34 o                         
 -11   1   5          1.99          5.51         3.03 o                         
 -10   1   5         69.13         82.54         4.21 o                         
  -9   1   5          6.73          5.44         2.81 o                         
  -8   1   5          0.80         -1.89         2.34 o                         
  -7   1   5          4.01          0.41         2.12 o                         
  -6   1   5         12.67         15.35         2.32 o                         
  -5   1   5         44.80         41.30         1.82 o                         
  -4   1   5         25.28         23.29         1.20 o                         
  -3   1   5        293.81        325.70         3.33 o                         
  -2   1   5         61.39         55.72         1.05 o                         
  -1   1   5       6493.91       6568.61        50.10 o                         
   0   1   5       4421.84       4293.62        44.10 o                         
   1   1   5        548.06        517.72         3.93 o                         
   2   1   5         23.53         19.62         2.56 o                         
   3   1   5        504.07        498.73         5.31 o                         
   4   1   5        250.44        271.29         2.81 o                         
   5   1   5         91.08         96.57         1.77 o                         
   6   1   5         24.69         24.79         1.57 o                         
   7   1   5          0.01         -0.69         1.84 o                         
   8   1   5         64.19         69.21         2.64 o                         
   9   1   5          9.26          8.50         2.23 o                         
  10   1   5          4.71          3.01         2.74 o                         
  11   1   5          0.01          0.32         2.83 o                         
  12   1   5          0.01          9.81         3.59 o                         
 -12   2   5          0.04          0.54         5.81 o                         
 -11   2   5          0.27          1.77         2.98 o                         
 -10   2   5          0.68          0.22         3.36 o                         
  -9   2   5         46.71         58.10         4.65 o                         
  -8   2   5        103.14        103.57         4.21 o                         
  -7   2   5         74.10         72.63         2.80 o                         
  -6   2   5        208.89        207.14         3.89 o                         
  -5   2   5        434.23        474.49         6.89 o                         
  -4   2   5        409.90        431.47         4.32 o                         
  -3   2   5       1221.32       1249.31        10.74 o                         
  -2   2   5          3.74          3.76         0.75 o                         
  -1   2   5       1488.14       1407.29        13.23 o                         
   0   2   5          7.11          7.56         0.73 o                         
   1   2   5        313.44        299.80         3.58 o                         
   2   2   5       1408.61       1392.58         6.28 o                         
   3   2   5        888.99        926.74         8.91 o                         
   4   2   5       2138.58       2124.91        29.85 o                         
   5   2   5        456.54        448.12         6.33 o                         
   6   2   5         34.45         24.02         1.69 o                         
   7   2   5        162.92        167.49         4.43 o                         
   8   2   5          0.00          1.02         2.07 o                         
   9   2   5        241.78        243.34         7.33 o                         
  10   2   5         32.58         23.90         3.09 o                         
  11   2   5         14.85         14.99         4.39 o                         
 -11   3   5          4.69          4.29         4.56 o                         
 -10   3   5         10.91         11.53         4.36 o                         
  -9   3   5        225.45        212.94         6.02 o                         
  -8   3   5         66.44         62.97         2.92 o                         
  -7   3   5         18.14         23.40         2.08 o                         
  -6   3   5        163.49        168.99         5.06 o                         
  -5   3   5         31.23         39.91         2.32 o                         
  -4   3   5         93.37        103.88         3.77 o                         
  -3   3   5        142.46        167.83         2.24 o                         
  -2   3   5          7.56         10.56         0.92 o                         
  -1   3   5        155.34        140.39         1.51 o                         
   0   3   5        935.09        933.17         7.73 o                         
   1   3   5          6.15          4.50         0.79 o                         
   2   3   5         81.11         75.38         1.19 o                         
   3   3   5        669.89        639.05         7.14 o                         
   4   3   5        504.69        484.25         7.65 o                         
   5   3   5          6.13          9.12         1.86 o                         
   6   3   5         90.74         92.84         3.68 o                         
   7   3   5         14.72         15.18         2.39 o                         
   8   3   5         18.86         15.53         2.60 o                         
   9   3   5         16.99         18.84         2.74 o                         
  10   3   5          1.76         -1.42         2.98 o                         
  11   3   5          6.28          4.89         3.64 o                         
 -11   4   5          6.79          1.03         6.43 o                         
 -10   4   5         10.06         19.43         6.58 o                         
  -9   4   5         43.19         37.94         5.80 o                         
  -8   4   5          0.37          4.22         2.93 o                         
  -7   4   5         14.85         13.07         2.41 o                         
  -6   4   5          1.82          1.44         2.17 o                         
  -5   4   5         36.23         38.18         1.76 o                         
  -4   4   5         60.25         58.14         1.87 o                         
  -3   4   5        376.29        375.58         4.95 o                         
  -2   4   5          2.03          0.44         0.95 o                         
  -1   4   5        164.46        174.79         2.96 o                         
   0   4   5        147.76        127.83         2.23 o                         
   1   4   5         88.75         98.03         1.80 o                         
   2   4   5          1.23         -0.07         1.19 o                         
   3   4   5         47.93         44.03         1.67 o                         
   4   4   5        388.27        389.39         7.88 o                         
   5   4   5         30.27         35.21         2.31 o                         
   6   4   5         14.14         18.08         2.26 o                         
   7   4   5         14.55         13.96         3.67 o                         
   8   4   5        166.40        154.07         7.23 o                         
   9   4   5          3.29          4.35         3.84 o                         
  10   4   5         17.23         25.00         6.85 o                         
  11   4   5          5.99         -1.55         6.56 o                         
 -10   5   5          0.84         -0.79         5.85 o                         
  -9   5   5         32.88         28.11         5.70 o                         
  -8   5   5         95.00         93.28         5.20 o                         
  -7   5   5         68.26         72.75         4.63 o                         
  -6   5   5          6.76          2.90         2.30 o                         
  -5   5   5          0.75          1.25         1.89 o                         
  -4   5   5        154.78        147.13         3.65 o                         
  -3   5   5          8.16         10.54         2.13 o                         
  -2   5   5        488.13        492.11         7.23 o                         
  -1   5   5         17.26         20.23         2.12 o                         
   0   5   5          0.77          0.30         1.51 o                         
   1   5   5         18.13         23.30         1.71 o                         
   2   5   5          2.00         -0.67         1.52 o                         
   3   5   5        509.78        517.14        10.88 o                         
   4   5   5        218.19        216.19         5.52 o                         
   5   5   5          6.01          2.24         2.75 o                         
   6   5   5         84.87         76.01         3.75 o                         
   7   5   5          9.26         13.25         3.02 o                         
   8   5   5          2.73          3.11         3.94 o                         
   9   5   5         26.79         19.04         4.28 o                         
  10   5   5         10.91         10.57         7.24 o                         
  -9   6   5          3.87          6.35         7.40 o                         
  -8   6   5         19.30         22.20         6.31 o                         
  -7   6   5          6.16          5.73         5.87 o                         
  -6   6   5          2.48          4.25         5.80 o                         
  -5   6   5         43.19         38.66         6.27 o                         
  -4   6   5          1.33         -2.63         3.58 o                         
  -3   6   5         57.04         58.14         4.87 o                         
  -2   6   5         94.14         93.02         2.97 o                         
  -1   6   5         40.80         48.47         2.82 o                         
   0   6   5         24.33         22.11         1.98 o                         
   1   6   5         78.81         80.13         2.70 o                         
   2   6   5         57.07         55.95         3.76 o                         
   3   6   5          0.75         -0.15         2.80 o                         
   4   6   5        202.66        208.23         9.19 o                         
   5   6   5          2.70          4.07         4.64 o                         
   6   6   5         24.76         28.84         3.43 o                         
   7   6   5         12.66          9.92         3.27 o                         
   8   6   5         10.31          5.51         4.79 o                         
   9   6   5          0.48          1.23         4.24 o                         
  -8   7   5          1.40         14.50         6.49 o                         
  -7   7   5          0.83          0.49         6.07 o                         
  -6   7   5          1.17          3.83         6.11 o                         
  -5   7   5         11.87         15.03         6.32 o                         
  -4   7   5         32.77         34.03         5.00 o                         
  -3   7   5         16.38         17.01         3.33 o                         
  -2   7   5         22.32         25.18         2.93 o                         
  -1   7   5         20.38         20.75         3.29 o                         
   0   7   5         14.43         14.59         2.32 o                         
   1   7   5         46.17         47.14         2.37 o                         
   2   7   5          0.35          0.75         2.67 o                         
   3   7   5         78.28         80.75         4.04 o                         
   4   7   5          0.73          7.72         3.23 o                         
   5   7   5          1.91          5.85         3.25 o                         
   6   7   5          0.00         -1.13         3.33 o                         
   7   7   5         17.95         20.52         7.93 o                         
   8   7   5          1.72          1.45         6.51 o                         
  -6   8   5          0.17         -3.14         6.59 o                         
  -5   8   5          0.16         -1.88         4.34 o                         
  -4   8   5          8.71         11.22         3.48 o                         
  -3   8   5          4.55          3.74         3.39 o                         
  -2   8   5          0.11          1.21         3.80 o                         
  -1   8   5          0.14         -1.80         3.52 o                         
   0   8   5          7.33         12.81         3.37 o                         
   1   8   5         11.06          5.84         2.80 o                         
   2   8   5          5.29         -1.90         4.47 o                         
   3   8   5         30.69         27.49         4.75 o                         
   4   8   5         20.73         12.06         6.02 o                         
   5   8   5          1.56          4.61         4.17 o                         
   6   8   5         10.63         11.41         4.47 o                         
  -3   9   5          2.24          2.30         4.47 o                         
  -2   9   5          0.07         -1.79         4.39 o                         
  -1   9   5         14.64         10.04         3.77 o                         
   0   9   5          2.45          7.78         3.08 o                         
   1   9   5          0.84         -4.54         4.54 o                         
   2   9   5          1.28         12.75         4.76 o                         
   3   9   5         14.18         13.50         4.91 o                         
 -12   0   6         68.00         53.12        15.00 o                         
 -10   0   6          7.60          4.17         6.16 o                         
  -8   0   6        103.94         99.86         4.78 o                         
  -6   0   6        148.84        132.32         4.80 o                         
  -4   0   6        142.44        161.04         2.95 o                         
  -2   0   6       1144.05       1199.38        18.03 o                         
   0   0   6       3010.69       2846.12        19.32 o                         
   2   0   6        706.33        725.93         8.66 o                         
   4   0   6       2757.86       2804.94        32.02 o                         
   6   0   6        277.61        285.02         9.14 o                         
   8   0   6        162.96        159.60         4.73 o                         
  10   0   6         59.36         55.26         7.48 o                         
  12   0   6          1.48         -0.94         6.19 o                         
 -12   1   6         24.41         31.17         4.73 o                         
 -11   1   6          1.37         -0.43         3.20 o                         
 -10   1   6         31.29         35.03         3.82 o                         
  -9   1   6         51.76         50.47         3.12 o                         
  -8   1   6        119.73        121.18         8.75 o                         
  -7   1   6         58.85         55.61         5.07 o                         
  -6   1   6        306.12        309.27         8.55 o                         
  -5   1   6         14.44         16.76         1.63 o                         
  -4   1   6         26.61         22.08         0.83 o                         
  -3   1   6         11.62         13.86         1.39 o                         
  -2   1   6        873.81        845.69         7.76 o                         
  -1   1   6        270.05        278.72         2.65 o                         
   0   1   6       1358.54       1277.86        12.03 o                         
   1   1   6        791.33        773.17         6.26 o                         
   2   1   6         85.79         84.86         1.91 o                         
   3   1   6       1052.24       1073.55         6.46 o                         
   4   1   6         22.22         18.73         1.03 o                         
   5   1   6        183.45        218.92         2.71 o                         
   6   1   6        115.12        129.38         3.00 o                         
   7   1   6         72.10         81.17         2.41 o                         
   8   1   6          0.20         -0.08         1.92 o                         
   9   1   6         10.56         15.00         2.42 o                         
  10   1   6         28.14         41.14         3.83 o                         
  11   1   6          0.01          2.70         2.63 o                         
  12   1   6          5.78          5.70         2.83 o                         
 -11   2   6          2.79          3.73         3.12 o                         
 -10   2   6         25.49         26.20         3.60 o                         
  -9   2   6        181.81        184.89         5.76 o                         
  -8   2   6         98.05         88.76         4.05 o                         
  -7   2   6        158.37        153.04         4.70 o                         
  -6   2   6        109.82        118.06         2.99 o                         
  -5   2   6         19.35         20.82         2.09 o                         
  -4   2   6         16.20         15.27         1.20 o                         
  -3   2   6          3.90          8.55         0.82 o                         
  -2   2   6         94.57         98.31         1.94 o                         
  -1   2   6         31.67         30.56         1.06 o                         
   0   2   6        306.88        302.97         3.19 o                         
   1   2   6        270.37        270.26         2.73 o                         
   2   2   6        426.63        506.01         5.04 o                         
   3   2   6        186.60        197.89         2.11 o                         
   4   2   6         11.30         16.26         1.21 o                         
   5   2   6          8.51         10.62         1.54 o                         
   6   2   6        146.67        147.29        13.41 o                         
   7   2   6         21.76         21.89         3.64 o                         
   8   2   6         84.95         86.04         2.90 o                         
   9   2   6         51.09         34.64         3.61 o                         
  10   2   6         11.37          7.76         2.96 o                         
  11   2   6         28.35         28.86         3.55 o                         
 -11   3   6          0.41          5.11         4.44 o                         
 -10   3   6         13.34         12.78         3.87 o                         
  -9   3   6         25.98         21.05         4.10 o                         
  -8   3   6         22.42         25.48         3.48 o                         
  -7   3   6         47.17         53.17         3.56 o                         
  -6   3   6         31.30         34.38         3.35 o                         
  -5   3   6          2.30          1.66         1.67 o                         
  -4   3   6          3.16          2.00         1.32 o                         
  -3   3   6          5.35          4.38         0.91 o                         
  -2   3   6        806.10        815.50         7.99 o                         
  -1   3   6         74.92         63.26         1.74 o                         
   0   3   6        791.55        784.80         6.33 o                         
   1   3   6         46.87         43.58         1.28 o                         
   2   3   6         36.31         40.36         1.21 o                         
   3   3   6        686.63        702.59         7.96 o                         
   4   3   6          0.11          3.95         1.26 o                         
   5   3   6          6.78         11.87         2.26 o                         
   6   3   6          0.15         -1.57         3.20 o                         
   7   3   6        152.58        133.56         4.40 o                         
   8   3   6          0.26         -0.99         2.99 o                         
   9   3   6          1.26          0.68         3.12 o                         
  10   3   6          0.22          2.53         3.53 o                         
  11   3   6          1.47          7.25         4.62 o                         
 -11   4   6          1.30         -4.72         6.63 o                         
 -10   4   6          1.39         -1.18         4.24 o                         
  -9   4   6          0.01          1.22         3.95 o                         
  -8   4   6         10.32         10.57         2.60 o                         
  -7   4   6        107.14        106.38         4.59 o                         
  -6   4   6        100.42         88.40         3.16 o                         
  -5   4   6        179.55        181.94         3.78 o                         
  -4   4   6         79.99         84.49         2.14 o                         
  -3   4   6       1671.89       1713.17        18.52 o                         
  -2   4   6          0.00          0.32         1.14 o                         
  -1   4   6        254.43        255.25         4.03 o                         
   0   4   6         14.96         15.88         1.73 o                         
   1   4   6          4.54          4.35         1.48 o                         
   2   4   6        593.72        626.24         9.68 o                         
   3   4   6        238.80        236.12         4.61 o                         
   4   4   6          6.02          3.63         2.02 o                         
   5   4   6        168.33        171.79         4.74 o                         
   6   4   6         29.04         33.26         2.52 o                         
   7   4   6         50.00         50.48         4.21 o                         
   8   4   6          2.36         -0.26         3.90 o                         
   9   4   6         36.93         34.56         6.27 o                         
  10   4   6          7.99         12.66         7.23 o                         
 -10   5   6          0.59         16.80         6.38 o                         
  -9   5   6          0.00         -1.75         7.12 o                         
  -8   5   6         22.35         18.62         4.50 o                         
  -7   5   6          1.18          1.91         2.51 o                         
  -6   5   6         29.62         28.01         2.50 o                         
  -5   5   6         47.06         53.72         4.04 o                         
  -4   5   6         16.38         16.12         2.60 o                         
  -3   5   6          2.99          4.38         2.10 o                         
  -2   5   6         17.88         21.62         2.12 o                         
  -1   5   6          6.18          9.88         2.06 o                         
   0   5   6        210.13        213.86         4.14 o                         
   1   5   6        371.91        387.73         6.04 o                         
   2   5   6         42.77         43.88         2.37 o                         
   3   5   6         25.22         21.94         2.38 o                         
   4   5   6         79.94         68.02         3.64 o                         
   5   5   6         61.55         61.24         3.50 o                         
   6   5   6         11.71         10.91         2.95 o                         
   7   5   6          0.04          2.92         4.28 o                         
   8   5   6          9.72         12.69         6.62 o                         
   9   5   6          0.47          7.24         4.12 o                         
  10   5   6          0.33          6.82         8.94 o                         
  -9   6   6         27.93         15.25         6.12 o                         
  -8   6   6          0.35         10.81         6.02 o                         
  -7   6   6         42.95         42.88         6.60 o                         
  -6   6   6          3.74          5.50         5.57 o                         
  -5   6   6          0.69         -3.27         5.38 o                         
  -4   6   6          1.98          1.94         2.77 o                         
  -3   6   6        102.48        102.92         3.46 o                         
  -2   6   6         18.25         18.90         2.94 o                         
  -1   6   6          2.71          3.43         2.04 o                         
   0   6   6          0.01          1.17         2.06 o                         
   1   6   6          0.53          1.38         1.98 o                         
   2   6   6         24.78         23.78         2.56 o                         
   3   6   6        153.16        157.51         5.43 o                         
   4   6   6         11.40          5.81         3.00 o                         
   5   6   6         13.26         13.30         2.93 o                         
   6   6   6          2.82          2.65         3.84 o                         
   7   6   6         16.72         17.17         3.28 o                         
   8   6   6          1.50         -3.35         5.14 o                         
   9   6   6          0.00         -3.28         4.42 o                         
  -8   7   6         46.70         30.85         6.95 o                         
  -7   7   6         11.14          4.42         6.17 o                         
  -6   7   6          0.12         10.02         6.09 o                         
  -5   7   6         18.25         21.32         6.31 o                         
  -4   7   6          1.17          4.03         6.00 o                         
  -3   7   6          1.86          0.57         2.75 o                         
  -2   7   6         13.61          8.17         4.28 o                         
  -1   7   6         16.56         13.11         2.64 o                         
   0   7   6          0.01          1.75         2.27 o                         
   1   7   6          0.66          1.84         2.02 o                         
   2   7   6         70.08         70.71         3.28 o                         
   3   7   6         10.97          9.73         3.30 o                         
   4   7   6         26.96         33.88         3.80 o                         
   5   7   6          9.03          7.74         3.32 o                         
   6   7   6          0.17         -4.36         4.36 o                         
   7   7   6          4.75          9.83         3.44 o                         
  -6   8   6          8.64          9.06         6.43 o                         
  -5   8   6          0.08         -0.47         4.28 o                         
  -4   8   6          3.39          1.82         4.33 o                         
  -3   8   6          0.84         -2.94         4.18 o                         
  -2   8   6         15.23         16.32         3.65 o                         
  -1   8   6         31.50         30.17         3.75 o                         
   0   8   6          5.58          1.44         3.36 o                         
   1   8   6          1.41          0.12         3.32 o                         
   2   8   6          3.63         11.36         9.64 o                         
   3   8   6          0.61         -1.57         3.56 o                         
   4   8   6          0.34         -4.24         4.24 o                         
   5   8   6          1.52          3.30         4.36 o                         
  -2   9   6          0.22          1.08         3.65 o                         
  -1   9   6          0.55          1.52         3.84 o                         
   0   9   6          4.85          0.15         3.63 o                         
   1   9   6          8.50          8.25         4.65 o                         
   2   9   6          0.01          3.82         4.76 o                         
 -11   0   7         38.19         31.58        18.53 o                         
  -9   0   7        336.91        375.37        10.23 o                         
  -7   0   7       1410.70       1530.19        33.96 o                         
  -5   0   7         15.62         24.28         2.37 o                         
  -3   0   7        157.63        157.04         2.47 o                         
  -1   0   7        327.16        293.58         4.25 o                         
   1   0   7        683.30        674.63         3.08 o                         
   3   0   7        359.94        361.26         4.73 o                         
   5   0   7          0.74         -2.00         2.35 o                         
   7   0   7        216.29        242.68         5.88 o                         
   9   0   7          8.83         12.76         3.25 o                         
  11   0   7          8.32          8.74         4.52 o                         
 -12   1   7          2.22          8.50         3.37 o                         
 -11   1   7          7.90          8.26         3.37 o                         
 -10   1   7         27.79         30.22         3.63 o                         
  -9   1   7          1.91          2.85         2.67 o                         
  -8   1   7         11.91         13.91         3.59 o                         
  -7   1   7          0.53          1.96         2.68 o                         
  -6   1   7         93.78        102.97         2.69 o                         
  -5   1   7        479.98        481.31         6.96 o                         
  -4   1   7         29.65         33.65         1.43 o                         
  -3   1   7         93.91         94.17         1.60 o                         
  -2   1   7          2.37          2.85         0.79 o                         
  -1   1   7       1813.32       1824.64        98.58 o                         
   0   1   7          5.73          5.19         0.84 o                         
   1   1   7         88.67         73.51         1.75 o                         
   2   1   7        474.18        501.17         4.60 o                         
   3   1   7          7.74         11.33         0.99 o                         
   4   1   7        168.71        170.94         2.28 o                         
   5   1   7        124.97        138.34         2.80 o                         
   6   1   7        239.08        234.01         3.91 o                         
   7   1   7        372.10        366.69         6.04 o                         
   8   1   7          0.00          2.27         3.01 o                         
   9   1   7          0.13          4.76         3.35 o                         
  10   1   7         38.72         42.49         3.89 o                         
  11   1   7         15.47         10.16         3.58 o                         
 -11   2   7         13.04         11.67         3.71 o                         
 -10   2   7         11.13         11.55         4.50 o                         
  -9   2   7         64.19         67.87         4.13 o                         
  -8   2   7         79.43         75.94         6.04 o                         
  -7   2   7        130.49        123.16         5.50 o                         
  -6   2   7         47.87         54.48         2.27 o                         
  -5   2   7        135.04        134.30         3.34 o                         
  -4   2   7         15.81         12.81         1.87 o                         
  -3   2   7        214.78        219.83         2.66 o                         
  -2   2   7       1691.61       1740.98         8.98 o                         
  -1   2   7          0.07          2.12         0.87 o                         
   0   2   7        115.49        131.13         1.76 o                         
   1   2   7        657.72        668.88         6.18 o                         
   2   2   7        349.98        399.04         4.89 o                         
   3   2   7         11.95         14.97         1.11 o                         
   4   2   7          1.04          1.55         1.08 o                         
   5   2   7         50.57         54.86         2.37 o                         
   6   2   7          0.90          5.65         2.64 o                         
   7   2   7        104.31         99.26         5.50 o                         
   8   2   7        172.43        171.99         6.58 o                         
   9   2   7          8.84          5.43         3.42 o                         
  10   2   7         24.64         22.76         3.72 o                         
  11   2   7          0.70         -0.55         3.65 o                         
 -11   3   7          2.53          0.70         4.44 o                         
 -10   3   7          0.15          1.14         3.31 o                         
  -9   3   7          0.71         -1.95         3.21 o                         
  -8   3   7         55.90         61.62         3.42 o                         
  -7   3   7        106.33         94.45         3.02 o                         
  -6   3   7          0.27          1.03         1.88 o                         
  -5   3   7         86.21         83.01         2.90 o                         
  -4   3   7        277.15        298.50         5.62 o                         
  -3   3   7        244.18        240.30         3.07 o                         
  -2   3   7        261.59        239.07         8.30 o                         
  -1   3   7        568.26        608.73         5.56 o                         
   0   3   7         35.39         35.34         2.65 o                         
   1   3   7       1751.15       1711.70        24.15 o                         
   2   3   7        148.76        143.11         2.73 o                         
   3   3   7        146.26        153.20         3.59 o                         
   4   3   7         27.90         23.49         1.65 o                         
   5   3   7         51.17         55.47         2.55 o                         
   6   3   7        194.39        189.42         7.87 o                         
   7   3   7          0.30          3.17         3.70 o                         
   8   3   7        130.97        113.47         4.38 o                         
   9   3   7         33.88         26.28         4.55 o                         
  10   3   7         44.91         46.96         4.01 o                         
  11   3   7         10.31         21.63         5.02 o                         
 -10   4   7         22.67         25.44         5.06 o                         
  -9   4   7         98.82         99.20         5.68 o                         
  -8   4   7         27.21         21.97         2.84 o                         
  -7   4   7        109.58        107.11         3.60 o                         
  -6   4   7         94.89         99.16         4.24 o                         
  -5   4   7         28.25         25.46         2.30 o                         
  -4   4   7         30.07         26.46         1.86 o                         
  -3   4   7          0.74         -0.03         1.42 o                         
  -2   4   7        134.22        141.67         2.97 o                         
  -1   4   7         74.06         62.62         2.18 o                         
   0   4   7         49.40         45.90         2.65 o                         
   1   4   7         45.61         49.24         3.35 o                         
   2   4   7         25.30         27.47         2.08 o                         
   3   4   7        212.70        188.90         5.04 o                         
   4   4   7         54.39         56.34         2.58 o                         
   5   4   7         79.30         83.22         4.47 o                         
   6   4   7         65.71         73.83         4.56 o                         
   7   4   7        117.29        113.75         4.40 o                         
   8   4   7          0.33          2.26         4.52 o                         
   9   4   7         10.29         16.47         4.21 o                         
  10   4   7          0.75          3.86         4.13 o                         
 -10   5   7          1.02          4.33         6.24 o                         
  -9   5   7         17.67         18.58         3.40 o                         
  -8   5   7         19.67         20.18         3.32 o                         
  -7   5   7         85.31         87.56         3.46 o                         
  -6   5   7          7.37         12.31         3.67 o                         
  -5   5   7         60.27         58.96         5.21 o                         
  -4   5   7          0.25         -1.59         3.33 o                         
  -3   5   7         31.04         31.85         3.46 o                         
  -2   5   7         35.18         37.50         2.31 o                         
  -1   5   7          0.54         -0.17         1.74 o                         
   0   5   7        309.84        320.75         5.83 o                         
   1   5   7         42.69         43.20         2.39 o                         
   2   5   7         78.74         72.05         2.88 o                         
   3   5   7         17.51         22.16         2.41 o                         
   4   5   7         14.70         13.59         2.42 o                         
   5   5   7          6.58         13.23         2.53 o                         
   6   5   7          0.73          1.29         2.85 o                         
   7   5   7         31.73         31.42         4.29 o                         
   8   5   7         53.33         51.67         4.82 o                         
   9   5   7          0.43         -1.97         4.16 o                         
  -9   6   7         19.18         21.61         6.21 o                         
  -8   6   7          0.33          0.91         5.68 o                         
  -7   6   7         15.98         15.20         6.11 o                         
  -6   6   7          1.66          0.44         5.57 o                         
  -5   6   7         17.93         15.77         3.80 o                         
  -4   6   7         28.04         25.96         3.78 o                         
  -3   6   7         12.95         15.32         2.87 o                         
  -2   6   7         58.79         62.16         3.55 o                         
  -1   6   7          3.27          1.84         2.12 o                         
   0   6   7          0.03          2.04         2.14 o                         
   1   6   7         60.31         64.91         3.06 o                         
   2   6   7          3.36          2.47         2.84 o                         
   3   6   7         21.09         27.15         3.23 o                         
   4   6   7         41.48         41.82         4.29 o                         
   5   6   7          0.62         -1.55         2.61 o                         
   6   6   7          1.11          3.33         2.65 o                         
   7   6   7         19.00         21.80         3.48 o                         
   8   6   7          0.42          3.47         4.30 o                         
  -7   7   7          6.31         -6.17         6.17 o                         
  -6   7   7         12.40          6.81         6.22 o                         
  -5   7   7          0.86         -6.14         6.14 o                         
  -4   7   7          0.50         -4.59         5.99 o                         
  -3   7   7         10.35         12.55         4.18 o                         
  -2   7   7         16.02         18.37         2.88 o                         
  -1   7   7         20.06         23.00         2.85 o                         
   0   7   7          8.80          7.51         2.52 o                         
   1   7   7         11.98         17.56         2.41 o                         
   2   7   7          0.00         -2.48         3.10 o                         
   3   7   7          4.99          2.50         3.14 o                         
   4   7   7          2.17          1.10         3.27 o                         
   5   7   7          9.86          6.22         3.33 o                         
   6   7   7         29.46         38.33         3.78 o                         
   7   7   7          6.26         10.35         6.03 o                         
  -5   8   7          2.23         -4.04         4.41 o                         
  -4   8   7          5.72          1.72         4.76 o                         
  -3   8   7          0.04         -3.30         3.53 o                         
  -2   8   7         14.35         16.12         3.58 o                         
  -1   8   7          0.29          0.75         3.51 o                         
   0   8   7          0.40          1.35         4.79 o                         
   1   8   7          7.76          4.25         3.22 o                         
   2   8   7          5.54          8.08         2.95 o                         
   3   8   7          6.37          6.67         3.40 o                         
   4   8   7          5.70          3.15         3.49 o                         
   5   8   7          5.67          4.46         3.56 o                         
  -1   9   7          6.19         12.37         3.88 o                         
   0   9   7          0.55         -2.56         3.65 o                         
   1   9   7         15.40         19.75         4.94 o                         
 -10   0   8         35.89         39.86         8.00 o                         
  -8   0   8        316.48        292.28         8.52 o                         
  -6   0   8         36.97         39.53         3.57 o                         
  -4   0   8        286.91        303.11         5.30 o                         
  -2   0   8        126.79        116.27         2.46 o                         
   0   0   8        154.33        147.84         2.55 o                         
   2   0   8         13.80         13.87         1.22 o                         
   4   0   8       1375.26       1370.08        17.72 o                         
   6   0   8         18.94         25.23         3.12 o                         
   8   0   8         84.70         75.64         4.61 o                         
  10   0   8         17.62         30.92         4.80 o                         
 -11   1   8          9.30          6.61         2.88 o                         
 -10   1   8          1.39          4.08         2.57 o                         
  -9   1   8         39.96         37.07         2.82 o                         
  -8   1   8         22.58         21.78         3.06 o                         
  -7   1   8         22.60         26.16         2.90 o                         
  -6   1   8         10.60         10.31         2.23 o                         
  -5   1   8        268.09        284.95         5.40 o                         
  -4   1   8       1450.02       1490.68        17.56 o                         
  -3   1   8          7.99          7.81         0.97 o                         
  -2   1   8        491.87        497.76         4.43 o                         
  -1   1   8        573.33        583.83         5.84 o                         
   0   1   8          0.04          1.94         0.91 o                         
   1   1   8        477.79        506.68         4.64 o                         
   2   1   8         18.28         19.37         0.96 o                         
   3   1   8        233.16        237.15         3.21 o                         
   4   1   8        652.18        685.18         7.38 o                         
   5   1   8          0.12          0.44         1.49 o                         
   6   1   8         17.52         23.29         1.91 o                         
   7   1   8         65.21         63.47         3.13 o                         
   8   1   8        238.83        226.76         5.31 o                         
   9   1   8         42.14         39.83         3.22 o                         
  10   1   8        129.23        122.36         4.41 o                         
  11   1   8          0.33          7.08         3.19 o                         
 -11   2   8          1.06         -3.81         3.81 o                         
 -10   2   8          3.38         -0.23         3.53 o                         
  -9   2   8         91.55         99.18         4.59 o                         
  -8   2   8        121.24        121.31         4.55 o                         
  -7   2   8          0.55         -1.27         2.46 o                         
  -6   2   8        254.66        244.73         6.38 o                         
  -5   2   8        102.23         91.83         2.89 o                         
  -4   2   8          0.03          0.42         1.86 o                         
  -3   2   8        523.65        488.73         6.84 o                         
  -2   2   8         15.38         12.80         1.25 o                         
  -1   2   8        197.39        227.52         2.86 o                         
   0   2   8        407.90        389.91         4.32 o                         
   1   2   8         76.60         81.37         1.46 o                         
   2   2   8         42.71         38.45         1.63 o                         
   3   2   8        204.00        208.83         3.52 o                         
   4   2   8         25.08         26.79         2.03 o                         
   5   2   8          0.03         -2.01         2.01 o                         
   6   2   8         23.21         29.08         4.36 o                         
   7   2   8        176.33        175.02         5.25 o                         
   8   2   8         87.97        104.12         3.93 o                         
   9   2   8          0.02         -1.96         2.96 o                         
  10   2   8         16.67         14.37         4.44 o                         
  11   2   8          3.65          9.27         3.25 o                         
 -11   3   8          2.88          5.12         6.97 o                         
 -10   3   8         11.93          7.86         3.44 o                         
  -9   3   8          8.49          6.19         3.26 o                         
  -8   3   8         63.64         63.71         4.83 o                         
  -7   3   8          7.14          7.93         2.21 o                         
  -6   3   8         57.65         51.00         2.36 o                         
  -5   3   8         16.64         18.89         1.94 o                         
  -4   3   8        231.34        226.45         4.08 o                         
  -3   3   8          0.01         -0.98         1.38 o                         
  -2   3   8       1845.14       1856.07        23.64 o                         
  -1   3   8       2269.21       2160.11        27.14 o                         
   0   3   8          0.00          1.38         1.10 o                         
   1   3   8       1072.51       1094.63        15.89 o                         
   2   3   8         29.48         34.91         1.88 o                         
   3   3   8        406.25        439.39         6.41 o                         
   4   3   8          4.41          7.44         2.01 o                         
   5   3   8          3.43          0.55         2.04 o                         
   6   3   8        121.36        104.22         4.12 o                         
   7   3   8        110.67        104.56         5.40 o                         
   8   3   8        103.46        111.11         3.94 o                         
   9   3   8         14.86         16.93         3.03 o                         
  10   3   8          0.89          1.66         4.67 o                         
  11   3   8          5.06          9.76         3.36 o                         
 -10   4   8         24.15         28.39         4.70 o                         
  -9   4   8          6.67         10.58         3.33 o                         
  -8   4   8         16.96         16.89         2.75 o                         
  -7   4   8        205.01        184.33         5.36 o                         
  -6   4   8          1.09          3.08         2.03 o                         
  -5   4   8         14.37         16.23         2.03 o                         
  -4   4   8        180.55        177.83         3.55 o                         
  -3   4   8          0.14          0.20         1.61 o                         
  -2   4   8         23.58         25.11         1.76 o                         
  -1   4   8        523.43        545.46        10.19 o                         
   0   4   8         38.19         41.46         3.19 o                         
   1   4   8         11.75         11.31         2.95 o                         
   2   4   8        188.75        180.97         4.75 o                         
   3   4   8         95.99        105.33         3.76 o                         
   4   4   8          5.35          6.15         2.17 o                         
   5   4   8         15.01         19.27         2.42 o                         
   6   4   8          5.68         -0.76         4.14 o                         
   7   4   8        104.94         99.98         3.90 o                         
   8   4   8         67.66         63.02         3.99 o                         
   9   4   8          8.18          6.17         3.47 o                         
  10   4   8          0.34          3.59         3.56 o                         
  -9   5   8          8.18         10.18         3.35 o                         
  -8   5   8         23.68         29.61         3.42 o                         
  -7   5   8          0.88          0.59         3.76 o                         
  -6   5   8          5.50          4.90         3.56 o                         
  -5   5   8         13.55         21.34         3.83 o                         
  -4   5   8         29.03         28.53         3.87 o                         
  -3   5   8        380.00        378.26         9.25 o                         
  -2   5   8          1.96          1.76         2.14 o                         
  -1   5   8          0.32          1.39         1.82 o                         
   0   5   8          0.26          0.98         2.44 o                         
   1   5   8         10.08         12.43         2.68 o                         
   2   5   8          0.07          2.76         2.30 o                         
   3   5   8        153.61        157.30         5.39 o                         
   4   5   8          0.00          4.32         2.40 o                         
   5   5   8         83.22         90.96         3.44 o                         
   6   5   8          9.95         10.80         4.89 o                         
   7   5   8         94.45         93.75         7.17 o                         
   8   5   8          9.19         13.38         5.08 o                         
   9   5   8         11.57         15.25         4.49 o                         
  -8   6   8          3.91          3.73         5.92 o                         
  -7   6   8         10.45         15.96         6.21 o                         
  -6   6   8          4.12          4.69         3.90 o                         
  -5   6   8         16.28         14.02         6.50 o                         
  -4   6   8         70.83         70.24         4.69 o                         
  -3   6   8          1.43          1.08         2.85 o                         
  -2   6   8          0.38          4.66         2.95 o                         
  -1   6   8         72.34         69.14         3.08 o                         
   0   6   8          0.19          2.24         2.41 o                         
   1   6   8         23.85         14.98         3.75 o                         
   2   6   8         24.32         24.62         3.13 o                         
   3   6   8          6.97          7.66         3.11 o                         
   4   6   8         49.54         45.46         3.04 o                         
   5   6   8          1.78          3.23         2.69 o                         
   6   6   8          6.76          3.75         2.76 o                         
   7   6   8         14.83         10.99         3.46 o                         
   8   6   8         15.37         13.53         3.64 o                         
  -7   7   8          8.27         11.69         6.58 o                         
  -6   7   8         11.97          3.47         6.27 o                         
  -5   7   8          0.68         -2.88         6.09 o                         
  -4   7   8          0.06          3.27         5.85 o                         
  -3   7   8          1.02         -2.75         3.11 o                         
  -2   7   8        147.13        159.51         4.59 o                         
  -1   7   8          6.55         12.12         2.91 o                         
   0   7   8          4.92          7.02         2.69 o                         
   1   7   8         66.11         73.03         3.54 o                         
   2   7   8          3.66          9.67         3.11 o                         
   3   7   8         15.15         17.12         3.34 o                         
   4   7   8         29.81         26.28         3.52 o                         
   5   7   8         38.39         46.11         3.85 o                         
   6   7   8          6.09          3.39         3.51 o                         
   7   7   8          4.18          7.63         4.56 o                         
  -5   8   8          2.73          7.51         4.66 o                         
  -4   8   8         10.83          5.08         4.44 o                         
  -3   8   8         15.07         14.65         3.66 o                         
  -2   8   8          5.80          3.29         3.59 o                         
  -1   8   8          0.01          1.49         3.53 o                         
   0   8   8          0.03          0.19         3.49 o                         
   1   8   8          0.26         -1.70         2.63 o                         
   2   8   8         54.60         45.50         3.51 o                         
   3   8   8          0.02          3.17         3.37 o                         
   4   8   8          8.94          8.15         3.85 o                         
   5   8   8          3.71          2.73         3.55 o                         
 -11   0   9         35.63         29.71        15.66 o                         
  -9   0   9          3.49          7.76         3.80 o                         
  -7   0   9         82.22         72.64         4.52 o                         
  -5   0   9        600.17        632.39        11.69 o                         
  -3   0   9        753.66        743.33        11.23 o                         
  -1   0   9         20.72         19.64         1.53 o                         
   1   0   9          1.61          0.22         1.12 o                         
   3   0   9         21.32         20.29         1.79 o                         
   5   0   9        178.47        185.15         4.09 o                         
   7   0   9         62.74         63.33         3.50 o                         
   9   0   9          2.00         -1.64         5.41 o                         
  11   0   9          5.74         12.33         4.87 o                         
 -11   1   9          3.81          7.61         3.14 o                         
 -10   1   9          6.62          6.22         2.60 o                         
  -9   1   9         54.70         53.43         4.83 o                         
  -8   1   9          3.88          8.73         3.07 o                         
  -7   1   9         26.71         25.28         2.68 o                         
  -6   1   9          3.48          1.97         2.17 o                         
  -5   1   9         71.72         81.24         2.88 o                         
  -4   1   9         81.38         79.07         2.45 o                         
  -3   1   9        245.28        253.45         4.27 o                         
  -2   1   9        491.30        489.45         6.33 o                         
  -1   1   9       3222.83       3393.54        31.76 o                         
   0   1   9        272.20        280.66         3.35 o                         
   1   1   9        513.91        539.21         5.42 o                         
   2   1   9        372.63        387.04         3.88 o                         
   3   1   9        704.13        698.24         8.69 o                         
   4   1   9         25.11         22.90         1.63 o                         
   5   1   9         11.24         12.80         1.57 o                         
   6   1   9          8.55         10.27         2.08 o                         
   7   1   9          0.17         -2.66         2.66 o                         
   8   1   9          0.45          0.34         3.29 o                         
   9   1   9          8.88         11.23         4.24 o                         
  10   1   9         20.70         23.36         3.73 o                         
  11   1   9          1.27          4.29         3.79 o                         
 -11   2   9          1.59          9.62         4.32 o                         
 -10   2   9          0.33         -3.63         3.63 o                         
  -9   2   9         21.46         20.98         3.46 o                         
  -8   2   9        202.80        191.68         4.99 o                         
  -7   2   9        124.19        113.20         3.21 o                         
  -6   2   9          0.23          1.72         2.49 o                         
  -5   2   9        118.69        128.70         7.69 o                         
  -4   2   9        569.62        555.57        10.33 o                         
  -3   2   9          2.51          4.56         1.57 o                         
  -2   2   9          9.15          7.69         1.23 o                         
  -1   2   9         97.87        116.12         2.17 o                         
   0   2   9        975.61        989.03        16.37 o                         
   1   2   9        139.67        136.78         2.19 o                         
   2   2   9          0.10          0.52         1.29 o                         
   3   2   9        250.40        253.23         4.81 o                         
   4   2   9        843.24        935.26        12.54 o                         
   5   2   9        114.86        111.59         2.95 o                         
   6   2   9          9.46          6.79         2.30 o                         
   7   2   9          8.48         13.73         2.79 o                         
   8   2   9        125.55        126.18         4.22 o                         
   9   2   9          3.82          5.06         3.12 o                         
  10   2   9          5.17          3.71         3.16 o                         
  11   2   9          5.85          1.18         3.29 o                         
 -10   3   9          0.34         -3.52         3.52 o                         
  -9   3   9         15.61         18.70         3.44 o                         
  -8   3   9          2.32          1.99         2.70 o                         
  -7   3   9         18.23         21.86         3.65 o                         
  -6   3   9          0.02         -0.32         2.06 o                         
  -5   3   9          6.69          8.67         1.92 o                         
  -4   3   9        442.54        448.94        13.02 o                         
  -3   3   9        228.04        236.24         5.40 o                         
  -2   3   9         40.14         46.98         2.52 o                         
  -1   3   9        179.42        172.37         4.20 o                         
   0   3   9         26.18         27.34         1.66 o                         
   1   3   9        133.37        145.53         3.76 o                         
   2   3   9        222.63        231.08         7.32 o                         
   3   3   9         22.80         27.87         1.87 o                         
   4   3   9         44.02         49.39         2.50 o                         
   5   3   9         19.38         24.57         5.16 o                         
   6   3   9          3.63          3.88         3.01 o                         
   7   3   9          9.68          8.33         4.41 o                         
   8   3   9         46.10         43.13         4.87 o                         
   9   3   9         17.88         13.47         2.69 o                         
  10   3   9          1.44         -2.02         3.30 o                         
 -10   4   9          5.30          1.60         4.45 o                         
  -9   4   9          0.82          2.23         3.31 o                         
  -8   4   9          4.55         10.24         2.73 o                         
  -7   4   9         18.40         21.77         2.36 o                         
  -6   4   9         26.02         28.57         2.24 o                         
  -5   4   9         70.51         63.20         2.51 o                         
  -4   4   9          2.00         -0.07         2.02 o                         
  -3   4   9         91.49         98.51         2.65 o                         
  -2   4   9         64.13         72.54         2.30 o                         
  -1   4   9          1.52          4.95         2.84 o                         
   0   4   9        146.16        137.30         4.98 o                         
   1   4   9          0.45          3.45         2.98 o                         
   2   4   9         29.67         29.75         3.85 o                         
   3   4   9          7.48          9.57         2.16 o                         
   4   4   9         21.47         25.46         2.47 o                         
   5   4   9          0.05          0.44         2.34 o                         
   6   4   9          2.46         -0.42         3.03 o                         
   7   4   9          0.03          1.02         2.74 o                         
   8   4   9          4.03          6.26         3.32 o                         
   9   4   9          3.28          7.62         3.50 o                         
  10   4   9         10.17          6.12         3.63 o                         
  -9   5   9         13.37          5.63         6.07 o                         
  -8   5   9          0.35         -2.97         4.07 o                         
  -7   5   9          0.88          4.53         3.85 o                         
  -6   5   9          7.87          6.39         3.76 o                         
  -5   5   9          0.37         -0.42         6.75 o                         
  -4   5   9         10.11          6.25         3.47 o                         
  -3   5   9          0.01          1.28         3.27 o                         
  -2   5   9        566.85        529.43         8.88 o                         
  -1   5   9         58.41         62.38         5.31 o                         
   0   5   9         69.50         65.78         3.90 o                         
   1   5   9          0.22         -0.82         3.19 o                         
   2   5   9         82.12         86.23         4.20 o                         
   3   5   9         54.82         47.65         3.41 o                         
   4   5   9          0.69          0.46         2.52 o                         
   5   5   9          5.49          4.87         2.58 o                         
   6   5   9          9.77          8.04         3.21 o                         
   7   5   9          0.70          3.84         3.31 o                         
   8   5   9          0.15          1.29         3.59 o                         
   9   5   9          4.77          4.42         4.34 o                         
  -8   6   9          6.29          6.59         6.14 o                         
  -7   6   9         13.68         16.28         4.09 o                         
  -6   6   9         22.79         18.82         4.10 o                         
  -5   6   9          1.01         -2.42         3.97 o                         
  -4   6   9         29.91         27.98         4.17 o                         
  -3   6   9         74.60         68.59         3.78 o                         
  -2   6   9          0.33          0.68         2.96 o                         
  -1   6   9         37.10         34.46         3.46 o                         
   0   6   9          7.86          8.86         2.86 o                         
   1   6   9         33.38         34.35         3.30 o                         
   2   6   9          0.18          4.74         2.98 o                         
   3   6   9          0.83          0.54         2.57 o                         
   4   6   9         20.24         18.13         3.00 o                         
   5   6   9          6.94          5.54         2.71 o                         
   6   6   9          5.60          7.88         4.29 o                         
   7   6   9          0.51         -2.73         3.39 o                         
   8   6   9          0.52         -0.32         3.52 o                         
  -7   7   9          9.58         14.91         6.75 o                         
  -6   7   9          0.34         -4.52         6.29 o                         
  -5   7   9          5.32          3.91         6.21 o                         
  -4   7   9          1.00          5.23         6.16 o                         
  -3   7   9         14.06         14.80         4.05 o                         
  -2   7   9          9.76         10.64         3.87 o                         
  -1   7   9          0.88          1.41         2.74 o                         
   0   7   9          0.11          1.30         2.85 o                         
   1   7   9          5.49          1.75         3.07 o                         
   2   7   9          5.02          6.17         3.49 o                         
   3   7   9         28.02         29.09         3.68 o                         
   4   7   9          5.45         -0.81         3.34 o                         
   5   7   9          0.41          1.49         3.27 o                         
   6   7   9          0.13          4.27         4.37 o                         
  -4   8   9          0.01          4.41         4.61 o                         
  -3   8   9          0.22         -0.63         4.84 o                         
  -2   8   9          1.09          4.42         3.60 o                         
  -1   8   9          0.00          5.49         3.62 o                         
   0   8   9         23.06         22.87         4.98 o                         
   1   8   9          8.38          0.67         3.52 o                         
   2   8   9          0.05          1.02         3.11 o                         
   3   8   9          0.46         -0.94         3.42 o                         
   4   8   9          1.32          0.65         3.54 o                         
 -10   0  10          0.11          0.81         5.66 o                         
  -8   0  10        159.36        167.29        10.15 o                         
  -6   0  10        509.66        534.27        10.45 o                         
  -4   0  10        266.04        269.40         9.94 o                         
  -2   0  10         15.92         17.10         2.23 o                         
   0   0  10          7.48          5.23         1.44 o                         
   2   0  10        645.69        657.40         9.97 o                         
   4   0  10        618.55        675.85        10.59 o                         
   6   0  10        146.63        133.18         3.75 o                         
   8   0  10        252.95        243.14        10.23 o                         
  10   0  10         12.94         16.69         5.60 o                         
 -11   1  10          0.19         -2.48         3.26 o                         
 -10   1  10          6.97          6.64         2.75 o                         
  -9   1  10         45.46         40.46         3.20 o                         
  -8   1  10         41.93         42.05         5.52 o                         
  -7   1  10         44.46         46.13         2.69 o                         
  -6   1  10         85.64         78.92         3.10 o                         
  -5   1  10        155.09        150.98         4.09 o                         
  -4   1  10         75.13         76.10         2.49 o                         
  -3   1  10          0.52         -0.94         1.72 o                         
  -2   1  10       1202.16       1220.15        15.88 o                         
  -1   1  10        285.19        291.52         3.79 o                         
   0   1  10        621.31        680.86         6.80 o                         
   1   1  10         39.96         44.23         1.23 o                         
   2   1  10        158.66        158.63         3.13 o                         
   3   1  10          1.68          1.13         1.59 o                         
   4   1  10          1.33         -0.36         2.07 o                         
   5   1  10          0.01         -1.01         1.83 o                         
   6   1  10          3.85          9.04         1.98 o                         
   7   1  10         15.88         15.48         2.41 o                         
   8   1  10         57.00         59.38         3.45 o                         
   9   1  10          4.15          4.73         3.02 o                         
  10   1  10          1.47          0.49         3.15 o                         
  11   1  10          2.13          5.00         5.21 o                         
 -11   2  10         58.56         65.16         3.94 o                         
 -10   2  10          3.18          1.70         3.55 o                         
  -9   2  10         11.24          4.67         3.28 o                         
  -8   2  10        145.34        149.02         6.58 o                         
  -7   2  10        280.27        294.52         7.02 o                         
  -6   2  10         20.57         21.28         2.88 o                         
  -5   2  10          3.07          0.42         2.41 o                         
  -4   2  10         28.04         28.33         2.58 o                         
  -3   2  10        245.71        252.84         4.84 o                         
  -2   2  10        272.90        305.03         5.42 o                         
  -1   2  10         62.67         71.47         2.34 o                         
   0   2  10        103.77         99.25         2.24 o                         
   1   2  10         15.24         13.99         1.32 o                         
   2   2  10         63.79         66.02         4.26 o                         
   3   2  10          3.02          8.88         2.33 o                         
   4   2  10         13.95         22.58         4.01 o                         
   5   2  10         82.99         95.84         3.18 o                         
   6   2  10        125.11        131.32         3.95 o                         
   7   2  10          6.34          6.59         2.16 o                         
   8   2  10         52.50         46.30         4.38 o                         
   9   2  10          0.01         -0.91         3.07 o                         
  10   2  10          4.00          4.98         3.17 o                         
 -10   3  10         22.54         22.02         3.73 o                         
  -9   3  10         65.69         70.27         3.70 o                         
  -8   3  10         18.29         22.01         2.96 o                         
  -7   3  10         47.78         46.39         3.19 o                         
  -6   3  10         31.54         33.00         2.39 o                         
  -5   3  10         15.46         14.75         2.28 o                         
  -4   3  10         43.70         45.35         2.82 o                         
  -3   3  10         11.21          5.67         2.89 o                         
  -2   3  10          0.45          4.12         2.14 o                         
  -1   3  10         37.61         36.05         2.40 o                         
   0   3  10        341.19        354.41         7.02 o                         
   1   3  10         13.81         10.18         2.04 o                         
   2   3  10         66.45         73.83         2.95 o                         
   3   3  10        366.34        387.17        10.08 o                         
   4   3  10        174.81        174.56         4.12 o                         
   5   3  10         28.93         32.68         3.17 o                         
   6   3  10         28.85         26.58         3.23 o                         
   7   3  10         57.77         40.20         3.17 o                         
   8   3  10         71.59         77.43         4.38 o                         
   9   3  10         10.34         15.05         3.22 o                         
  10   3  10          0.00          1.91         3.37 o                         
 -10   4  10          1.77          1.39         4.43 o                         
  -9   4  10          0.33          3.11         3.49 o                         
  -8   4  10         16.76         18.72         4.32 o                         
  -7   4  10         32.29         37.72         2.69 o                         
  -6   4  10          2.64          4.92         2.41 o                         
  -5   4  10          0.34          2.19         2.22 o                         
  -4   4  10          1.68         -1.33         2.13 o                         
  -3   4  10         15.92         12.18         2.08 o                         
  -2   4  10         95.68         97.98         3.53 o                         
  -1   4  10         30.64         26.63         3.21 o                         
   0   4  10         76.87         79.12         4.45 o                         
   1   4  10          2.14          3.79         3.11 o                         
   2   4  10         34.59         34.13         3.70 o                         
   3   4  10         25.46         30.85         3.07 o                         
   4   4  10         27.23         27.28         2.61 o                         
   5   4  10         98.97         98.62         4.18 o                         
   6   4  10          2.96          3.81         3.21 o                         
   7   4  10         15.80         13.05         3.44 o                         
   8   4  10          0.01          2.41         2.88 o                         
   9   4  10          6.59          8.10         3.56 o                         
  -9   5  10          5.66          8.26         6.27 o                         
  -8   5  10         12.64         11.83         4.13 o                         
  -7   5  10          0.00          3.38         3.90 o                         
  -6   5  10          3.21          0.04         3.74 o                         
  -5   5  10         10.41          8.59         3.92 o                         
  -4   5  10          3.61          3.61         3.72 o                         
  -3   5  10          7.18          4.62         2.67 o                         
  -2   5  10         34.32         34.43         3.07 o                         
  -1   5  10         58.41         55.58         5.31 o                         
   0   5  10        113.65        114.86         4.91 o                         
   1   5  10          3.43          1.88         3.37 o                         
   2   5  10         64.47         57.73         3.50 o                         
   3   5  10        387.80        381.57        10.09 o                         
   4   5  10         57.13         62.39         3.64 o                         
   5   5  10         26.99         33.32         5.42 o                         
   6   5  10          0.86          1.17         3.73 o                         
   7   5  10          3.96          0.49         4.27 o                         
   8   5  10          0.19          2.64         3.49 o                         
  -8   6  10          0.00          3.32         6.12 o                         
  -7   6  10          0.05         -1.41         4.04 o                         
  -6   6  10         35.68         39.90         6.38 o                         
  -5   6  10         42.46         58.02         4.78 o                         
  -4   6  10          6.57         12.23         4.05 o                         
  -3   6  10          3.36         -0.22         3.84 o                         
  -2   6  10          5.73          4.11         4.73 o                         
  -1   6  10          3.03          7.14         3.77 o                         
   0   6  10          0.04         -3.02         3.36 o                         
   1   6  10          9.82         11.98         3.04 o                         
   2   6  10         16.27         14.55         3.20 o                         
   3   6  10          0.36         -0.57         2.96 o                         
   4   6  10          2.47          2.40         2.72 o                         
   5   6  10         33.31         33.70         3.36 o                         
   6   6  10          4.23         -2.60         3.70 o                         
   7   6  10          0.13          1.47         3.56 o                         
  -6   7  10          0.07         10.64         6.68 o                         
  -5   7  10          0.07         -5.45         6.16 o                         
  -4   7  10          9.36          7.67         6.47 o                         
  -3   7  10          7.09          7.74         4.10 o                         
  -2   7  10         27.79         18.75         3.45 o                         
  -1   7  10          7.27         10.02         2.91 o                         
   0   7  10         19.13         23.63         4.29 o                         
   1   7  10          4.29          5.67         3.31 o                         
   2   7  10          4.59          3.43         3.24 o                         
   3   7  10         37.71         44.06         5.09 o                         
   4   7  10          4.55          4.47         3.46 o                         
   5   7  10          0.88          1.51         3.46 o                         
   6   7  10          1.10          5.69         4.61 o                         
  -3   8  10          0.05          8.12         9.23 o                         
  -2   8  10          5.45          4.43         3.73 o                         
  -1   8  10          0.05          1.34         3.00 o                         
   0   8  10          2.75          0.25         4.72 o                         
   1   8  10          0.61          4.30         3.62 o                         
   2   8  10          0.43         -1.41         3.46 o                         
   3   8  10          1.79          5.31         3.96 o                         
 -11   0  11         23.34         25.60         4.76 o                         
  -9   0  11        211.08        215.25         7.74 o                         
  -7   0  11        188.03        173.16         6.48 o                         
  -5   0  11          9.16         12.33         2.69 o                         
  -3   0  11        946.32        937.62        16.38 o                         
  -1   0  11         90.72         86.34         4.46 o                         
   1   0  11        561.54        600.14        14.86 o                         
   3   0  11         21.73         17.67         2.40 o                         
   5   0  11        110.09        118.39         3.48 o                         
   7   0  11          2.35          6.12         3.10 o                         
   9   0  11          0.88         -0.04         3.40 o                         
 -11   1  11          5.99          6.26         2.79 o                         
 -10   1  11          8.75          8.38         2.74 o                         
  -9   1  11         98.87        108.28         4.10 o                         
  -8   1  11          8.32         13.22         2.82 o                         
  -7   1  11        244.33        243.26         4.92 o                         
  -6   1  11          5.50          7.02         2.19 o                         
  -5   1  11        174.11        177.41         3.50 o                         
  -4   1  11         37.87         40.60         2.45 o                         
  -3   1  11          0.10          1.48         1.62 o                         
  -2   1  11         34.26         38.12         2.18 o                         
  -1   1  11         21.27         24.21         1.40 o                         
   0   1  11        147.10        135.63         2.54 o                         
   1   1  11        439.01        466.00         5.61 o                         
   2   1  11        115.94        125.61         2.75 o                         
   3   1  11        125.65        125.24         2.99 o                         
   4   1  11        161.11        155.62         3.82 o                         
   5   1  11         22.98         24.60         2.25 o                         
   6   1  11          2.67          3.48         2.06 o                         
   7   1  11        149.83        165.87         4.47 o                         
   8   1  11          0.86          2.80         2.29 o                         
   9   1  11          7.67         11.88         2.70 o                         
  10   1  11          0.11         -1.48         3.83 o                         
 -10   2  11          1.01         -2.79         3.10 o                         
  -9   2  11          9.74         10.07         3.43 o                         
  -8   2  11         12.45          7.92         2.74 o                         
  -7   2  11         72.14         71.78         4.92 o                         
  -6   2  11         34.10         37.81         3.19 o                         
  -5   2  11        245.98        252.14         6.06 o                         
  -4   2  11          1.75         -2.44         2.44 o                         
  -3   2  11        165.49        172.17         3.88 o                         
  -2   2  11         17.40         19.41         2.71 o                         
  -1   2  11        247.57        263.21         5.08 o                         
   0   2  11          4.07          4.34         1.64 o                         
   1   2  11        170.99        162.44         5.50 o                         
   2   2  11         78.82         78.17         4.77 o                         
   3   2  11          6.25          6.66         2.36 o                         
   4   2  11          1.02          2.24         2.27 o                         
   5   2  11          2.98         -0.25         2.34 o                         
   6   2  11          0.84          3.28         2.25 o                         
   7   2  11         55.42         56.11         2.99 o                         
   8   2  11         13.54         17.57         2.75 o                         
   9   2  11          1.42          1.53         2.75 o                         
  10   2  11          4.55          7.90         3.29 o                         
 -10   3  11          8.89         12.15         3.65 o                         
  -9   3  11         14.41          9.69         3.63 o                         
  -8   3  11        105.70        107.32         4.00 o                         
  -7   3  11         20.31         22.74         2.66 o                         
  -6   3  11        127.75        125.88         3.88 o                         
  -5   3  11         62.72         61.82         3.28 o                         
  -4   3  11        155.45        149.59         4.43 o                         
  -3   3  11         18.15         15.74         2.47 o                         
  -2   3  11         15.28         16.84         3.28 o                         
  -1   3  11         11.66          9.37         2.15 o                         
   0   3  11         36.85         33.80         2.45 o                         
   1   3  11          2.96          2.53         2.11 o                         
   2   3  11        299.38        286.71         7.47 o                         
   3   3  11         54.26         54.66         4.30 o                         
   4   3  11         74.73         65.12         3.56 o                         
   5   3  11          5.32          4.36         3.07 o                         
   6   3  11          0.02         -1.30         3.15 o                         
   7   3  11         42.50         42.77         3.79 o                         
   8   3  11         28.68         31.97         3.30 o                         
   9   3  11         35.61         28.51         3.06 o                         
  10   3  11          6.06         -0.18         2.93 o                         
  -9   4  11          6.48          7.30         3.48 o                         
  -8   4  11         29.44         33.80         5.51 o                         
  -7   4  11         47.67         49.02         3.03 o                         
  -6   4  11        166.77        163.40         5.36 o                         
  -5   4  11          5.22          4.88         2.64 o                         
  -4   4  11          1.45         -0.19         2.44 o                         
  -3   4  11          0.35          5.26         3.25 o                         
  -2   4  11         61.86         55.62         3.92 o                         
  -1   4  11         27.62         33.71         3.60 o                         
   0   4  11         10.51         12.43         6.69 o                         
   1   4  11          2.93          3.72         3.30 o                         
   2   4  11         66.15         61.68         4.36 o                         
   3   4  11         24.18         22.17         3.39 o                         
   4   4  11          0.26         -2.11         2.82 o                         
   5   4  11         46.72         45.92         3.55 o                         
   6   4  11          2.07         -0.37         3.27 o                         
   7   4  11         27.87         29.53         4.07 o                         
   8   4  11         62.43         63.17         4.27 o                         
   9   4  11          0.24         -0.63         4.46 o                         
  -8   5  11         46.89         48.73         7.52 o                         
  -7   5  11          1.83          1.76         4.00 o                         
  -6   5  11         45.76         46.45         4.54 o                         
  -5   5  11          0.38         -3.07         3.97 o                         
  -4   5  11        160.62        155.47         6.36 o                         
  -3   5  11          7.49          8.32         3.20 o                         
  -2   5  11         98.48         96.94         9.62 o                         
  -1   5  11          9.89          8.86         6.23 o                         
   0   5  11          6.67          6.36         3.35 o                         
   1   5  11          6.87         15.88         6.36 o                         
   2   5  11         58.59         55.33         4.78 o                         
   3   5  11          1.44          0.84         3.05 o                         
   4   5  11         26.01         28.14         3.29 o                         
   5   5  11          9.07          8.63         5.84 o                         
   6   5  11          3.00         -3.39         9.91 o                         
   7   5  11          0.14          0.68         3.48 o                         
   8   5  11         12.35         12.93         3.71 o                         
  -7   6  11          0.27          4.75         4.03 o                         
  -6   6  11         46.98         49.49         8.52 o                         
  -5   6  11          0.13         -1.11         4.13 o                         
  -4   6  11          1.52          1.32         4.02 o                         
  -3   6  11         54.64         56.63         4.90 o                         
  -2   6  11          0.08          0.79         5.25 o                         
  -1   6  11         42.70         44.99         4.81 o                         
   0   6  11         22.56         29.06         3.89 o                         
   1   6  11          5.95         10.45         3.02 o                         
   2   6  11         75.30         67.31         3.96 o                         
   3   6  11          6.14          2.22         2.65 o                         
   4   6  11          3.30          7.84         2.83 o                         
   5   6  11         16.64         20.15         5.95 o                         
   6   6  11          7.21          7.87         5.09 o                         
   7   6  11          0.45          2.12         3.61 o                         
  -5   7  11          3.48          4.52         4.21 o                         
  -4   7  11         16.34         20.87        12.18 o                         
  -3   7  11         29.73         33.83         9.09 o                         
  -2   7  11          0.04          3.01         7.85 o                         
  -1   7  11          1.16         -2.60         3.38 o                         
   0   7  11          9.89         11.91         4.29 o                         
   1   7  11          1.41         -0.24         3.28 o                         
   2   7  11         12.15         15.40         3.43 o                         
   3   7  11         57.05         46.86         4.25 o                         
   4   7  11          3.83          6.47         3.95 o                         
   5   7  11         10.04         10.83         3.56 o                         
  -2   8  11          0.08          4.07         3.59 o                         
  -1   8  11          5.25         -4.28         4.28 o                         
   0   8  11          5.58          3.30         3.60 o                         
   1   8  11          0.55          2.42         3.58 o                         
   2   8  11         10.33         11.37         3.56 o                         
 -10   0  12          0.58          0.51         4.40 o                         
  -8   0  12         54.14         63.18        16.12 o                         
  -6   0  12        180.04        171.63         5.20 o                         
  -4   0  12        411.32        432.19         8.76 o                         
  -2   0  12         50.64         51.51         2.80 o                         
   0   0  12        229.56        224.03         4.31 o                         
   2   0  12        466.23        513.07         9.54 o                         
   4   0  12        343.93        359.39         7.78 o                         
   6   0  12          1.69          2.19         3.07 o                         
   8   0  12          1.57          1.62         3.41 o                         
  10   0  12         31.75         39.65         5.83 o                         
 -10   1  12          4.66          4.94         2.76 o                         
  -9   1  12         49.56         41.73         3.37 o                         
  -8   1  12         29.54         37.91         2.82 o                         
  -7   1  12          0.05          1.10         2.37 o                         
  -6   1  12        316.68        304.82         5.57 o                         
  -5   1  12         76.84         78.53         2.59 o                         
  -4   1  12          4.35          4.95         1.86 o                         
  -3   1  12         93.21         99.92         2.58 o                         
  -2   1  12         91.45         87.33         2.54 o                         
  -1   1  12          3.69          1.69         1.64 o                         
   0   1  12         11.20          8.47         1.43 o                         
   1   1  12         66.76         65.23         2.12 o                         
   2   1  12          5.16          6.27         1.62 o                         
   3   1  12         15.42         20.69         2.29 o                         
   4   1  12         50.59         57.71         2.82 o                         
   5   1  12         43.45         43.14         2.57 o                         
   6   1  12         18.47         17.93         2.45 o                         
   7   1  12          0.01          0.26         2.29 o                         
   8   1  12          0.79          0.09         2.32 o                         
   9   1  12         20.38         19.95         2.78 o                         
  10   1  12         27.99         28.15         3.52 o                         
 -10   2  12          6.21         -0.16         3.31 o                         
  -9   2  12         22.45         25.78         6.31 o                         
  -8   2  12         27.34         20.36         3.35 o                         
  -7   2  12         45.65         43.15         3.52 o                         
  -6   2  12         60.98         55.87         3.56 o                         
  -5   2  12         84.66         75.94         5.40 o                         
  -4   2  12        126.93        133.02         4.27 o                         
  -3   2  12         56.75         45.66         2.39 o                         
  -2   2  12         83.43         78.16         3.04 o                         
  -1   2  12         80.09         83.49         2.68 o                         
   0   2  12          1.55          1.47         2.32 o                         
   1   2  12          0.81         -0.85         2.28 o                         
   2   2  12        597.42        568.86        11.62 o                         
   3   2  12          8.76          7.95         2.51 o                         
   4   2  12          0.65         -1.76         2.68 o                         
   5   2  12          4.13          4.14         2.28 o                         
   6   2  12          3.15          6.28         2.39 o                         
   7   2  12         14.07         16.70         3.01 o                         
   8   2  12         11.71         14.15         2.81 o                         
   9   2  12          0.00         -0.50         2.80 o                         
  10   2  12          4.19          7.44         2.96 o                         
  -9   3  12          5.97          1.65         2.96 o                         
  -8   3  12          5.70          6.99         2.88 o                         
  -7   3  12          1.43          2.05         2.55 o                         
  -6   3  12        119.87        113.16         3.83 o                         
  -5   3  12         30.03         23.31         3.01 o                         
  -4   3  12         28.71         27.12         2.84 o                         
  -3   3  12        130.00        135.36         6.60 o                         
  -2   3  12        140.36        137.54         4.11 o                         
  -1   3  12         18.80         21.90         2.43 o                         
   0   3  12          4.15          3.57         2.21 o                         
   1   3  12        382.81        381.45         7.75 o                         
   2   3  12          2.91         -1.11         3.56 o                         
   3   3  12          4.64          4.46         3.57 o                         
   4   3  12        264.96        252.27        12.59 o                         
   5   3  12          0.84         -2.21         3.17 o                         
   6   3  12         13.22         10.53         3.43 o                         
   7   3  12          0.26         -1.05         3.36 o                         
   8   3  12          2.59          2.39         3.07 o                         
   9   3  12          0.01          2.15         3.22 o                         
  -9   4  12          0.43          2.65         4.20 o                         
  -8   4  12          0.02          4.53         3.18 o                         
  -7   4  12         14.58         12.86         3.08 o                         
  -6   4  12         15.57         24.15         3.10 o                         
  -5   4  12          0.08          1.85         2.72 o                         
  -4   4  12        168.58        178.87         4.98 o                         
  -3   4  12        152.39        136.05         7.91 o                         
  -2   4  12          6.67          4.95         3.31 o                         
  -1   4  12        455.44        422.25        10.70 o                         
   0   4  12        109.70        101.34         4.78 o                         
   1   4  12          5.45         11.75         3.61 o                         
   2   4  12        159.40        139.37         5.81 o                         
   3   4  12          5.27          6.43         2.90 o                         
   4   4  12          2.06         -0.86         3.96 o                         
   5   4  12          9.15          5.33         7.13 o                         
   6   4  12         72.55         72.24         4.17 o                         
   7   4  12          1.47         -0.16         3.47 o                         
   8   4  12          4.22          6.62         3.65 o                         
   9   4  12          0.81          1.21         2.85 o                         
  -8   5  12          2.90          1.36         4.15 o                         
  -7   5  12         16.33         24.00         6.64 o                         
  -6   5  12          1.42          6.22         5.90 o                         
  -5   5  12          0.80         -5.89         5.89 o                         
  -4   5  12         13.19         10.54         5.38 o                         
  -3   5  12        155.78        161.94        12.34 o                         
  -2   5  12          2.08          0.79         3.46 o                         
  -1   5  12         19.78         20.39         3.65 o                         
   0   5  12          0.08         -0.59         3.51 o                         
   1   5  12          0.01          0.09         3.69 o                         
   2   5  12          0.19         -1.01         3.10 o                         
   3   5  12         40.59         44.34         3.57 o                         
   4   5  12         67.86         59.36         3.83 o                         
   5   5  12         20.65         31.15         4.67 o                         
   6   5  12          7.55         14.62         4.38 o                         
   7   5  12         12.45         15.15         3.93 o                         
   8   5  12         10.87          8.51         3.77 o                         
  -7   6  12          0.89         -4.46         4.46 o                         
  -6   6  12          0.22          3.62         4.21 o                         
  -5   6  12          4.84         -0.24         4.24 o                         
  -4   6  12          2.13         -3.88         5.73 o                         
  -3   6  12         20.96         25.49         6.06 o                         
  -2   6  12          0.05         -3.31         5.31 o                         
  -1   6  12         26.45         17.81         5.89 o                         
   0   6  12          6.87          6.04         5.58 o                         
   1   6  12          8.54          7.17         3.97 o                         
   2   6  12         42.15         30.52         3.58 o                         
   3   6  12          1.03          0.40         3.23 o                         
   4   6  12          5.81          3.40         2.77 o                         
   5   6  12         31.89         30.48         4.45 o                         
   6   6  12          0.99          4.99         3.51 o                         
  -5   7  12          1.42         -0.86         9.01 o                         
  -4   7  12         18.26         19.16         4.43 o                         
  -3   7  12          1.39          4.44         5.73 o                         
  -2   7  12          9.88         14.08         5.80 o                         
  -1   7  12          8.12          6.11         5.72 o                         
   0   7  12          3.40          2.36         3.35 o                         
   1   7  12          0.60         -3.98         3.98 o                         
   2   7  12          0.02         -2.25         3.40 o                         
   3   7  12          5.06          6.44         3.42 o                         
   4   7  12          6.02         14.01         3.66 o                         
  -9   0  13         14.50         10.95         6.94 o                         
  -7   0  13         14.02         14.99         3.29 o                         
  -5   0  13         41.69         43.74         3.31 o                         
  -3   0  13        235.48        265.05         6.17 o                         
  -1   0  13          9.76          3.63         2.30 o                         
   1   0  13         51.09         52.06         4.29 o                         
   3   0  13        188.86        174.90         4.66 o                         
   5   0  13         39.53         45.15         4.19 o                         
   7   0  13         11.96         12.38         3.80 o                         
   9   0  13          0.46         -1.24         3.66 o                         
 -10   1  13          0.28         -2.46         3.24 o                         
  -9   1  13          0.28         -3.05         3.05 o                         
  -8   1  13          1.11          1.16         2.58 o                         
  -7   1  13         21.21         17.25         2.93 o                         
  -6   1  13          9.28          9.98         2.56 o                         
  -5   1  13          7.63          9.30         2.07 o                         
  -4   1  13         15.45         19.28         2.03 o                         
  -3   1  13         59.11         65.77         2.50 o                         
  -2   1  13        176.24        184.50         3.73 o                         
  -1   1  13          1.75          4.19         1.73 o                         
   0   1  13          0.52         -0.16         1.71 o                         
   1   1  13          6.11          4.09         1.47 o                         
   2   1  13        102.66         98.58         3.10 o                         
   3   1  13        210.39        201.90         4.49 o                         
   4   1  13          0.65         -0.88         2.42 o                         
   5   1  13        483.72        472.53         9.75 o                         
   6   1  13         52.78         52.23         2.86 o                         
   7   1  13        153.14        153.94         5.20 o                         
   8   1  13          1.39          5.20         2.66 o                         
   9   1  13          2.92          1.92         2.91 o                         
  -9   2  13          0.23          2.54         2.76 o                         
  -8   2  13          0.27          1.61         2.88 o                         
  -7   2  13          0.29          1.31         3.06 o                         
  -6   2  13         23.64         26.41         3.77 o                         
  -5   2  13         32.93         27.71         3.02 o                         
  -4   2  13          0.17          3.92         2.24 o                         
  -3   2  13        268.40        285.37         5.56 o                         
  -2   2  13         18.53         20.96         2.55 o                         
  -1   2  13          2.21          3.17         2.42 o                         
   0   2  13        231.81        233.41         4.75 o                         
   1   2  13          1.23          0.67         2.49 o                         
   2   2  13        113.87        112.65         8.34 o                         
   3   2  13         14.31         10.71         2.39 o                         
   4   2  13         53.61         53.76         3.00 o                         
   5   2  13         58.61         50.43         5.73 o                         
   6   2  13         68.45         60.94         4.61 o                         
   7   2  13         16.07         21.53         3.12 o                         
   8   2  13          0.08          3.88         3.87 o                         
   9   2  13          2.43          3.07         2.87 o                         
  -9   3  13          0.01          3.71         6.34 o                         
  -8   3  13          2.11          2.21         2.81 o                         
  -7   3  13          9.21         11.28         3.20 o                         
  -6   3  13          0.29         -0.28         2.97 o                         
  -5   3  13         39.83         38.91         3.25 o                         
  -4   3  13          4.64          2.49         2.70 o                         
  -3   3  13          5.70          7.46         2.59 o                         
  -2   3  13        258.43        286.12         6.49 o                         
  -1   3  13          0.76          1.06         2.32 o                         
   0   3  13        122.44        121.56         4.04 o                         
   1   3  13         52.71         51.51         4.11 o                         
   2   3  13         70.32         65.09         6.68 o                         
   3   3  13         48.53         49.05         4.41 o                         
   4   3  13          7.05          1.63         3.95 o                         
   5   3  13         17.25         14.68         4.21 o                         
   6   3  13          3.80          8.81         3.48 o                         
   7   3  13         22.83         26.37         4.81 o                         
   8   3  13          2.70          3.08         3.10 o                         
   9   3  13          1.63          6.99         3.39 o                         
  -8   4  13         19.58         20.13         4.72 o                         
  -7   4  13          2.48          4.19         3.01 o                         
  -6   4  13          0.03          0.80         2.91 o                         
  -5   4  13         12.28          9.48         2.80 o                         
  -4   4  13         20.65         16.72         3.91 o                         
  -3   4  13         65.49         76.47         8.34 o                         
  -2   4  13          2.61          2.26         3.37 o                         
  -1   4  13        125.57        133.64         5.54 o                         
   0   4  13         44.56         45.60         4.13 o                         
   1   4  13          2.25          2.97         3.59 o                         
   2   4  13         23.77         17.86         3.96 o                         
   3   4  13         49.89         54.36        11.23 o                         
   4   4  13         55.55         61.23         5.38 o                         
   5   4  13          3.89          4.58         4.19 o                         
   6   4  13         11.05         10.69         6.42 o                         
   7   4  13          0.14         -0.87         5.94 o                         
   8   4  13          0.63         -2.33         3.89 o                         
  -7   5  13          4.97         -2.43         6.04 o                         
  -6   5  13          0.14          3.26         5.43 o                         
  -5   5  13         12.21         11.99         5.67 o                         
  -4   5  13          4.13          2.99         3.54 o                         
  -3   5  13         18.22         21.56         7.43 o                         
  -2   5  13          0.94         -3.68         3.68 o                         
  -1   5  13         44.04         38.03         4.14 o                         
   0   5  13          5.58          3.77         4.12 o                         
   1   5  13         75.35         62.30         7.71 o                         
   2   5  13         74.73         69.52         9.22 o                         
   3   5  13          0.22          2.25         3.12 o                         
   4   5  13          8.03         11.03         4.36 o                         
   5   5  13         15.40          8.54         4.30 o                         
   6   5  13          7.93          3.89         6.76 o                         
   7   5  13          0.04          8.51         5.08 o                         
  -6   6  13          2.18         10.15         5.95 o                         
  -5   6  13          4.96          3.26         5.87 o                         
  -4   6  13          0.22         -3.61         5.65 o                         
  -3   6  13         38.79         35.98         6.51 o                         
  -2   6  13          3.15          0.44         5.63 o                         
  -1   6  13         54.59         43.10         6.54 o                         
   0   6  13         12.64          9.75         5.85 o                         
   1   6  13          7.14          1.26         5.58 o                         
   2   6  13          2.87          1.14         3.21 o                         
   3   6  13          7.52         13.05         3.43 o                         
   4   6  13          2.38         -0.07         4.37 o                         
   5   6  13          0.53          1.67         3.49 o                         
   6   6  13          0.03         -3.37         3.72 o                         
  -4   7  13          2.11          3.32         6.07 o                         
  -3   7  13          5.27          8.35         5.95 o                         
  -2   7  13          3.03          4.60         6.12 o                         
  -1   7  13         13.50          5.95         5.97 o                         
   0   7  13          9.97         15.04         4.43 o                         
   1   7  13          0.24         -1.43         4.75 o                         
   2   7  13          3.42          2.44         3.48 o                         
   3   7  13          0.13          1.80         3.51 o                         
   4   7  13          1.17         -3.66         3.66 o                         
  -8   0  14        121.91        111.16         6.00 o                         
  -6   0  14         98.02         94.73         5.85 o                         
  -4   0  14        162.75        150.06         4.78 o                         
  -2   0  14         25.67         22.52         3.19 o                         
   0   0  14         83.74         89.68        10.00 o                         
   2   0  14        140.57        122.08         3.84 o                         
   4   0  14          5.13          2.85         3.54 o                         
   6   0  14          1.75          0.07         4.65 o                         
   8   0  14         28.80         28.29         3.84 o                         
  -9   1  14         14.44         12.76         3.24 o                         
  -8   1  14         58.17         59.04         3.75 o                         
  -7   1  14          2.24          2.64         2.48 o                         
  -6   1  14         91.57         83.33         2.89 o                         
  -5   1  14        141.11        137.20         3.35 o                         
  -4   1  14        280.11        286.23         4.79 o                         
  -3   1  14         45.00         49.90         2.45 o                         
  -2   1  14         24.51         27.14         2.09 o                         
  -1   1  14          7.64          3.63         1.85 o                         
   0   1  14        258.48        261.36         4.55 o                         
   1   1  14          5.53          5.83         2.08 o                         
   2   1  14         82.90         93.14         5.35 o                         
   3   1  14         15.11         11.47         3.37 o                         
   4   1  14        121.77        127.55         3.86 o                         
   5   1  14         23.42         24.69         2.84 o                         
   6   1  14          1.11         -0.63         2.74 o                         
   7   1  14          1.99          3.41         2.99 o                         
   8   1  14          0.46         -1.73         2.97 o                         
   9   1  14          2.16          7.67         3.40 o                         
  -9   2  14          0.10          3.39         2.78 o                         
  -8   2  14         45.24         39.65         3.33 o                         
  -7   2  14          1.61          1.68         2.96 o                         
  -6   2  14         85.25         95.15         4.43 o                         
  -5   2  14         33.48         39.74         4.36 o                         
  -4   2  14         20.63         15.26         2.45 o                         
  -3   2  14          0.18          1.58         2.31 o                         
  -2   2  14          5.02         11.14         2.62 o                         
  -1   2  14        302.21        310.89         5.95 o                         
   0   2  14         72.95         77.73         3.40 o                         
   1   2  14          0.64          2.00         2.16 o                         
   2   2  14          0.11         -1.22         2.27 o                         
   3   2  14          0.02          0.79         2.40 o                         
   4   2  14         23.54         22.58         2.78 o                         
   5   2  14         25.98         27.92         3.46 o                         
   6   2  14          0.06          1.89         3.22 o                         
   7   2  14         10.18          8.74         3.13 o                         
   8   2  14         18.88         14.95         3.29 o                         
   9   2  14          0.63          1.36         4.98 o                         
  -9   3  14         18.27         26.24         3.33 o                         
  -8   3  14          6.22          6.49         3.35 o                         
  -7   3  14          0.02         -3.25         3.25 o                         
  -6   3  14          7.00          6.15         3.09 o                         
  -5   3  14         49.23         55.19         6.09 o                         
  -4   3  14         34.67         33.91         3.13 o                         
  -3   3  14         51.44         40.31         3.10 o                         
  -2   3  14         16.17         15.24         2.71 o                         
  -1   3  14         20.18         25.16         2.94 o                         
   0   3  14         13.33         16.49         3.28 o                         
   1   3  14          9.78          2.88         3.73 o                         
   2   3  14        109.16        111.75         5.42 o                         
   3   3  14         41.56         34.59         4.47 o                         
   4   3  14         23.81         36.22         4.51 o                         
   5   3  14         50.66         51.78         8.97 o                         
   6   3  14         41.88         37.49         3.82 o                         
   7   3  14         23.47         29.46         3.44 o                         
   8   3  14          7.23          7.14         3.26 o                         
  -8   4  14         11.12         11.40         3.98 o                         
  -7   4  14          2.21          6.57         3.16 o                         
  -6   4  14          7.16          8.81         4.50 o                         
  -5   4  14         17.12         23.60         5.07 o                         
  -4   4  14          9.50          4.47         3.57 o                         
  -3   4  14         42.88         30.63         5.52 o                         
  -2   4  14         16.00         14.47         4.44 o                         
  -1   4  14         12.17         12.79         3.84 o                         
   0   4  14         19.72         15.32         3.89 o                         
   1   4  14         54.94         53.56         4.51 o                         
   2   4  14          3.14         13.27         5.40 o                         
   3   4  14          6.05          3.92         4.15 o                         
   4   4  14          2.38          3.58         4.21 o                         
   5   4  14         10.33          6.80         4.34 o                         
   6   4  14          8.94          3.77         4.41 o                         
   7   4  14          2.01          1.97         5.11 o                         
  -7   5  14          0.02          0.51         5.60 o                         
  -6   5  14          5.02          6.29         5.73 o                         
  -5   5  14          6.54          9.28         5.60 o                         
  -4   5  14         17.10         13.15         3.74 o                         
  -3   5  14          0.01         -0.18         3.56 o                         
  -2   5  14         63.79         52.65         4.44 o                         
  -1   5  14          0.97         -2.00         3.76 o                         
   0   5  14          0.06          1.42         3.67 o                         
   1   5  14         51.95         56.67         4.63 o                         
   2   5  14          1.93          8.18         4.00 o                         
   3   5  14          2.30          3.12         3.20 o                         
   4   5  14          0.11         -0.63         4.27 o                         
   5   5  14          7.54         13.72         4.54 o                         
   6   5  14          0.26          2.80         4.49 o                         
  -5   6  14          7.85          9.73         6.16 o                         
  -4   6  14         16.59         13.68         6.09 o                         
  -3   6  14         31.79         41.27         6.48 o                         
  -2   6  14         10.98          9.95         5.79 o                         
  -1   6  14          8.15         10.36         5.90 o                         
   0   6  14          1.51          4.89         5.85 o                         
   1   6  14          4.66          2.33         4.00 o                         
   2   6  14          0.42          1.39         3.37 o                         
   3   6  14         21.95         15.63         3.52 o                         
   4   6  14          0.42          3.83         5.07 o                         
   5   6  14          1.01          9.04         6.87 o                         
  -3   7  14          3.52         -3.39         6.22 o                         
  -2   7  14         13.11          5.28         5.99 o                         
  -1   7  14          7.79         17.30         6.19 o                         
   0   7  14          0.09          5.29         6.95 o                         
   1   7  14         14.26         12.56         4.53 o                         
   2   7  14          4.05          6.65         3.49 o                         
  -9   0  15         10.69         15.10         4.70 o                         
  -7   0  15          0.49         -3.32         3.32 o                         
  -5   0  15         78.34         80.56         6.60 o                         
  -3   0  15         77.81         69.78         3.59 o                         
  -1   0  15        436.21        484.71         9.54 o                         
   1   0  15         14.43         16.63         3.09 o                         
   3   0  15        111.05        109.94         5.09 o                         
   5   0  15         17.77         16.98         3.92 o                         
   7   0  15        129.96        121.99         6.13 o                         
  -9   1  15         28.81         35.79         3.54 o                         
  -8   1  15         16.82         14.56         2.83 o                         
  -7   1  15          0.01          1.13         2.58 o                         
  -6   1  15          2.60          1.81         2.24 o                         
  -5   1  15         21.78         24.30         2.31 o                         
  -4   1  15         10.08          9.73         2.26 o                         
  -3   1  15         63.93         56.54         3.09 o                         
  -2   1  15          0.66         -0.01         1.98 o                         
  -1   1  15         93.06         89.93         2.86 o                         
   0   1  15         10.44         12.58         2.33 o                         
   1   1  15          6.86          4.88         2.78 o                         
   2   1  15         47.79         51.53         3.34 o                         
   3   1  15         19.06         17.85         2.58 o                         
   4   1  15          1.95          4.10         2.60 o                         
   5   1  15         63.26         72.16         3.39 o                         
   6   1  15          2.13          5.42         3.33 o                         
   7   1  15          5.80          0.71         3.41 o                         
   8   1  15          6.45          6.01         3.12 o                         
  -8   2  15          3.09          1.61         3.00 o                         
  -7   2  15          9.96         11.81         2.94 o                         
  -6   2  15          7.90          6.24         2.80 o                         
  -5   2  15          4.94          4.43         2.63 o                         
  -4   2  15          0.67          1.68         2.48 o                         
  -3   2  15         72.43         55.23         3.03 o                         
  -2   2  15         70.50         66.10         3.01 o                         
  -1   2  15          0.01         -1.28         2.35 o                         
   0   2  15          1.37         -1.82         2.73 o                         
   1   2  15        105.88        106.65         4.90 o                         
   2   2  15         27.99         35.60         2.68 o                         
   3   2  15        131.07        131.79         3.88 o                         
   4   2  15         17.39         15.46         2.74 o                         
   5   2  15         22.89         24.44         3.58 o                         
   6   2  15          9.91          3.18         3.42 o                         
   7   2  15         40.78         49.70         5.25 o                         
   8   2  15          0.33          5.99         3.78 o                         
  -8   3  15         56.51         63.33         6.31 o                         
  -7   3  15          0.42          3.36         3.28 o                         
  -6   3  15          4.65          4.18         3.20 o                         
  -5   3  15        130.70        126.75         4.62 o                         
  -4   3  15        138.60        143.92         4.81 o                         
  -3   3  15         93.49         92.92         3.91 o                         
  -2   3  15         44.19         38.85         7.41 o                         
  -1   3  15         73.49         66.33         4.87 o                         
   0   3  15          3.96         10.21         3.80 o                         
   1   3  15        101.13         83.67         4.93 o                         
   2   3  15          3.14          5.11         5.20 o                         
   3   3  15          0.02         -0.58         3.91 o                         
   4   3  15          5.55          8.15         4.09 o                         
   5   3  15         56.70         58.48         4.24 o                         
   6   3  15          4.29          3.84         3.48 o                         
   7   3  15          0.21          3.21         3.63 o                         
   8   3  15          0.90         -2.05         3.32 o                         
  -7   4  15          0.01          0.02         3.97 o                         
  -6   4  15         17.13         17.50         5.28 o                         
  -5   4  15          4.64          5.11         3.94 o                         
  -4   4  15          0.87          0.49         3.76 o                         
  -3   4  15         48.16         42.43         4.29 o                         
  -2   4  15          0.02         -0.79         3.93 o                         
  -1   4  15         30.16         31.15         4.07 o                         
   0   4  15         79.94         90.24         5.21 o                         
   1   4  15         38.51         34.87         7.70 o                         
   2   4  15          7.34          4.05         5.88 o                         
   3   4  15         45.81         37.00         4.63 o                         
   4   4  15          8.36         12.66         4.44 o                         
   5   4  15         13.17          8.35         4.34 o                         
   6   4  15          0.09         -1.79         4.55 o                         
   7   4  15          8.11         10.35         4.04 o                         
  -6   5  15          3.36          3.52         6.07 o                         
  -5   5  15         19.31         25.20         6.44 o                         
  -4   5  15         58.64         54.90         8.00 o                         
  -3   5  15          3.15         -0.83         3.80 o                         
  -2   5  15         66.24         62.90         4.66 o                         
  -1   5  15         14.74         10.73         7.33 o                         
   0   5  15          1.34          0.34         3.95 o                         
   1   5  15         11.00          6.74         4.07 o                         
   2   5  15         15.81         10.82         4.19 o                         
   3   5  15         22.48         16.31         4.42 o                         
   4   5  15          0.40          0.44         4.28 o                         
   5   5  15          1.90         -4.38         4.53 o                         
   6   5  15          0.28          6.08         5.79 o                         
  -4   6  15          2.37          3.44         6.07 o                         
  -3   6  15          1.87          0.47         5.80 o                         
  -2   6  15          3.43         11.82         6.07 o                         
  -1   6  15          7.42         15.08         6.36 o                         
   0   6  15          9.97         13.46         6.07 o                         
   1   6  15          3.22         10.53         4.76 o                         
   2   6  15          0.64          0.49         5.03 o                         
   3   6  15          0.07         -2.82         4.65 o                         
   4   6  15          9.50         18.62         4.66 o                         
  -8   0  16          0.88          1.25         4.40 o                         
  -6   0  16         40.22         30.48         3.64 o                         
  -4   0  16         21.87         19.15         3.12 o                         
  -2   0  16          0.50         -2.45         2.80 o                         
   0   0  16        170.69        171.08         5.81 o                         
   2   0  16          5.04          4.64         5.19 o                         
   4   0  16        243.01        242.40         7.83 o                         
   6   0  16        150.51        134.00         6.33 o                         
   8   0  16          7.38          9.60         6.09 o                         
  -8   1  16         22.01         20.74         2.90 o                         
  -7   1  16          9.12          9.92         2.71 o                         
  -6   1  16          1.85          3.45         2.34 o                         
  -5   1  16          7.29          7.04         2.41 o                         
  -4   1  16          3.08          6.28         2.27 o                         
  -3   1  16          1.70          1.28         2.19 o                         
  -2   1  16         92.61         86.96         3.38 o                         
  -1   1  16          9.93          9.71         2.47 o                         
   0   1  16        232.60        236.76         6.01 o                         
   1   1  16         45.98         42.11         4.50 o                         
   2   1  16        106.86         98.66         9.64 o                         
   3   1  16          2.92          5.91         2.51 o                         
   4   1  16          0.53          0.76         2.89 o                         
   5   1  16         16.04         17.81         3.38 o                         
   6   1  16        103.31        103.23         4.60 o                         
   7   1  16          0.31         -3.55         3.55 o                         
   8   1  16          0.45         -1.55         4.55 o                         
  -8   2  16          2.40          5.85         3.04 o                         
  -7   2  16          0.44         -1.19         2.92 o                         
  -6   2  16         39.95         39.54         3.22 o                         
  -5   2  16         57.74         59.55         3.39 o                         
  -4   2  16         35.23         42.38         3.02 o                         
  -3   2  16          0.52          3.43         2.54 o                         
  -2   2  16         53.80         52.03         3.59 o                         
  -1   2  16         23.59         25.17         2.60 o                         
   0   2  16          0.37         -0.10         3.02 o                         
   1   2  16         24.80         17.15         3.52 o                         
   2   2  16          4.56          4.81         2.87 o                         
   3   2  16          0.02          0.24         2.48 o                         
   4   2  16          0.35         -1.11         3.20 o                         
   5   2  16         13.07         15.48         3.52 o                         
   6   2  16         68.92         73.10         4.29 o                         
   7   2  16          1.86          8.10         4.62 o                         
  -7   3  16          9.72          9.65         3.52 o                         
  -6   3  16         14.05         13.96         4.90 o                         
  -5   3  16          5.56          5.73         3.03 o                         
  -4   3  16          0.16          2.19         2.97 o                         
  -3   3  16          6.46         12.16         2.90 o                         
  -2   3  16          3.58          8.08         2.73 o                         
  -1   3  16          8.86         17.40         3.92 o                         
   0   3  16         54.50         45.79         4.44 o                         
   1   3  16          0.47         -0.27         5.81 o                         
   2   3  16          4.96          4.32         3.79 o                         
   3   3  16         27.33         29.78         3.36 o                         
   4   3  16          2.85          3.45         3.38 o                         
   5   3  16          4.34          6.73         3.39 o                         
   6   3  16          0.04          6.09         4.85 o                         
   7   3  16          0.87          2.97         3.71 o                         
  -6   4  16          0.16          0.01         4.03 o                         
  -5   4  16          6.52          5.23         4.87 o                         
  -4   4  16         17.16         26.13         4.07 o                         
  -3   4  16          0.10          4.37         3.71 o                         
  -2   4  16          5.96          2.16         3.79 o                         
  -1   4  16         79.32         89.09        12.82 o                         
   0   4  16          0.34         -1.35         4.05 o                         
   1   4  16          3.30          5.55         4.39 o                         
   2   4  16         13.32         13.49         4.24 o                         
   3   4  16          3.87          3.74         4.08 o                         
   4   4  16         12.51         17.76         4.44 o                         
   5   4  16          1.28          6.33         4.45 o                         
   6   4  16          0.03         -0.09         3.73 o                         
  -5   5  16          5.96         11.08         6.27 o                         
  -4   5  16          0.07          4.40         6.91 o                         
  -3   5  16         12.87         25.63         4.22 o                         
  -2   5  16         10.15         10.10         4.05 o                         
  -1   5  16          9.30          9.53         7.58 o                         
   0   5  16          5.94         10.44         4.03 o                         
   1   5  16          0.05         -2.28         4.07 o                         
   2   5  16          0.68          0.17         4.20 o                         
   3   5  16          0.84         -1.12         4.33 o                         
   4   5  16          1.15         -1.64         4.53 o                         
   5   5  16          4.31         11.93         6.54 o                         
  -3   6  16          0.80          6.97         6.19 o                         
  -2   6  16          1.40         -2.46         6.16 o                         
  -1   6  16         11.76         17.66         6.39 o                         
   0   6  16          6.92          5.31         6.49 o                         
   1   6  16          9.57         10.92         4.25 o                         
   2   6  16          0.04          3.87         3.92 o                         
   3   6  16          0.04         -1.14         4.43 o                         
  -7   0  17         12.57          9.70         3.58 o                         
  -5   0  17        244.60        264.30        19.06 o                         
  -3   0  17        173.09        170.98         5.28 o                         
  -1   0  17         11.83          9.83         3.30 o                         
   1   0  17          0.36         -3.52         5.19 o                         
   3   0  17          2.46         -1.08         5.36 o                         
   5   0  17         32.21         28.02         6.53 o                         
   7   0  17          4.06          5.14         6.14 o                         
  -8   1  17          0.26          2.97         3.21 o                         
  -7   1  17         20.80         18.71         3.07 o                         
  -6   1  17         16.73         16.46         2.63 o                         
  -5   1  17         56.04         55.61         2.98 o                         
  -4   1  17          0.03          2.81         2.34 o                         
  -3   1  17          8.41          3.27         2.60 o                         
  -2   1  17          0.54          2.68         2.55 o                         
  -1   1  17        137.06        153.06         4.18 o                         
   0   1  17         11.50          9.98         3.01 o                         
   1   1  17         46.41         44.68         3.63 o                         
   2   1  17         15.51         11.27         3.40 o                         
   3   1  17         16.21          9.03         3.07 o                         
   4   1  17         10.34          9.74         3.56 o                         
   5   1  17          1.16         -3.92         3.92 o                         
   6   1  17         24.54         23.35         3.65 o                         
   7   1  17          0.17          5.17         7.93 o                         
  -7   2  17          3.01          1.86         3.04 o                         
  -6   2  17         19.10         18.91         2.98 o                         
  -5   2  17         36.97         46.13         3.30 o                         
  -4   2  17         71.37         73.83         3.51 o                         
  -3   2  17          3.67          0.41         2.62 o                         
  -2   2  17          0.04         -1.39         2.58 o                         
  -1   2  17        102.46         97.93         4.11 o                         
   0   2  17         25.55         24.93         6.25 o                         
   1   2  17          7.32          7.29         2.97 o                         
   2   2  17          4.81          3.30         2.98 o                         
   3   2  17          1.80         -2.36         4.62 o                         
   4   2  17         63.78         65.89         3.88 o                         
   5   2  17          1.21          4.63         3.39 o                         
   6   2  17          7.56          3.89         4.26 o                         
   7   2  17          1.88          0.05         4.61 o                         
  -7   3  17          3.99          8.85         3.10 o                         
  -6   3  17          0.05         -0.82         2.95 o                         
  -5   3  17         10.97         12.65         2.84 o                         
  -4   3  17         15.24         15.27         2.87 o                         
  -3   3  17          5.04          3.88         2.52 o                         
  -2   3  17          2.73         -1.14         3.85 o                         
  -1   3  17          7.88         13.29         4.07 o                         
   0   3  17        110.61         92.93         5.23 o                         
   1   3  17          2.78          0.14         3.92 o                         
   2   3  17          4.26          4.44         7.79 o                         
   3   3  17          0.13         -1.67         4.03 o                         
   4   3  17          1.15          1.79         3.39 o                         
   5   3  17          9.14         13.41         3.63 o                         
   6   3  17          5.89         14.43         3.71 o                         
  -6   4  17         12.84         15.00         5.56 o                         
  -5   4  17          3.45         10.74         4.07 o                         
  -4   4  17          2.20         -0.24         3.91 o                         
  -3   4  17          4.71          0.22         7.41 o                         
  -2   4  17          4.95          6.78         4.36 o                         
  -1   4  17         26.82         29.07         4.34 o                         
   0   4  17          3.24         -1.49         4.92 o                         
   1   4  17         34.50         42.99         4.70 o                         
   2   4  17          0.91         -0.59         4.08 o                         
   3   4  17          7.64          2.90         4.21 o                         
   4   4  17          0.32          4.24         4.39 o                         
   5   4  17          0.07          5.99         3.61 o                         
  -4   5  17          7.31         16.78         4.18 o                         
  -3   5  17          9.45         12.87         4.32 o                         
  -2   5  17          3.68         -0.86         4.03 o                         
  -1   5  17          3.52          7.57         4.06 o                         
   0   5  17          5.95          6.04         5.39 o                         
   1   5  17          0.31         -3.27         4.17 o                         
   2   5  17          5.48         11.21         4.47 o                         
   3   5  17          8.17         17.29         4.63 o                         
   4   5  17          2.23          7.82         4.52 o                         
  -6   0  18          0.01         -3.44         3.44 o                         
  -4   0  18         13.11          6.01         3.17 o                         
  -2   0  18         28.52         33.15         3.72 o                         
   0   0  18          3.80          2.63         5.19 o                         
   2   0  18         56.92         64.08         6.63 o                         
   4   0  18         10.43         14.50         5.85 o                         
   6   0  18         10.53         10.63         6.17 o                         
  -7   1  18          0.66         -0.60         2.99 o                         
  -6   1  18         29.07         29.94         2.87 o                         
  -5   1  18         30.27         29.91         3.89 o                         
  -4   1  18          0.47         -1.32         2.81 o                         
  -3   1  18          0.71          0.43         2.68 o                         
  -2   1  18          4.54          9.97         2.59 o                         
  -1   1  18         10.56         13.08         3.08 o                         
   0   1  18        144.73        137.67         6.33 o                         
   1   1  18          0.10          3.50         3.97 o                         
   2   1  18          1.98          0.97         3.98 o                         
   3   1  18          7.12          1.22         3.94 o                         
   4   1  18          1.15          5.25         4.03 o                         
   5   1  18          1.90          1.51         3.32 o                         
   6   1  18          5.27          4.15         3.50 o                         
  -6   2  18          0.02          0.33         2.88 o                         
  -5   2  18         15.23         24.22         3.14 o                         
  -4   2  18         21.69         23.42         3.01 o                         
  -3   2  18         29.77         25.49         2.90 o                         
  -2   2  18         16.99         12.45         3.01 o                         
  -1   2  18          0.01          1.57         3.99 o                         
   0   2  18          5.36          1.57         3.04 o                         
   1   2  18         89.23         96.86         4.20 o                         
   2   2  18         47.29         51.74         5.34 o                         
   3   2  18          3.44          5.98         6.03 o                         
   4   2  18          0.65         -0.76         4.23 o                         
   5   2  18          6.52          7.98         4.98 o                         
   6   2  18          0.03          4.39         4.50 o                         
  -6   3  18          0.15          4.39         3.02 o                         
  -5   3  18          8.55         14.89         2.99 o                         
  -4   3  18          3.06         -0.98         2.74 o                         
  -3   3  18          0.86         -0.96         3.17 o                         
  -2   3  18         11.92          9.23         5.54 o                         
  -1   3  18          4.90          5.34         3.99 o                         
   0   3  18         20.83         17.09         4.18 o                         
   1   3  18          0.50          3.35        13.84 o                         
   2   3  18         11.87          9.84         4.20 o                         
   3   3  18          1.33         -0.69         4.04 o                         
   4   3  18          1.35         -1.30         4.34 o                         
   5   3  18          0.15          1.19         3.54 o                         
  -4   4  18         20.03         21.30         4.36 o                         
  -3   4  18          6.91         -0.98         4.05 o                         
  -2   4  18          0.00         -1.79         4.09 o                         
  -1   4  18          1.12          2.26         3.98 o                         
   0   4  18          3.26         10.61         4.24 o                         
   1   4  18          3.59         16.71         5.45 o                         
   2   4  18          2.19          1.12         6.22 o                         
   3   4  18          0.01          4.06         4.41 o                         
   4   4  18          0.28          0.24         4.28 o                         
  -2   5  18          0.30          2.87         5.14 o                         
  -1   5  18          2.08          7.57         4.22 o                         
   0   5  18          0.00         -0.92         4.18 o                         
   1   5  18          0.45         -2.76         4.39 o                         
   2   5  18          0.32         -2.94         4.39 o                         
  -5   0  19          1.09          2.72         3.43 o                         
  -3   0  19         12.87          1.55         3.74 o                         
  -1   0  19         13.05         12.48         5.33 o                         
   1   0  19        189.53        198.83        10.34 o                         
   3   0  19          3.26          1.60         5.90 o                         
   5   0  19          0.10         -1.69         6.12 o                         
  -6   1  19          0.70         -0.71         3.00 o                         
  -5   1  19          3.76         -0.22         3.00 o                         
  -4   1  19          2.51          3.60         2.85 o                         
  -3   1  19          5.13          7.57         2.71 o                         
  -2   1  19          2.60          1.70         2.99 o                         
  -1   1  19          3.83          3.61         3.00 o                         
   0   1  19          0.08         -0.08         3.00 o                         
   1   1  19          0.53         -3.71         3.86 o                         
   2   1  19          1.89          1.53         5.03 o                         
   3   1  19          2.42          3.76         6.00 o                         
   4   1  19          5.82          3.91         4.20 o                         
   5   1  19         15.83         26.58         6.37 o                         
  -5   2  19          1.87          2.72         2.95 o                         
  -4   2  19          1.20          4.24         2.87 o                         
  -3   2  19          0.11          1.48         2.75 o                         
  -2   2  19          8.97          5.77         3.09 o                         
  -1   2  19         31.32         33.27         3.43 o                         
   0   2  19          0.70          2.16         3.69 o                         
   1   2  19         25.70         17.94         6.13 o                         
   2   2  19          0.01          2.69         3.91 o                         
   3   2  19          2.17         -1.56         4.18 o                         
   4   2  19          1.98         -2.24         6.39 o                         
   5   2  19          0.04          0.93         6.51 o                         
  -4   3  19          1.71         -1.46         3.44 o                         
  -3   3  19         10.78         11.48         4.21 o                         
  -2   3  19          0.01          6.23         3.94 o                         
  -1   3  19          0.20          3.18         4.49 o                         
   0   3  19          5.99          8.13         4.61 o                         
   1   3  19          0.29          1.53         4.01 o                         
   2   3  19          1.70          3.27         4.20 o                         
   3   3  19         15.20         14.22         4.36 o                         
   4   3  19          6.34          9.94         4.49 o                         
  -3   4  19          3.50          4.72         4.16 o                         
  -2   4  19          0.54         -0.47         4.02 o                         
  -1   4  19          0.00         -3.35         4.31 o                         
   0   4  19          5.98          1.85         4.20 o                         
   1   4  19          0.51         -1.24         4.23 o                         
   2   4  19         13.68         12.05         7.02 o                         
  -4   0  20          1.74         -2.34         5.75 o                         
  -2   0  20         17.16         15.43         5.77 o                         
   0   0  20          0.27          0.84         5.36 o                         
   2   0  20         11.33         17.98         5.84 o                         
   4   0  20          5.56         -4.71         6.34 o                         
  -5   1  20         12.15          9.35         3.08 o                         
  -4   1  20         10.41         16.57         3.05 o                         
  -3   1  20          1.53         -2.84         2.84 o                         
  -2   1  20         25.17         28.44         4.53 o                         
  -1   1  20          0.02         -2.72         3.10 o                         
   0   1  20         21.52         16.13         4.08 o                         
   1   1  20          3.84          7.87         3.92 o                         
   2   1  20          0.00         -4.79         5.87 o                         
   3   1  20          7.04         -0.08         4.27 o                         
   4   1  20          7.16          7.91         4.31 o                         
  -4   2  20          4.53          2.80         2.85 o                         
  -3   2  20          1.11          1.95         3.18 o                         
  -2   2  20          0.20          1.21         3.20 o                         
  -1   2  20          0.04          2.73         3.36 o                         
   0   2  20         11.85          4.28         3.18 o                         
   1   2  20         10.21         12.72         4.14 o                         
   2   2  20          0.89          1.46         6.37 o                         
   3   2  20          1.61          3.64         6.07 o                         
  -3   3  20          1.49          0.77         4.29 o                         
  -2   3  20         15.91          7.77         5.29 o                         
  -1   3  20          0.53          1.86         4.01 o                         
   0   3  20          5.53          1.81         4.20 o                         
   1   3  20          0.94          0.91         4.25 o                         
   2   3  20          1.50          5.03         4.21 o                         
  -3   0  21         29.17         27.63         6.43 o                         
  -1   0  21         15.61         31.93         6.34 o                         
   1   0  21          0.28          4.82         6.12 o                         
   3   0  21          0.00         -0.89         6.05 o                         
  -3   1  21          4.34          9.17         3.32 o                         
  -2   1  21          0.90          6.24         3.94 o                         
  -1   1  21          0.36          1.34         3.90 o                         
   0   1  21          0.13         -4.02         4.02 o                         
   1   1  21          0.01         -2.19         4.00 o                         
   2   1  21          7.88          4.04         8.59 o                         
  -2   2  21          0.73          1.84         3.21 o                         
  -1   2  21          1.07          4.36         5.22 o                         
   0   2  21          0.76          3.41         4.21 o                         
   1   2  21          0.23         -0.94         6.16 o                         
                                                                                
